# Supplementary material for: Human photoreceptor cells from different macular subregions have distinct transcriptional profiles
Source: Hum Mol Genet. 2021 May 20;30(16):1543–58. doi: 10.1093/hmg/ddab140 (PMC8330894; doi:10.1093/hmg/ddab140)
Supplement: SI_Figure_2-01_ddab140 [file si_figure_2-01_ddab140.zip]

Archive with 1 entries (1 files):
- SI_Figure_2-01_ddab140.tif
