# Supplementary material for: Human photoreceptor cells from different macular subregions have distinct transcriptional profiles
Source: Hum Mol Genet. 2021 May 20;30(16):1543–58. doi: 10.1093/hmg/ddab140 (PMC8330894; doi:10.1093/hmg/ddab140)
Supplement: SI_Table1_ddab140 [file si_table1_ddab140.xlsx]

## Sheet: macula_vs_fovea
gene_id

## Sheet: perifovea_vs_fovea
gene_id

## Sheet: macula_vs_perifovea
gene_id
