# Supplementary material for: Human photoreceptor cells from different macular subregions have distinct transcriptional profiles
Source: Hum Mol Genet. 2021 May 20;30(16):1543–58. doi: 10.1093/hmg/ddab140 (PMC8330894; doi:10.1093/hmg/ddab140)
Supplement: SI_Table2_ddab140 [file si_table2_ddab140.xlsx]

## Sheet: amacrine
gene	p_val	avg_logFC	pct.fovea	pct.perifovea	p_val_adj	delta.pct	exp.fovea	exp.perifovea	logFC.pseudobulk	logCPM.pseudobulk	PValue.pseudobulk	FDR.pseudobulk	fovea.pseudobulk	perifovea.pseudobulk	ensembl_id	chromosome	strand	gene_biotype	membrane_protein	description
HSPA6	0.00694387	1.48127	0.318	0.135	1	0.183	8.36338	1.12876	2.26729	8.44728	0.000127428	0.145207	772.769	160.37	ENSG00000173110	1	+	protein_coding	yes	heat shock protein family A (Hsp70) member 6
LDLR	1.57043e-08	1.42762	0.455	0.095	0.000598648	0.36	5.96541	0.670859	2.10663	7.47144	0.000204605	0.162006	389.729	89.9525	ENSG00000130164	19	+	protein_coding	yes	low density lipoprotein receptor
PENK	0.00231873	1.32487	0.045	0.003	1	0.042	2.88143	0.0318267	3.58003	4.70884	0.00095935	0.374425	56.13	3.72729	ENSG00000181195	8	-	protein_coding	yes	proenkephalin
TPST1	2.06805e-09	1.26622	0.227	0.02	7.8834e-05	0.207	3.06532	0.14599	2.21166	5.43118	0.0155728	0.600541	84.1195	17.3928	ENSG00000169902	7	+	protein_coding	no	tyrosylprotein sulfotransferase 1
HSPH1	0.00914719	1.21598	0.409	0.205	1	0.204	8.21783	1.73233	1.11034	8.39452	0.0685215	0.600541	511.495	247.759	ENSG00000120694	13	-	protein_coding	no	heat shock protein family H (Hsp110) member 1
CHGB	0.00048491	1.19835	0.545	0.213	1	0.332	8.96468	2.00625	-0.0669364	8.54366	0.919943	0.970074	334.811	354.627	ENSG00000089199	20	+	protein_coding	no	chromogranin B
FOSB	1.52377e-06	1.17941	0.318	0.062	0.058086	0.256	3.56174	0.402558	1.87651	6.5722	0.0040262	0.600541	199.53	54.4397	ENSG00000125740	19	+	protein_coding	no	FosB proto-oncogene, AP-1 transcription factor subunit
MEG3	0.0177876	1.17396	0.636	0.527	1	0.109	38.2919	11.1467	1.05949	11.1796	0.193741	0.63204	3303.44	1708.71	ENSG00000214548	14	+	lncRNA	no	maternally expressed 3
BTBD3	0.000327566	1.16945	0.318	0.092	1	0.226	3.93786	0.533393	1.02734	7.07643	0.0957324	0.600541	202.387	99.289	ENSG00000132640	20	+	protein_coding	no	BTB domain containing 3
CX3CL1	0.00112669	1.15939	0.227	0.058	1	0.169	3.45108	0.396205	0.682513	6.4435	0.383095	0.724048	97.5727	59.7237	ENSG00000006210	16	+	protein_coding	yes	C-X3-C motif chemokine ligand 1
PDIA3	1.09346e-05	1.13983	0.5	0.15	0.416826	0.35	5.58933	1.10776	0.662374	7.66237	0.272519	0.661244	259.284	164.537	ENSG00000167004	15	+	protein_coding	no	protein disulfide isomerase family A member 3
AC104083.1	8.54854e-06	1.13365	0.182	0.023	0.32587	0.159	2.59018	0.155523	1.55324	5.70091	0.0759583	0.600541	84.1195	28.0066	ENSG00000260244	4	+	lncRNA	no	novel transcript, overlapping GUCY1A3
DNAJB1	0.00869481	1.1211	0.455	0.229	1	0.226	8.62126	2.13577	1.10638	8.50751	0.0684768	0.600541	565.066	270.272	ENSG00000132002	19	-	protein_coding	no	DnaJ heat shock protein family (Hsp40) member B1
HECW2	0.0606392	1.10934	0.091	0.026	1	0.065	2.46228	0.141776	1.23272	5.44931	0.216363	0.633083	56.1047	23.3474	ENSG00000138411	2	-	protein_coding	no	HECT, C2 and WW domain containing E3 ubiquitin protein ligase 2
NEO1	0.0260586	1.10456	0.136	0.04	1	0.096	2.91502	0.297273	0.935791	5.83579	0.298042	0.682861	69.7099	35.9631	ENSG00000067141	15	+	protein_coding	yes	neogenin 1
CRIM1	0.00487488	1.10299	0.227	0.069	1	0.158	2.98835	0.323647	0.50617	6.64217	0.489219	0.772599	110.797	78.1268	ENSG00000150938	2	+	protein_coding	yes	cysteine rich transmembrane BMP regulator 1
JUN	0.72609	1.0961	0.227	0.223	1	0.004	7.30418	1.77503	0.280543	7.98946	0.65413	0.862073	268.644	228.146	ENSG00000177606	1	-	protein_coding	no	Jun proto-oncogene, AP-1 transcription factor subunit
ABCD2	2.78881e-09	1.09287	0.273	0.03	0.00010631	0.243	2.51333	0.177852	2.17195	5.83727	0.00550179	0.600541	123.769	26.699	ENSG00000173208	12	-	protein_coding	no	ATP binding cassette subfamily D member 2
AC021078.1	0.000658846	1.07876	0.227	0.058	1	0.169	2.83766	0.30487	0.690996	6.22814	0.402774	0.724048	85.0119	52.4232	ENSG00000230551	5	-	lncRNA	no	novel transcript
SNCA	0.00544612	1.06424	0.409	0.189	1	0.22	6.28628	1.5137	0.998213	8.39386	0.0988502	0.600541	502.339	253.547	ENSG00000145335	4	-	protein_coding	yes	synuclein alpha
CLSTN1	0.0454804	1.06332	0.5	0.308	1	0.192	9.3518	2.57454	-0.288214	8.75825	0.670985	0.870133	368.918	426.81	ENSG00000171603	1	-	protein_coding	no	calsyntenin 1
MTRNR2L1	0.00160716	1.05721	0.364	0.153	1	0.211	5.07212	1.1096							ENSG00000256618	17	+	protein_coding	no	MT-RNR2 like 1
C1QL2	0.219948	1.05427	0.273	0.179	1	0.094	6.27011	1.53325	-0.193244	8.17575	0.765169	0.909923	246.918	284.499	ENSG00000144119	2	-	protein_coding	no	complement C1q like 2
LMNA	3.90927e-06	1.04904	0.318	0.062	0.149021	0.256	3.16105	0.457505	1.23432	6.50818	0.08144	0.600541	141.283	59.7647	ENSG00000160789	1	+	protein_coding	no	lamin A/C
CSKMT	0.0479944	1.04678	0.136	0.045	1	0.091	2.60213	0.264582	1.22527	5.99876	0.126028	0.600541	98.4962	41.7587	ENSG00000214756	11	+	protein_coding	no	citrate synthase lysine methyltransferase
PPP4R4	0.0236103	1.0273	0.091	0.02	1	0.071	2.14217	0.124806	1.29435	5.11835	0.228114	0.645113	41.8361	16.4813	ENSG00000119698	14	+	protein_coding	no	protein phosphatase 4 regulatory subunit 4
PAM	0.00435955	1.02277	0.364	0.15	1	0.214	5.18829	1.2253	-0.125068	7.82039	0.849644	0.941645	189.053	214.275	ENSG00000145730	5	+	protein_coding	yes	peptidylglycine alpha-amidating monooxygenase
TMEM30A	0.00146577	1.00983	0.364	0.127	1	0.237	4.17454	0.884986	0.277515	7.37008	0.67011	0.870133	169.791	140.788	ENSG00000112697	6	-	protein_coding	yes	transmembrane protein 30A
SYCE1	0.478548	1.00849	0.045	0.023	1	0.022	2.03224	0.106067	1.04001	5.23588	0.333847	0.698119	41.8361	19.9208	ENSG00000171772	10	-	protein_coding	no	synaptonemal complex central element protein 1
NR4A1	4.20066e-05	0.989604	0.273	0.059	1	0.214	2.68679	0.370468	1.5728	6.70706	0.0149876	0.600541	189.431	62.6885	ENSG00000123358	12	+	protein_coding	no	nuclear receptor subfamily 4 group A member 1
TMIE	2.27942e-07	0.986074	0.182	0.017	0.00868913	0.165	1.97886	0.111227	2.24062	5.41331	0.0142293	0.600541	85.05	17.2523	ENSG00000181585	3	+	protein_coding	no	transmembrane inner ear
PPM1A	0.00672532	0.980863	0.364	0.157	1	0.207	4.21036	0.95382	0.12142	7.42272	0.851502	0.942611	166.27	155.93	ENSG00000100614	14	+	protein_coding	yes	protein phosphatase, Mg2+/Mn2+ dependent 1A
ETNK1	0.000926695	0.980097	0.318	0.104	1	0.214	3.31045	0.617605	0.578825	7.07326	0.370929	0.715057	162.527	108.846	ENSG00000139163	12	+	protein_coding	yes	ethanolamine kinase 1
HSPA1A	0.181628	0.975893	0.409	0.326	1	0.083	12.2987	4.01168	0.677005	9.39433	0.311597	0.682861	896.018	560.94	ENSG00000204389	6	+	protein_coding	yes	heat shock protein family A (Hsp70) member 1A
SLC35F1	6.93934e-07	0.967602	0.227	0.029	0.0264528	0.198	2.12884	0.188938	1.52933	5.72281	0.0803769	0.600541	84.1195	28.4871	ENSG00000196376	6	+	protein_coding	no	solute carrier family 35 member F1
C12orf4	0.00925423	0.96068	0.136	0.032	1	0.104	2.15074	0.205574	1.23632	5.70137	0.179982	0.625632	68.8519	28.6415	ENSG00000047621	12	-	protein_coding	no	chromosome 12 open reading frame 4
TCEAL9	3.46619e-05	0.956289	0.455	0.134	1	0.321	4.01182	0.926126	1.08945	7.4777	0.059029	0.600541	280.597	135.123	ENSG00000185222	X	+	protein_coding	no	transcription elongation factor A like 9
XIST	0.100611	0.955955	0.364	0.252	1	0.112	11.9305	3.97108							ENSG00000229807	X	-	lncRNA	no	X inactive specific transcript
MAT2A	3.63859e-07	0.94647	0.455	0.104	0.0138703	0.351	3.30472	0.670699	0.951981	7.06565	0.128737	0.600541	193.5	100.879	ENSG00000168906	2	+	protein_coding	no	methionine adenosyltransferase 2A
EGR1	0.00494532	0.9444	0.227	0.069	1	0.158	2.80115	0.478315	0.811709	6.45866	0.275666	0.664989	113.208	64.9425	ENSG00000120738	5	+	protein_coding	no	early growth response 1
EEA1	0.00741466	0.932824	0.364	0.157	1	0.207	4.83663	1.29637	0.32687	7.57663	0.608645	0.834235	202.065	166.076	ENSG00000102189	12	-	protein_coding	no	early endosome antigen 1
CSAD	0.00202241	0.929479	0.227	0.063	1	0.164	2.32133	0.311125	0.602434	6.22735	0.461532	0.759504	84.0449	55.441	ENSG00000139631	12	-	protein_coding	no	cysteine sulfinic acid decarboxylase
CCNY	0.451055	0.92515	0.091	0.055	1	0.036	2.42386	0.357464	0.50461	6.09679	0.562653	0.812545	70.5876	49.6506	ENSG00000108100	10	+	protein_coding	yes	cyclin Y
ITFG2	0.0149985	0.917858	0.136	0.037	1	0.099	1.90042	0.158353	0.326639	5.62852	0.756398	0.909923	41.8361	33.1928	ENSG00000111203	12	+	protein_coding	no	integrin alpha FG-GAP repeat containing 2
C2orf49	0.00364208	0.916315	0.227	0.065	1	0.162	2.69116	0.47643	0.869518	6.39398	0.245041	0.651368	110.701	60.5413	ENSG00000135974	2	+	protein_coding	no	chromosome 2 open reading frame 49
MIA3	0.00159352	0.908802	0.409	0.153	1	0.256	4.18884	1.09114	0.584392	7.60537	0.340094	0.698119	238.145	162.822	ENSG00000154305	1	+	protein_coding	no	MIA SH3 domain ER export factor 3
PSMD13	0.000214596	0.899936	0.318	0.085	1	0.233	2.95186	0.606809	0.78241	6.74105	0.257364	0.660527	136.934	79.0384	ENSG00000185627	11	+	protein_coding	no	proteasome 26S subunit, non-ATPase 13
CNNM1	0.10075	0.895586	0.136	0.058	1	0.078	2.51764	0.436493	-0.428279	6.4661	0.62841	0.846059	56.13	76.2888	ENSG00000119946	10	+	protein_coding	yes	cyclin and CBS domain divalent metal cation transport mediator 1
SLC2A3	0.000138558	0.892586	0.364	0.101	1	0.263	2.89152	0.593946	0.651654	6.96396	0.327951	0.697791	152.945	97.5828	ENSG00000059804	12	-	protein_coding	yes	solute carrier family 2 member 3
STX16	0.00534311	0.88993	0.273	0.095	1	0.178	2.85287	0.582312	0.217555	6.8464	0.76346	0.909923	110.749	95.1683	ENSG00000124222	20	+	protein_coding	no	syntaxin 16
MIDN	2.65619e-07	0.886096	0.409	0.084	0.0101254	0.325	2.84739	0.586132	0.78266	6.76395	0.256807	0.660527	139.909	81.3905	ENSG00000167470	19	+	protein_coding	no	midnolin
SLC6A1	0.0133808	0.885779	0.545	0.311	1	0.234	9.82883	3.46573	-0.178517	9.30108	0.798663	0.924705	556.999	631.28	ENSG00000157103	3	+	protein_coding	yes	solute carrier family 6 member 1
AP3M1	0.00762222	0.885314	0.136	0.032	1	0.104	1.94772	0.216186	0.937378	5.58979	0.339189	0.698119	55.3985	28.4643	ENSG00000185009	10	-	protein_coding	no	adaptor related protein complex 3 subunit mu 1
SERPINH1	1.27315e-05	0.885182	0.182	0.024	0.485324	0.158	1.76166	0.139569	2.18231	5.84782	0.00532273	0.600541	125.101	26.7893	ENSG00000149257	11	+	protein_coding	no	serpin family H member 1
IL15	0.00231873	0.877092	0.045	0.003	1	0.042	1.44071	0.015315	3.03734	4.40952	0.0288989	0.600541	27.7123	2.46522	ENSG00000164136	4	+	protein_coding	no	interleukin 15
MIAT	0.00477786	0.875364	0.318	0.117	1	0.201	3.35627	0.815304	0.502783	7.31713	0.428607	0.736686	186.314	136.623	ENSG00000225783	22	+	lncRNA	no	myocardial infarction associated transcript
PAF1	0.00373506	0.874114	0.136	0.029	1	0.107	1.85748	0.192232	0.670222	5.46177	0.532255	0.793805	41.8361	25.9531	ENSG00000006712	19	-	protein_coding	no	PAF1 homolog, Paf1/RNA polymerase II complex component
PCBP2	4.66593e-05	0.870597	0.455	0.141	1	0.314	3.79071	1.00588	0.496979	7.45735	0.422895	0.731155	206.325	147.102	ENSG00000197111	12	+	protein_coding	no	poly(rC) binding protein 2
FBXL3	4.79011e-05	0.870199	0.227	0.042	1	0.185	2.0282	0.268417	1.01731	5.98259	0.226682	0.645113	84.0076	41.0606	ENSG00000005812	13	-	protein_coding	no	F-box and leucine rich repeat protein 3
PEG3	0.000128868	0.867575	0.591	0.233	1	0.358	6.50683	2.15263	0.0217813	8.60779	0.973365	0.991797	380.256	371.975	ENSG00000198300	19	-	protein_coding	no	paternally expressed 3
CBLN2	0.0858353	0.865743	0.091	0.029	1	0.062	2.05629	0.2859	-0.655464	6.32861	0.502469	0.774766	41.8361	66.2118	ENSG00000141668	18	-	protein_coding	no	cerebellin 2 precursor
ACSL6	0.0128731	0.860293	0.273	0.102	1	0.171	2.89085	0.645977	0.119226	6.90339	0.86845	0.950814	110.797	102.548	ENSG00000164398	5	-	protein_coding	yes	acyl-CoA synthetase long chain family member 6
LTBP2	0.0106296	0.857277	0.045	0.004	1	0.041	1.40292	0.0195961	2.59709	4.51737	0.0524561	0.600541	27.7123	3.75559	ENSG00000119681	14	-	protein_coding	no	latent transforming growth factor beta binding protein 2
SYNPR	0.00481108	0.853582	0.409	0.184	1	0.225	4.97644	1.54529	0.57573	8.52698	0.349162	0.698119	475.435	317.686	ENSG00000163630	3	+	protein_coding	no	synaptoporin
LRRC57	0.00319029	0.845659	0.136	0.027	1	0.109	1.744	0.17793	1.2504	5.413	0.208673	0.633083	55.4232	22.7855	ENSG00000180979	15	-	protein_coding	no	leucine rich repeat containing 57
HAGH	0.0102881	0.844413	0.409	0.182	1	0.227	4.50252	1.36504	0.477537	7.77956	0.433341	0.739939	259.077	188.695	ENSG00000063854	16	-	protein_coding	no	hydroxyacylglutathione hydrolase
SQSTM1	0.00314312	0.842225	0.409	0.182	1	0.227	4.29103	1.27912	0.811296	7.87302	0.171865	0.619968	323.223	184.141	ENSG00000161011	5	+	protein_coding	no	sequestosome 1
ARFGEF2	0.0496511	0.841432	0.136	0.046	1	0.09	2.00366	0.294854	0.447433	5.87954	0.6364	0.850676	55.4232	40.3776	ENSG00000124198	20	+	protein_coding	no	ADP ribosylation factor guanine nucleotide exchange factor 2
PITPNA	0.243125	0.838888	0.182	0.105	1	0.077	2.78941	0.637751	-0.0540209	6.8533	0.941103	0.976409	97.5727	102.662	ENSG00000174238	17	-	protein_coding	no	phosphatidylinositol transfer protein alpha
PTPRK	5.39956e-05	0.833776	0.273	0.059	1	0.214	2.22982	0.403054	0.686296	6.80118	0.318505	0.686455	136.818	84.2653	ENSG00000152894	6	-	protein_coding	yes	protein tyrosine phosphatase receptor type K
FASN	0.000275527	0.832722	0.455	0.161	1	0.294	3.62708	1.01215	0.655118	7.57366	0.276722	0.666414	244.062	156.902	ENSG00000169710	17	-	protein_coding	yes	fatty acid synthase
GABRA3	0.135663	0.831101	0.136	0.061	1	0.075	2.16523	0.378678	-0.165004	6.28534	0.855568	0.944511	55.4232	62.226	ENSG00000011677	X	-	protein_coding	yes	gamma-aminobutyric acid type A receptor subunit alpha3
KCNJ3	0.0749121	0.829042	0.227	0.11	1	0.117	3.18644	0.827244	-0.0568817	6.86212	0.938361	0.975472	97.5727	102.448	ENSG00000162989	2	+	protein_coding	yes	potassium inwardly rectifying channel subfamily J member 3
RAF1	2.509e-05	0.824536	0.364	0.092	0.956431	0.272	2.56876	0.564683	0.689076	6.84633	0.31768	0.685119	139.788	86.2532	ENSG00000132155	3	-	protein_coding	yes	Raf-1 proto-oncogene, serine/threonine kinase
RCAN3	0.00397874	0.823861	0.227	0.066	1	0.161	2.13436	0.375153	0.619495	6.42127	0.423873	0.731875	97.487	63.3104	ENSG00000117602	1	+	protein_coding	no	RCAN family member 3
CBWD1	3.21292e-05	0.823258	0.273	0.056	1	0.217	2.10141	0.361518	1.08193	6.23797	0.153969	0.60868	108.195	50.6539	ENSG00000172785	9	-	protein_coding	no	COBW domain containing 1
PLD3	0.0612248	0.821374	0.364	0.203	1	0.161	5.30145	1.77155	-0.169717	8.35054	0.795807	0.923192	295.945	299.854	ENSG00000105223	19	+	protein_coding	no	phospholipase D family member 3
NPTXR	0.000100838	0.821092	0.318	0.082	1	0.236	2.43556	0.511478	0.557697	6.62577	0.447794	0.751779	111.967	76.1596	ENSG00000221890	22	-	protein_coding	no	neuronal pentraxin receptor
EFNA1	0.318172	0.818808	0.045	0.017	1	0.028	1.44071	0.0762505	0.905451	4.95734	0.443735	0.747991	27.7123	14.2498	ENSG00000169242	1	+	protein_coding	yes	ephrin A1
YY1	9.35892e-05	0.81544	0.455	0.147	1	0.308	3.50484	0.993144	0.703861	7.35691	0.245591	0.651368	214.514	131.875	ENSG00000100811	14	+	protein_coding	no	YY1 transcription factor
HSPB1	0.0161448	0.814726	0.5	0.278	1	0.222	7.96238	2.96819	0.866737	9.16742	0.182279	0.625632	824.654	457.37	ENSG00000106211	7	+	protein_coding	yes	heat shock protein family B (small) member 1
ZNF841	7.37561e-05	0.813324	0.182	0.029	1	0.153	1.6942	0.194558	1.10508	5.52798	0.265772	0.660527	55.3739	25.1954	ENSG00000197608	19	-	protein_coding	no	zinc finger protein 841
DSTYK	0.751174	0.809544	0.136	0.12	1	0.016	3.32252	0.923785	-0.606473	7.09524	0.427923	0.736085	84.1569	129.177	ENSG00000133059	1	-	protein_coding	no	dual serine/threonine and tyrosine protein kinase
GPR153	0.00113666	0.807629	0.227	0.059	1	0.168	2.00058	0.337999	0.795101	6.26059	0.309542	0.682861	95.2751	54.6351	ENSG00000158292	1	-	protein_coding	yes	G protein-coupled receptor 153
PACS1	0.000204503	0.803017	0.273	0.065	1	0.208	2.28979	0.473745	0.936831	6.36157	0.212982	0.633083	110.701	57.5738	ENSG00000175115	11	+	protein_coding	no	phosphofurin acidic cluster sorting protein 1
MCFD2	0.00596103	0.800336	0.273	0.092	1	0.181	2.54976	0.594476	0.321056	6.71931	0.657261	0.863653	108.287	86.7392	ENSG00000180398	2	-	protein_coding	no	multiple coagulation factor deficiency 2, ER cargo receptor complex subunit
PNMA8A	0.266227	0.800147	0.182	0.117	1	0.065	2.84404	0.726983	-0.572964	6.82192	0.476053	0.762682	70.5558	107.997	ENSG00000182013	19	-	protein_coding	no	PNMA family member 8A
CELF3	1.88388e-06	0.799462	0.364	0.073	0.0718136	0.291	2.18798	0.433223	0.912261	6.59681	0.187398	0.625632	133.841	70.797	ENSG00000159409	1	-	protein_coding	no	CUGBP Elav-like family member 3
MFSD12	0.00377652	0.799372	0.136	0.027	1	0.109	1.61885	0.177463	1.07892	5.4908	0.274177	0.663515	54.7328	25.4165	ENSG00000161091	19	-	protein_coding	no	major facilitator superfamily domain containing 12
IGFBP3	0.30425	0.796677	0.091	0.045	1	0.046	2.23545	0.458618	-0.444789	6.54179	0.618855	0.840833	56.13	75.9772	ENSG00000146674	7	-	protein_coding	no	insulin like growth factor binding protein 3
MMS22L	0.194286	0.796037	0.045	0.013	1	0.032	1.40292	0.0839885	1.14154	4.85631	0.346801	0.698119	27.7123	11.8735	ENSG00000146263	6	-	protein_coding	no	MMS22 like, DNA repair protein
HSPA1B	0.085237	0.792769	0.273	0.144	1	0.129	3.61917	1.09059	1.00182	7.68756	0.0811306	0.600541	314.761	152.298	ENSG00000204388	6	+	protein_coding	yes	heat shock protein family A (Hsp70) member 1B
TMEM9B	1.23598e-06	0.789472	0.318	0.058	0.0471154	0.26	2.0282	0.375057	1.55518	6.36447	0.025807	0.600541	148.113	49.8323	ENSG00000175348	11	-	protein_coding	no	TMEM9 domain family member B
THAP2	0.157543	0.786189	0.091	0.035	1	0.056	1.56893	0.170348	0.448515	5.52777	0.671534	0.870133	41.3028	30.0919	ENSG00000173451	12	+	protein_coding	no	THAP domain containing 2
IER2	0.0356597	0.779546	0.227	0.094	1	0.133	2.53264	0.62012	1.00931	7.06738	0.102157	0.600541	198.088	97.2548	ENSG00000160888	19	+	protein_coding	no	immediate early response 2
WDR5	7.6558e-11	0.776498	0.273	0.024	2.91839e-06	0.249	1.47864	0.14021	2.27792	5.69186	0.00599965	0.600541	109.412	21.7615	ENSG00000196363	9	+	protein_coding	no	WD repeat domain 5
CRYZL1	0.708789	0.77528	0.091	0.072	1	0.019	2.22267	0.484281	-0.202551	6.3172	0.821877	0.937386	56.1047	64.9707	ENSG00000205758	21	-	protein_coding	no	crystallin zeta like 1
HYOU1	1.50477e-05	0.77458	0.273	0.052	0.573617	0.221	2.08096	0.420004	1.05285	6.53273	0.150417	0.601292	126.622	59.9357	ENSG00000149428	11	-	protein_coding	no	hypoxia up-regulated 1
SLC38A2	0.0174181	0.773463	0.318	0.135	1	0.183	3.07125	0.878527	0.525648	7.29531	0.396763	0.724048	189.586	134.574	ENSG00000134294	12	-	protein_coding	yes	solute carrier family 38 member 2
CALB1	0.0400172	0.771143	0.182	0.069	1	0.113	2.6423	0.684505	-0.103358	7.13647	0.879068	0.954829	121.127	132.678	ENSG00000104327	8	-	protein_coding	no	calbindin 1
STAU1	0.0280721	0.769445	0.227	0.094	1	0.133	2.44928	0.597948	0.355632	6.7079	0.623701	0.843334	109.553	86.0236	ENSG00000124214	20	-	protein_coding	yes	staufen double-stranded RNA binding protein 1
PPT2	0.00711513	0.769333	0.136	0.032	1	0.104	1.55288	0.182808	0.546016	5.58353	0.60974	0.835242	41.8361	28.3097	ENSG00000221988	6	+	protein_coding	no	palmitoyl-protein thioesterase 2
TELO2	0.000127871	0.768398	0.182	0.03	1	0.152	1.526	0.171447	1.10688	5.46434	0.261837	0.660527	54.7328	24.9374	ENSG00000100726	16	+	protein_coding	no	telomere maintenance 2
MAPK6	0.0241118	0.768094	0.227	0.088	1	0.139	2.19295	0.481197	0.459597	6.62036	0.527956	0.790674	108.287	78.8157	ENSG00000069956	15	+	protein_coding	no	mitogen-activated protein kinase 6
MTSS1	2.95596e-06	0.766211	0.455	0.114	0.112681	0.341	2.79398	0.763331	0.790079	7.30108	0.192264	0.630261	214.687	124.639	ENSG00000170873	8	-	protein_coding	no	MTSS I-BAR domain containing 1
MRPL50	0.000289504	0.76516	0.182	0.033	1	0.149	1.55641	0.189394	1.54648	5.85986	0.0610404	0.600541	94.1619	31.587	ENSG00000136897	9	-	protein_coding	no	mitochondrial ribosomal protein L50
CEP97	0.0141943	0.764724	0.182	0.056	1	0.126	2.08207	0.43459	0.574066	6.23721	0.48226	0.766514	82.9878	55.6389	ENSG00000182504	3	+	protein_coding	no	centrosomal protein 97
ITGB5	0.0451786	0.763949	0.136	0.045	1	0.091	1.88709	0.344872	0.948857	6.04678	0.258657	0.660527	83.0607	42.5004	ENSG00000082781	3	-	protein_coding	yes	integrin subunit beta 5
BCL2L13	0.00138652	0.76377	0.364	0.133	1	0.231	2.9381	0.834786	0.384031	7.35969	0.546253	0.802102	180.73	139.979	ENSG00000099968	22	+	protein_coding	no	BCL2 like 13
GTPBP1	0.00210912	0.763172	0.227	0.062	1	0.165	1.94564	0.373213	0.472153	6.30527	0.560752	0.811056	83.0242	59.8064	ENSG00000100226	22	+	protein_coding	no	GTP binding protein 1
VEGFA	0.0010059	0.762915	0.455	0.182	1	0.273	3.8536	1.26326	0.933595	7.90631	0.111005	0.600541	349.62	187.34	ENSG00000112715	6	+	protein_coding	no	vascular endothelial growth factor A
SULT1A1	0.0400396	0.762894	0.182	0.068	1	0.114	2.12995	0.459543	0.68129	6.53596	0.358858	0.703064	109.365	67.2641	ENSG00000196502	16	-	protein_coding	no	sulfotransferase family 1A member 1
HSP90B1	0.000785713	0.762891	0.5	0.196	1	0.304	4.63412	1.62728	0.120853	8.06869	0.847406	0.940834	271.019	240.064	ENSG00000166598	12	+	protein_coding	yes	heat shock protein 90 beta family member 1
APBA1	0.0133866	0.762745	0.227	0.078	1	0.149	2.13612	0.462637	0.110733	6.52128	0.889034	0.958337	82.1328	76.4665	ENSG00000107282	9	-	protein_coding	yes	amyloid beta precursor protein binding family A member 1
LRRTM2	0.00746586	0.760683	0.227	0.076	1	0.151	2.151	0.472613	0.770064	6.61355	0.280615	0.671512	123.769	72.3385	ENSG00000146006	5	-	protein_coding	no	leucine rich repeat transmembrane neuronal 2
AKIP1	0.000434687	0.760363	0.182	0.035	1	0.147	1.52415	0.180031	1.12847	5.6793	0.214785	0.633083	68.0131	30.5853	ENSG00000166452	11	+	protein_coding	no	A-kinase interacting protein 1
TFAP2C	0.0168183	0.758854	0.182	0.059	1	0.123	1.81569	0.318315	0.469085	6.46746	0.540067	0.798996	95.2341	68.6125	ENSG00000087510	20	+	protein_coding	no	transcription factor AP-2 gamma
STMN3	0.0635656	0.756697	0.455	0.277	1	0.178	6.11337	2.33769	-0.165143	8.44031	0.799465	0.925226	308.435	344.9	ENSG00000197457	20	-	protein_coding	no	stathmin 3
TRA2B	1.74068e-06	0.756117	0.591	0.176	0.0663549	0.415	3.92316	1.31136	0.565824	7.70951	0.354854	0.699462	253.602	177.829	ENSG00000136527	3	-	protein_coding	no	transformer 2 beta homolog
CD46	0.00255766	0.753418	0.318	0.111	1	0.207	2.4869	0.641475	-0.262229	7.03557	0.721468	0.893928	98.6272	120.002	ENSG00000117335	1	+	protein_coding	yes	CD46 molecule
DOCK11	0.0815661	0.746602	0.045	0.009	1	0.036	1.21374	0.0492563	1.76254	4.68526	0.156128	0.609348	27.7123	7.3962	ENSG00000147251	X	+	protein_coding	no	dedicator of cytokinesis 11
SUPT5H	0.00108161	0.74642	0.364	0.12	1	0.244	2.8229	0.812285	0.642213	7.16196	0.314323	0.682861	176.859	112.402	ENSG00000196235	19	+	protein_coding	no	SPT5 homolog, DSIF elongation factor subunit
ANKRD13A	0.00142734	0.742003	0.182	0.04	1	0.142	1.62042	0.24774	0.914274	5.83348	0.308057	0.682861	69.6169	36.4711	ENSG00000076513	12	+	protein_coding	yes	ankyrin repeat domain 13A
AC009118.3	0.000269402	0.741662	0.091	0.009	1	0.082	1.17347	0.0352704	1.76499	4.64522	0.156128	0.609348	27.6998	7.20612	ENSG00000276259	16	+	lncRNA	no	novel transcript, antisense to CNOT1
RBM11	0.00220731	0.741346	0.136	0.026	1	0.11	1.39687	0.142043	1.30151	5.37628	0.190973	0.629075	54.7328	21.66	ENSG00000185272	21	+	protein_coding	no	RNA binding motif protein 11
PQBP1	0.00185024	0.741019	0.227	0.061	1	0.166	2.01453	0.43681	0.450545	6.34607	0.578858	0.822745	83.0972	60.492	ENSG00000102103	X	+	protein_coding	no	polyglutamine binding protein 1
FAR1	0.042789	0.738935	0.273	0.127	1	0.146	2.86246	0.844796	-0.050087	7.18133	0.941812	0.976908	125.372	131.097	ENSG00000197601	11	+	protein_coding	no	fatty acyl-CoA reductase 1
FGF14	0.169447	0.73203	0.182	0.092	1	0.09	2.1519	0.515848	-0.411346	6.88727	0.590847	0.826407	82.1328	110.542	ENSG00000102466	13	-	protein_coding	no	fibroblast growth factor 14
NEAT1	0.00968625	0.729815	0.818	0.65	1	0.168	47.2142	22.2391	0.42288	11.7144	0.627885	0.84595	3876.98	3023.76	ENSG00000245532	11	+	lncRNA	no	nuclear paraspeckle assembly transcript 1
PLEKHA6	0.00556442	0.727622	0.364	0.153	1	0.211	3.05532	0.958947	-0.236674	7.29637	0.731252	0.899121	123.876	146.835	ENSG00000143850	1	-	protein_coding	no	pleckstrin homology domain containing A6
CRK	0.130611	0.725614	0.136	0.059	1	0.077	1.79733	0.353983	0.0511183	6.10398	0.956353	0.982717	55.4232	53.6356	ENSG00000167193	17	-	protein_coding	yes	CRK proto-oncogene, adaptor protein
PPP2R2D	0.000655122	0.72525	0.364	0.12	1	0.244	2.85377	0.866008	0.106058	6.94966	0.883232	0.955935	113.308	106.388	ENSG00000175470	10	+	protein_coding	no	protein phosphatase 2 regulatory subunit Bdelta
PNRC1	0.0618373	0.724387	0.409	0.254	1	0.155	5.19423	2.00186	0.111915	8.23187	0.85784	0.945719	305.23	283.232	ENSG00000146278	6	+	protein_coding	no	proline rich nuclear receptor coactivator 1
TNKS	0.00534311	0.724324	0.273	0.095	1	0.178	2.27704	0.588225	0.0216237	6.77857	0.977527	0.994383	96.3699	95.9313	ENSG00000173273	8	+	protein_coding	no	tankyrase
MORF4L2	0.0113511	0.724262	0.364	0.163	1	0.201	3.53659	1.1988	0.664343	7.94482	0.267056	0.660527	320.263	200.877	ENSG00000123562	X	-	protein_coding	yes	mortality factor 4 like 2
MTRF1L	0.00181129	0.722946	0.182	0.042	1	0.14	1.70312	0.311881	0.60411	5.77002	0.528183	0.790737	55.3985	36.1059	ENSG00000112031	6	-	protein_coding	no	mitochondrial translational release factor 1 like
EFNB3	1.49863e-07	0.721924	0.227	0.026	0.00571278	0.201	1.37541	0.154013	1.79236	5.57538	0.0440133	0.600541	83.0242	23.278	ENSG00000108947	17	+	protein_coding	yes	ephrin B3
SLC12A5	0.00219211	0.721444	0.5	0.225	1	0.275	4.94915	1.89158	-0.196632	8.15195	0.759882	0.909923	244.062	279.22	ENSG00000124140	20	+	protein_coding	yes	solute carrier family 12 member 5
CCT2	2.57036e-05	0.720946	0.455	0.13	0.979819	0.325	2.99512	0.942794	0.357469	7.2107	0.578648	0.822745	162.46	127.987	ENSG00000166226	12	+	protein_coding	no	chaperonin containing TCP1 subunit 2
FGD5-AS1	0.001456	0.72062	0.364	0.125	1	0.239	2.86479	0.880027	0.130292	7.19404	0.847372	0.940834	138.438	126.03	ENSG00000225733	3	-	lncRNA	no	FGD5 antisense RNA 1
COL7A1	5.16694e-08	0.719863	0.364	0.059	0.00196964	0.305	1.9365	0.429544	1.66018	6.46604	0.0147237	0.600541	167.551	52.7239	ENSG00000114270	3	-	protein_coding	no	collagen type VII alpha 1 chain
ZNF326	1.4284e-05	0.719756	0.455	0.125	0.544505	0.33	2.89078	0.894306	0.525416	7.24286	0.408498	0.724048	178.852	125.05	ENSG00000162664	1	+	protein_coding	no	zinc finger protein 326
THAP11	0.0345324	0.719726	0.136	0.043	1	0.093	1.45309	0.194376	0.827622	5.83267	0.351893	0.698119	68.0131	37.8962	ENSG00000168286	16	+	protein_coding	no	THAP domain containing 11
CBX1	0.00012241	0.719011	0.364	0.102	1	0.262	2.55104	0.730188	0.784244	7.12203	0.210158	0.633083	185.871	106.752	ENSG00000108468	17	-	protein_coding	no	chromobox 1
RYBP	0.122866	0.718785	0.182	0.089	1	0.093	2.21875	0.568641	-0.18532	6.81657	0.813319	0.933006	84.1569	95.2034	ENSG00000163602	3	-	protein_coding	no	RING1 and YY1 binding protein
SH3GL1	4.71712e-15	0.718464	0.318	0.022	1.79817e-10	0.296	1.39731	0.168689	2.50146	5.5965	0.0029354	0.554927	110.749	18.7366	ENSG00000141985	19	-	protein_coding	no	SH3 domain containing GRB2 like 1, endophilin A2
RELN	0.589764	0.716631	0.045	0.027	1	0.018	1.44071	0.192033	-0.438853	5.69005	0.703895	0.881615	27.7123	37.927	ENSG00000189056	7	-	protein_coding	yes	reelin
ZNF791	0.000176115	0.714645	0.318	0.084	1	0.234	2.15768	0.545261	0.711712	6.76607	0.299755	0.682861	136.818	83.5358	ENSG00000173875	19	+	protein_coding	no	zinc finger protein 791
POLR2M	1.52678e-07	0.71443	0.227	0.026	0.00582009	0.201	1.35462	0.15252	1.77604	5.57089	0.0456763	0.600541	82.097	23.278	ENSG00000255529	15	+	protein_coding	no	RNA polymerase II subunit M
TRAPPC6B	0.00691769	0.713545	0.227	0.073	1	0.154	1.95131	0.44586	0.336598	6.56926	0.65749	0.863669	96.328	76.5295	ENSG00000182400	14	-	protein_coding	no	trafficking protein particle complex 6B
SF3B4	0.00521162	0.712949	0.136	0.03	1	0.106	1.40804	0.180413	1.09225	5.47742	0.268219	0.660527	54.7087	25.1753	ENSG00000143368	1	-	protein_coding	no	splicing factor 3b subunit 4
TMED10	0.00945299	0.711058	0.318	0.13	1	0.188	2.74357	0.838557	0.0801304	7.1919	0.905445	0.966549	136.934	130.367	ENSG00000170348	14	-	protein_coding	yes	transmembrane p24 trafficking protein 10
SLC1A1	0.0220934	0.710975	0.227	0.089	1	0.138	2.16191	0.553021	-0.04699	7.12164	0.945813	0.977312	121.178	124.909	ENSG00000106688	9	+	protein_coding	yes	solute carrier family 1 member 1
LRFN5	0.00549379	0.710469	0.227	0.072	1	0.155	1.897	0.423627	0.119007	6.56875	0.881058	0.955336	84.1195	77.7903	ENSG00000165379	14	+	protein_coding	no	leucine rich repeat and fibronectin type III domain containing 5
KHSRP	0.00346158	0.707504	0.318	0.112	1	0.206	2.68812	0.817775	0.272312	6.98257	0.696809	0.876802	126.622	105.217	ENSG00000088247	19	-	protein_coding	no	KH-type splicing regulatory protein
DPP6	0.393204	0.706277	0.318	0.229	1	0.089	5.30813	2.11292	-0.332449	8.48959	0.618626	0.84061	298.877	348.77	ENSG00000130226	7	+	protein_coding	yes	dipeptidyl peptidase like 6
PABPN1	7.61386e-07	0.705237	0.5	0.121	0.029024	0.379	2.73694	0.846017	0.933671	7.45629	0.121893	0.600541	249.016	129.135	ENSG00000100836	14	+	protein_coding	no	poly(A) binding protein nuclear 1
SREK1IP1	0.417488	0.704761	0.136	0.086	1	0.05	2.35314	0.657211	0.482789	6.75735	0.491714	0.774238	121.178	86.3807	ENSG00000153006	5	-	protein_coding	no	SREK1 interacting protein 1
GEM	1.6412e-06	0.704399	0.182	0.02	0.0625627	0.162	1.24983	0.112327	1.54558	5.29733	0.124841	0.600541	55.3492	18.3338	ENSG00000164949	8	-	protein_coding	yes	GTP binding protein overexpressed in skeletal muscle
DTX3	0.0028823	0.703404	0.273	0.085	1	0.188	2.1793	0.573426	0.254352	6.66111	0.736879	0.902875	97.487	81.8983	ENSG00000178498	12	+	protein_coding	no	deltex E3 ubiquitin ligase 3
FBXO28	0.00311874	0.702858	0.136	0.027	1	0.109	1.31689	0.147249	0.69344	5.41711	0.517047	0.78303	41.3028	25.2178	ENSG00000143756	1	+	protein_coding	no	F-box protein 28
DDX3X	0.000936905	0.702603	0.409	0.146	1	0.263	2.9575	0.960128	0.220753	7.42077	0.727574	0.896914	176.933	154.762	ENSG00000215301	X	+	protein_coding	yes	DEAD-box helicase 3 X-linked
ZNF260	1.70649e-05	0.702263	0.182	0.024	0.650512	0.158	1.31729	0.148131	1.09633	5.52924	0.269239	0.660527	55.3985	25.3633	ENSG00000254004	19	-	protein_coding	no	zinc finger protein 260
FEM1C	0.692192	0.701655	0.045	0.032	1	0.013	1.40292	0.191281	0.0142196	5.44355	0.990706	0.997753	27.7123	27.4426	ENSG00000145780	5	-	protein_coding	no	fem-1 homolog C
DNAJA4	0.176001	0.70062	0.182	0.098	1	0.084	2.26744	0.621557	0.233444	6.80533	0.746429	0.906942	109.365	93.0117	ENSG00000140403	15	+	protein_coding	no	DnaJ heat shock protein family (Hsp40) member A4
MAT2B	0.00981166	0.700437	0.182	0.055	1	0.127	1.63159	0.306239	0.147861	6.08791	0.8735	0.95296	56.1047	50.6171	ENSG00000038274	5	+	protein_coding	no	methionine adenosyltransferase 2B
POU6F2	0.000566696	0.69979	0.182	0.036	1	0.146	1.53741	0.260306	1.11769	5.7344	0.220379	0.634722	68.8519	31.192	ENSG00000106536	7	+	protein_coding	no	POU class 6 homeobox 2
UBE2E2	7.28153e-05	0.699707	0.273	0.059	1	0.214	1.76922	0.375559	0.782219	6.29194	0.317627	0.685119	96.4118	55.7453	ENSG00000182247	3	+	protein_coding	no	ubiquitin conjugating enzyme E2 E2
SNCB	0.0212707	0.699561	0.5	0.287	1	0.213	6.48879	2.72045	0.259647	8.92719	0.694537	0.876005	540.589	441.662	ENSG00000074317	5	-	protein_coding	no	synuclein beta
SEPT11	0.000235822	0.697881	0.364	0.105	1	0.259	2.53549	0.759395	0.587427	7.09411	0.363846	0.707613	165.989	111.797	ENSG00000138758	4	+	protein_coding	no	septin 11
YPEL4	0.108355	0.696795	0.136	0.058	1	0.078	1.6405	0.315445	0.168603	6.0169	0.85618	0.945023	55.3492	49.2558	ENSG00000166793	11	-	protein_coding	no	yippee like 4
NPY	0.0534805	0.696182	0.091	0.024	1	0.067	1.52907	0.260704	1.21421	6.01181	0.131463	0.601175	94.1619	39.9891	ENSG00000122585	7	+	protein_coding	no	neuropeptide Y
HSPA5	0.000192095	0.695185	0.545	0.206	1	0.339	4.08921	1.53943	0.237681	7.95959	0.699336	0.878127	266.237	225.229	ENSG00000044574	9	-	protein_coding	yes	heat shock protein family A (Hsp70) member 5
AL355916.1	1.9766e-15	0.694761	0.091	0	7.53481e-11	0.091	1.00323	0							ENSG00000232774	14	+	lncRNA	no	novel transcript
RCHY1	0.44476	0.694424	0.091	0.055	1	0.036	1.56893	0.282826	-0.170333	5.88759	0.863574	0.948139	41.3028	46.5965	ENSG00000163743	4	-	protein_coding	no	ring finger and CHY zinc finger domain containing 1
IGHMBP2	0.0235099	0.693694	0.136	0.039	1	0.097	1.5995	0.29904	0.66693	5.80037	0.489513	0.772599	56.029	34.9131	ENSG00000132740	11	+	protein_coding	no	immunoglobulin mu DNA binding protein 2
FAM102A	6.843e-06	0.693681	0.227	0.035	0.260855	0.192	1.36887	0.183801	1.47666	5.68555	0.0887944	0.600541	82.0613	28.8697	ENSG00000167106	9	-	protein_coding	no	family with sequence similarity 102 member A
OGT	0.00286581	0.693563	0.318	0.114	1	0.204	2.50624	0.752392	0.534874	7.0653	0.41998	0.729135	156.448	109.777	ENSG00000147162	X	+	protein_coding	yes	O-linked N-acetylglucosamine (GlcNAc) transferase
EIF1AX	0.0311044	0.693224	0.455	0.255	1	0.2	4.91754	1.95854	0.288581	8.21223	0.639803	0.853601	323.223	276.453	ENSG00000173674	X	-	protein_coding	no	eukaryotic translation initiation factor 1A X-linked
KLF11	0.00166332	0.69303	0.091	0.012	1	0.079	1.15061	0.0754336	1.25126	4.84506	0.295353	0.682861	27.6998	10.9945	ENSG00000172059	2	+	protein_coding	no	Kruppel like factor 11
RAB5B	0.416266	0.691829	0.136	0.086	1	0.05	2.14948	0.576819	-0.283936	6.60203	0.730405	0.898813	68.8519	84.1075	ENSG00000111540	12	+	protein_coding	yes	RAB5B, member RAS oncogene family
DLG2	0.017056	0.690941	0.409	0.216	1	0.193	4.48226	1.74718	-0.13769	7.95697	0.828863	0.939927	216.898	245.109	ENSG00000150672	11	-	protein_coding	yes	discs large MAGUK scaffold protein 2
IRF2BP2	0.00150608	0.689319	0.409	0.151	1	0.258	2.93237	0.973727	0.206066	7.33775	0.749242	0.908977	164.312	144.787	ENSG00000168264	1	-	protein_coding	no	interferon regulatory factor 2 binding protein 2
ZDBF2	0.0197605	0.689216	0.227	0.086	1	0.141	2.1302	0.571267	-0.26518	6.58098	0.747286	0.907547	68.8519	83.2846	ENSG00000204186	2	+	protein_coding	no	zinc finger DBF-type containing 2
CRELD1	0.0308971	0.688523	0.227	0.092	1	0.135	2.25095	0.633011	0.268717	6.61474	0.722324	0.894375	96.3699	80.2257	ENSG00000163703	3	+	protein_coding	no	cysteine rich with EGF like domains 1
NPTX2	0.0291385	0.687369	0.136	0.042	1	0.094	1.51936	0.266982	0.859514	6.10881	0.304207	0.682861	81.1183	43.9996	ENSG00000106236	7	+	protein_coding	no	neuronal pentraxin 2
APP	0.00860859	0.686368	0.636	0.347	1	0.289	7.3926	3.22484	-0.185636	9.05931	0.785909	0.917965	482.366	532.948	ENSG00000142192	21	-	protein_coding	yes	amyloid beta precursor protein
FAM168A	0.00613412	0.685885	0.273	0.097	1	0.176	2.0747	0.548553	0.410793	6.68898	0.572196	0.820277	110.749	83.8137	ENSG00000054965	11	-	protein_coding	no	family with sequence similarity 168 member A
BAD	0.00017612	0.685827	0.364	0.104	1	0.26	2.32527	0.674849	0.793716	7.07353	0.202719	0.633083	182.125	103.843	ENSG00000002330	11	-	protein_coding	no	BCL2 associated agonist of cell death
VKORC1L1	0.127441	0.684994	0.136	0.058	1	0.078	1.67318	0.34753	-0.0458709	6.18376	0.959572	0.984294	55.3985	57.3162	ENSG00000196715	7	+	protein_coding	no	vitamin K epoxide reductase complex subunit 1 like 1
MEAF6	0.00511616	0.684591	0.318	0.12	1	0.198	2.63591	0.833577	0.415705	7.33296	0.503682	0.774766	184.02	137.029	ENSG00000163875	1	-	protein_coding	no	MYST/Esa1 associated factor 6
FADS2	0.0262584	0.684508	0.136	0.04	1	0.096	1.56065	0.291436	0.675944	5.75151	0.483111	0.767413	56.0794	34.7257	ENSG00000134824	11	+	protein_coding	no	fatty acid desaturase 2
C1orf50	0.0246365	0.684036	0.091	0.02	1	0.071	1.25061	0.135606	0.559173	5.16018	0.643115	0.855816	27.7123	18.495	ENSG00000164008	1	+	protein_coding	no	chromosome 1 open reading frame 50
TRIB2	0.025288	0.683371	0.273	0.121	1	0.152	2.59087	0.813074	-0.240891	7.01656	0.743077	0.905367	98.7146	118.43	ENSG00000071575	2	+	protein_coding	no	tribbles pseudokinase 2
RAB3B	9.05415e-09	0.681923	0.227	0.022	0.000345144	0.205	1.25086	0.138133	1.7325	5.85469	0.0286376	0.600541	105.832	31.1747	ENSG00000169213	1	-	protein_coding	yes	RAB3B, member RAS oncogene family
NUDT4	0.306102	0.680624	0.136	0.079	1	0.057	2.02216	0.530125	0.201251	6.46678	0.800742	0.92595	82.9878	72.7586	ENSG00000173598	12	+	protein_coding	no	nudix hydrolase 4
ZBTB40	0.00732862	0.680319	0.136	0.032	1	0.104	1.35642	0.193423	1.11421	5.70539	0.220964	0.635421	67.9835	30.8744	ENSG00000184677	1	+	protein_coding	no	zinc finger and BTB domain containing 40
MPP6	9.68738e-08	0.680217	0.182	0.016	0.00369283	0.166	1.1637	0.0959282	1.70008	5.22332	0.0918047	0.600541	54.7087	16.1448	ENSG00000105926	7	+	protein_coding	yes	membrane palmitoylated protein 6
TYW3	0.00136771	0.679892	0.273	0.081	1	0.192	2.00912	0.524635	0.217531	6.64366	0.772919	0.912153	96.328	83.291	ENSG00000162623	1	+	protein_coding	no	tRNA-yW synthesizing protein 3 homolog
IQSEC2	0.00177788	0.678707	0.136	0.024	1	0.112	1.17406	0.102841	1.2789	5.36086	0.196598	0.633083	54.6846	22.057	ENSG00000124313	X	-	protein_coding	no	IQ motif and Sec7 domain ArfGEF 2
GRM1	0.0128182	0.67869	0.136	0.035	1	0.101	1.36308	0.198746	0.842236	5.89639	0.345513	0.698119	69.6479	38.4053	ENSG00000152822	6	+	protein_coding	yes	glutamate metabotropic receptor 1
MAFG	2.36888e-06	0.67797	0.318	0.059	0.0903015	0.259	1.57812	0.308774	0.991146	6.28337	0.188484	0.625632	108.241	54.1587	ENSG00000197063	17	-	protein_coding	no	MAF bZIP transcription factor G
YWHAE	0.118117	0.676983	0.455	0.291	1	0.164	5.92759	2.52024	0.309337	8.53632	0.625113	0.843896	413.386	340.646	ENSG00000108953	17	-	protein_coding	yes	tyrosine 3-monooxygenase/tryptophan 5-monooxygenase activation protein epsilon
HDGFL3	0.00481212	0.676475	0.5	0.219	1	0.281	4.30459	1.69688	0.125693	7.99453	0.840041	0.940834	256.229	239.227	ENSG00000166503	15	-	protein_coding	no	HDGF like 3
SERINC1	0.121064	0.675615	0.455	0.32	1	0.135	6.84756	2.99318	-0.227974	8.98769	0.736892	0.902875	456.064	513.063	ENSG00000111897	6	-	protein_coding	yes	serine incorporator 1
SRSF11	0.00026706	0.674588	0.727	0.331	1	0.396	6.98931	3.06948	0.399205	8.76863	0.53617	0.796866	500.468	397.91	ENSG00000116754	1	+	protein_coding	no	serine and arginine rich splicing factor 11
ECD	6.21144e-06	0.674449	0.273	0.048	0.23678	0.225	1.74074	0.396233	0.884216	6.08949	0.290563	0.682861	83.0242	44.4294	ENSG00000122882	10	-	protein_coding	no	ecdysoneless cell cycle regulator
ANAPC15	0.0248943	0.67403	0.182	0.061	1	0.121	1.72001	0.386253	1.02706	6.25424	0.174353	0.625086	107.047	52.0217	ENSG00000110200	11	-	protein_coding	no	anaphase promoting complex subunit 15
YIPF4	0.0188021	0.673876	0.318	0.138	1	0.18	3.11613	1.09811	0.212347	7.39644	0.737076	0.902875	173.404	149.409	ENSG00000119820	2	+	protein_coding	yes	Yip1 domain family member 4
GALNT2	0.00231527	0.673351	0.136	0.026	1	0.11	1.24207	0.14345	0.785543	5.39017	0.465477	0.759504	41.3028	23.5507	ENSG00000143641	1	+	protein_coding	no	polypeptide N-acetylgalactosaminyltransferase 2
WDR20	0.724415	0.672965	0.045	0.033	1	0.012	1.35483	0.201419	-0.0313048	5.46911	0.978699	0.994896	27.7123	28.3643	ENSG00000140153	14	+	protein_coding	no	WD repeat domain 20
MTRNR2L12	0.065944	0.671729	0.818	0.646	1	0.172	24.931	12.2462	0.62598	11.0757	0.440905	0.746134	2669.3	1771.82	ENSG00000269028	3	-	protein_coding	no	MT-RNR2 like 12
YWHAZ	0.000227874	0.670883	0.636	0.288	1	0.348	5.71947	2.43537	0.181011	8.6919	0.781287	0.916144	434.681	383.236	ENSG00000164924	8	-	protein_coding	no	tyrosine 3-monooxygenase/tryptophan 5-monooxygenase activation protein zeta
HSPD1	0.131078	0.670784	0.364	0.246	1	0.118	5.08078	2.10915	0.590419	8.37734	0.339991	0.698119	413.311	283.335	ENSG00000144381	2	-	protein_coding	yes	heat shock protein family D (Hsp60) member 1
SACS	0.151173	0.670774	0.182	0.095	1	0.087	2.26723	0.670576	-0.51681	6.78707	0.524719	0.788028	69.6789	100.575	ENSG00000151835	13	-	protein_coding	no	sacsin molecular chaperone
LSM1	0.00337331	0.670125	0.227	0.066	1	0.161	1.74084	0.402334	0.298652	6.18755	0.728038	0.897227	68.8216	55.9901	ENSG00000175324	8	-	protein_coding	no	LSM1 homolog, mRNA degradation associated
TOMM20	0.0130329	0.669764	0.455	0.239	1	0.216	4.51757	1.82405	0.125315	8.13504	0.838772	0.940834	287.947	268.473	ENSG00000173726	1	-	protein_coding	no	translocase of outer mitochondrial membrane 20
SRCIN1	0.0165235	0.669378	0.364	0.15	1	0.214	3.02218	1.05946	0.169693	7.44733	0.789654	0.920506	175.262	155.798	ENSG00000277363	17	-	protein_coding	no	SRC kinase signaling inhibitor 1
PCDH11X	0.0182099	0.668865	0.091	0.019	1	0.072	1.19237	0.123127	-0.25613	5.55391	0.825108	0.938544	27.6998	33.3675	ENSG00000102290	X	+	protein_coding	yes	protocadherin 11 X-linked
ADCK2	0.0318914	0.667434	0.091	0.022	1	0.069	1.17152	0.114038	0.616679	5.08791	0.605711	0.831662	27.7123	17.7214	ENSG00000133597	7	+	protein_coding	no	aarF domain containing kinase 2
ATP6V0B	0.771083	0.665467	0.409	0.415	1	-0.006	9.7452	4.52339	-0.527201	9.41575	0.458753	0.759504	548.062	712.913	ENSG00000117410	1	+	protein_coding	no	ATPase H+ transporting V0 subunit b
SLC30A7	0.0022607	0.659722	0.136	0.026	1	0.11	1.22164	0.148577	0.840444	5.32606	0.433519	0.739939	41.8172	23.0756	ENSG00000162695	1	+	protein_coding	no	solute carrier family 30 member 7
DCUN1D5	0.00993709	0.659472	0.136	0.033	1	0.103	1.31661	0.197976	0.508429	5.51496	0.632039	0.847463	41.3028	28.7912	ENSG00000137692	11	-	protein_coding	no	defective in cullin neddylation 1 domain containing 5
AC134312.1	0.0270827	0.659299	0.045	0.006	1	0.039	1.00563	0.0373398	2.26031	4.55242	0.0819609	0.600541	27.6873	4.92609	ENSG00000205037	16	-	lncRNA	no	novel transcript
PCYOX1	0.00884546	0.658285	0.318	0.121	1	0.197	2.62713	0.877907	0.0238657	7.105	0.972761	0.991575	123.876	122.659	ENSG00000116005	2	+	protein_coding	yes	prenylcysteine oxidase 1
FGL2	0.00011895	0.658087	0.045	0.001	1	0.044	0.940115	0.00467074							ENSG00000127951	7	-	protein_coding	no	fibrinogen like 2
SLC32A1	0.0275187	0.657418	0.364	0.166	1	0.198	3.22488	1.18928	-0.170947	7.71045	0.794755	0.922932	177.153	194.083	ENSG00000101438	20	+	protein_coding	yes	solute carrier family 32 member 1
PLAG1	0.00192052	0.657216	0.182	0.042	1	0.14	1.4354	0.262248	0.573267	5.77305	0.548304	0.803189	55.3739	36.8916	ENSG00000181690	8	-	protein_coding	no	PLAG1 zinc finger
ABHD17A	0.0268741	0.657085	0.273	0.121	1	0.152	2.54677	0.838507	-0.126513	6.8842	0.863443	0.948108	96.3699	106.341	ENSG00000129968	19	-	protein_coding	yes	abhydrolase domain containing 17A
SLC44A1	0.26617	0.655189	0.091	0.042	1	0.049	1.44487	0.26973	0.182588	5.69152	0.861152	0.946848	41.3028	36.2827	ENSG00000070214	9	+	protein_coding	yes	solute carrier family 44 member 1
RPN1	0.00239951	0.654846	0.182	0.043	1	0.139	1.4137	0.253972	0.600925	6.07863	0.494733	0.774766	68.8216	44.8484	ENSG00000163902	3	-	protein_coding	no	ribophorin I
GRIA4	0.0858023	0.653991	0.545	0.399	1	0.146	8.63001	4.00728	0.132103	9.24898	0.845374	0.940834	645.666	574.334	ENSG00000152578	11	+	protein_coding	yes	glutamate ionotropic receptor AMPA type subunit 4
EGR3	7.70756e-05	0.653818	0.091	0.007	1	0.084	0.974826	0.0270211							ENSG00000179388	8	-	protein_coding	no	early growth response 3
AEBP1	0.166123	0.65359	0.091	0.036	1	0.055	1.37405	0.234923	0.369726	5.6045	0.726063	0.896289	41.7796	32.1504	ENSG00000106624	7	+	protein_coding	no	AE binding protein 1
AC005726.1	0.00157866	0.653553	0.182	0.04	1	0.142	1.28449	0.188379	1.10967	5.86141	0.189124	0.625632	80.1945	36.6434	ENSG00000258472	17	-	protein_coding	no	novel protein
NRCAM	0.0281262	0.65305	0.409	0.216	1	0.193	4.66191	1.94677	-0.254868	8.1751	0.699634	0.878127	230.545	285.328	ENSG00000091129	7	-	protein_coding	yes	neuronal cell adhesion molecule
GSTCD	0.00184705	0.651844	0.182	0.042	1	0.14	1.43345	0.268029	0.516521	5.81093	0.587081	0.826407	55.3985	38.4276	ENSG00000138780	4	+	protein_coding	no	glutathione S-transferase C-terminal domain containing
SEMA4D	0.0621138	0.65097	0.136	0.049	1	0.087	1.42083	0.262559	-0.238465	5.97851	0.811844	0.931839	41.3028	48.9359	ENSG00000187764	9	-	protein_coding	yes	semaphorin 4D
NCSTN	2.76856e-06	0.650459	0.227	0.032	0.105538	0.195	1.36314	0.233103	1.25897	5.67683	0.172426	0.621179	68.8216	28.1669	ENSG00000162736	1	+	protein_coding	yes	nicastrin
AC245060.5	0.00888498	0.650241	0.227	0.075	1	0.152	1.91595	0.521893	0.504855	6.50374	0.510746	0.778129	99.6571	70.8515	ENSG00000274422	22	-	lncRNA	no	novel transcript
AP000648.3	0.000269402	0.646633	0.091	0.009	1	0.082	0.974826	0.0344263	1.76437	4.6415	0.156128	0.609348	27.6873	7.19301	ENSG00000280385	11	+	TEC	no	novel transcript
AC103769.1	0.00231873	0.646514	0.045	0.003	1	0.042	0.94402	0.0184109	3.03734	4.40924	0.0288989	0.600541	27.6873	2.46522	ENSG00000253475	8	-	lncRNA	no	novel transcript
CADM4	0.0076929	0.646114	0.227	0.069	1	0.158	1.75845	0.445646	0.759364	6.4535	0.307487	0.682861	108.287	63.4633	ENSG00000105767	19	-	protein_coding	no	cell adhesion molecule 4
COQ10A	0.89095	0.645169	0.045	0.055	1	-0.01	1.40292	0.260508	-0.751742	5.88441	0.504197	0.774766	27.7123	47.3425	ENSG00000135469	12	+	protein_coding	no	coenzyme Q10A
SELENOP	0.589764	0.644365	0.045	0.027	1	0.018	1.35483	0.236276	0.101009	5.42007	0.932519	0.973904	27.7123	25.7297	ENSG00000250722	5	-	protein_coding	no	selenoprotein P
NOP56	0.00860568	0.644269	0.364	0.15	1	0.214	3.40839	1.31461	0.0623454	7.46651	0.923869	0.970594	166.129	161.366	ENSG00000101361	20	+	protein_coding	no	NOP56 ribonucleoprotein
NFASC	0.229742	0.644181	0.318	0.219	1	0.099	4.35461	1.81167	-0.475146	7.91237	0.481161	0.765618	169.718	245.223	ENSG00000163531	1	+	protein_coding	yes	neurofascin
SEZ6	0.028213	0.644008	0.227	0.086	1	0.141	2.03348	0.593131	-0.128839	6.75574	0.86918	0.951104	84.0822	92.0561	ENSG00000063015	17	-	protein_coding	yes	seizure related 6 homolog
CANX	0.00192074	0.643644	0.636	0.337	1	0.299	7.40497	3.41575	-0.149913	9.04691	0.826971	0.938923	474.13	525.682	ENSG00000127022	5	+	protein_coding	no	calnexin
DALRD3	0.0619897	0.643067	0.136	0.048	1	0.088	1.41856	0.271381	0.194374	6.00125	0.83429	0.940834	54.7328	47.7547	ENSG00000178149	3	-	protein_coding	no	DALR anticodon binding domain containing 3
PNMA2	0.00284939	0.642142	0.409	0.159	1	0.25	3.26919	1.24629	0.091462	7.67751	0.884655	0.956746	200.3	182.946	ENSG00000240694	8	-	protein_coding	no	PNMA family member 2
GOSR2	2.06696e-05	0.64157	0.273	0.053	0.787926	0.22	1.41717	0.272555	1.18798	6.15516	0.118856	0.600541	108.195	47.136	ENSG00000108433	17	+	protein_coding	no	golgi SNAP receptor complex member 2
ELMOD1	0.00449103	0.641496	0.318	0.12	1	0.198	2.45161	0.817287	0.5358	7.38684	0.385385	0.724048	200.138	135.992	ENSG00000110675	11	+	protein_coding	no	ELMO domain containing 1
UBE2O	0.0525972	0.640292	0.227	0.104	1	0.123	2.31532	0.747634	-0.0815093	6.90421	0.912084	0.970013	98.5835	105.323	ENSG00000175931	17	-	protein_coding	no	ubiquitin conjugating enzyme E2 O
KALRN	0.000107676	0.639944	0.273	0.061	1	0.212	1.69089	0.418964	0.938842	6.54692	0.193465	0.631781	126.678	65.8887	ENSG00000160145	3	+	protein_coding	no	kalirin RhoGEF kinase
SPTLC2	0.0100868	0.639782	0.182	0.053	1	0.129	1.5616	0.351007	0.151144	6.07425	0.870265	0.951568	55.4232	49.7828	ENSG00000100596	14	-	protein_coding	no	serine palmitoyltransferase long chain base subunit 2
PRCC	0.00203576	0.639139	0.182	0.042	1	0.14	1.33392	0.231716	0.909628	5.81506	0.310323	0.682861	67.9835	35.7289	ENSG00000143294	1	+	protein_coding	no	proline rich mitotic checkpoint control factor
SLC2A13	0.00188345	0.63878	0.182	0.042	1	0.14	1.44526	0.290939	0.647337	6.01661	0.46265	0.759504	68.8216	43.5511	ENSG00000151229	12	-	protein_coding	yes	solute carrier family 2 member 13
GSE1	0.27859	0.638176	0.091	0.043	1	0.048	1.49954	0.320397	-0.0605743	5.90933	0.952557	0.980356	41.8172	43.6549	ENSG00000131149	16	+	protein_coding	no	Gse1 coiled-coil protein
XBP1	0.000827949	0.637867	0.182	0.037	1	0.145	1.24536	0.186487	0.70312	5.66206	0.464829	0.759504	54.7328	33.2625	ENSG00000100219	22	-	protein_coding	no	X-box binding protein 1
PABPC1L	1.9766e-15	0.637616	0.091	0	7.53481e-11	0.091	0.891964	0							ENSG00000101104	20	+	protein_coding	no	poly(A) binding protein cytoplasmic 1 like
GDF11	0.0452663	0.637414	0.227	0.097	1	0.13	2.09713	0.637319	-0.190408	6.77823	0.805904	0.928563	84.0076	96.7622	ENSG00000135414	12	+	protein_coding	no	growth differentiation factor 11
CNOT3	8.97233e-05	0.636278	0.182	0.029	1	0.153	1.27055	0.201706	1.08034	5.52151	0.275308	0.6645	54.7087	25.3189	ENSG00000088038	19	+	protein_coding	no	CCR4-NOT transcription complex subunit 3
SEZ6L2	0.0414613	0.635193	0.5	0.303	1	0.197	6.03702	2.72845	-0.477472	8.92608	0.489431	0.772599	394.781	490.488	ENSG00000174938	16	-	protein_coding	yes	seizure related 6 homolog like 2
NREP	0.0021258	0.634275	0.5	0.229	1	0.271	4.41167	1.86991	-0.0667532	8.19185	0.916137	0.970074	269.035	284.505	ENSG00000134986	5	-	protein_coding	no	neuronal regeneration related protein
PDXDC1	1.46147e-05	0.634222	0.273	0.052	0.557112	0.221	1.48379	0.317271	1.82912	6.33383	0.00804113	0.600541	160.708	44.4132	ENSG00000179889	16	+	protein_coding	no	pyridoxal dependent decarboxylase domain containing 1
CACNA2D2	0.000437721	0.633221	0.409	0.131	1	0.278	2.40839	0.80944	0.283358	7.4363	0.658271	0.863923	180.502	147.954	ENSG00000007402	3	-	protein_coding	yes	calcium voltage-gated channel auxiliary subunit alpha2delta 2
AFG3L2	9.10686e-05	0.632849	0.364	0.097	1	0.267	2.20096	0.699957	0.413468	6.82769	0.554603	0.807083	123.822	93.5216	ENSG00000141385	18	-	protein_coding	no	AFG3 like matrix AAA peptidase subunit 2
SP1	3.08257e-05	0.632829	0.227	0.039	1	0.188	1.32553	0.235062	1.04946	5.76459	0.247026	0.652695	69.6169	33.1197	ENSG00000185591	12	+	protein_coding	no	Sp1 transcription factor
CHN1	0.0151966	0.631292	0.409	0.199	1	0.21	3.59044	1.44167	0.307844	8.07968	0.60868	0.834235	306.255	248.633	ENSG00000128656	2	-	protein_coding	no	chimerin 1
SNRNP27	0.000374958	0.631172	0.318	0.089	1	0.229	2.04221	0.61836	0.741103	6.83825	0.265791	0.660527	148.113	88.4832	ENSG00000124380	2	+	protein_coding	no	small nuclear ribonucleoprotein U4/U6.U5 subunit 27
TWISTNB	0.221869	0.630712	0.091	0.039	1	0.052	1.34176	0.246314	0.639738	5.70489	0.504257	0.774766	55.3492	35.1742	ENSG00000105849	7	-	protein_coding	no	TWIST neighbor
COL4A3BP	0.0017265	0.630436	0.364	0.124	1	0.24	2.44531	0.834144	0.326345	7.15207	0.620624	0.842191	151.434	122.024	ENSG00000113163	5	-	protein_coding	no	ceramide transporter 1
LHX9	0.000409021	0.630432	0.273	0.069	1	0.204	1.65787	0.414951	0.636477	6.63471	0.36649	0.711136	121.178	78.2528	ENSG00000143355	1	+	protein_coding	no	LIM homeobox 9
WDR17	3.37633e-05	0.630212	0.273	0.055	1	0.218	1.41189	0.284281	0.613847	6.15929	0.452196	0.755405	81.1183	52.8756	ENSG00000150627	4	+	protein_coding	no	WD repeat domain 17
QPRT	0.450076	0.629535	0.136	0.088	1	0.048	2.27164	0.74326	-0.247671	6.5688	0.763874	0.909923	68.8519	82.1651	ENSG00000103485	16	+	protein_coding	no	quinolinate phosphoribosyltransferase
RCN2	0.0447825	0.629463	0.409	0.222	1	0.187	4.06806	1.70066	0.197478	8.28713	0.751636	0.909923	338.116	278.096	ENSG00000117906	15	+	protein_coding	no	reticulocalbin 2
AL023806.3	4.70609e-08	0.629379	0.091	0.003	0.00179396	0.088	0.891884	0.00822832	3.03738	4.38563	0.0288989	0.600541	27.6998	2.42865	ENSG00000280184	6	-	TEC	no	TEC
NAA35	1.2497e-05	0.628861	0.227	0.036	0.476387	0.191	1.36731	0.262247	1.27034	5.81726	0.138511	0.601175	81.1183	33.0542	ENSG00000135040	9	+	protein_coding	no	N-alpha-acetyltransferase 35, NatC auxiliary subunit
TCAF1	0.0205734	0.628612	0.273	0.112	1	0.161	2.33205	0.777089	-0.374619	7.10821	0.611379	0.835973	97.4443	126.661	ENSG00000198420	7	-	protein_coding	yes	TRPM8 channel associated factor 1
SPOCK3	0.0523424	0.628217	0.318	0.161	1	0.157	3.22055	1.25184	-0.260295	7.8154	0.68743	0.87138	185.946	220.065	ENSG00000196104	4	-	protein_coding	no	SPARC (osteonectin), cwcv and kazal like domains proteoglycan 3
ZNF891	0.0289868	0.627182	0.182	0.066	1	0.116	1.73384	0.460132	0.919423	6.38387	0.220855	0.63534	111.869	59.0792	ENSG00000214029	12	-	protein_coding	no	zinc finger protein 891
HSPA4L	0.18477	0.627024	0.227	0.133	1	0.094	2.42446	0.829276	0.127906	7.15619	0.8495	0.941645	136.876	126.196	ENSG00000164070	4	+	protein_coding	no	heat shock protein family A (Hsp70) member 4 like
BRAF	2.25021e-06	0.626039	0.455	0.108	0.0857781	0.347	2.19372	0.707702	0.894124	7.11844	0.155108	0.609348	193.5	104.13	ENSG00000157764	7	-	protein_coding	yes	B-Raf proto-oncogene, serine/threonine kinase
MYADM	3.0261e-07	0.625659	0.182	0.017	0.0115355	0.165	1.09901	0.12278	2.09219	5.34152	0.0311064	0.600541	69.6169	15.5026	ENSG00000179820	19	+	protein_coding	yes	myeloid associated differentiation marker
SREBF2	0.0150241	0.623263	0.364	0.167	1	0.197	3.05663	1.17513	-0.0234569	7.58217	0.970839	0.990479	175.262	178.371	ENSG00000198911	22	+	protein_coding	no	sterol regulatory element binding transcription factor 2
FAM153B	0.000776122	0.622701	0.091	0.01	1	0.081	0.974826	0.0594806	1.56479	4.75019	0.199441	0.633083	27.6873	8.66072	ENSG00000182230	5	+	protein_coding	no	family with sequence similarity 153 member B
AC091271.1	0.000491242	0.622195	0.227	0.052	1	0.175	1.28207	0.224938	1.60595	6.17323	0.0261337	0.600541	132.366	42.9077	ENSG00000273702	17	-	lncRNA	no	novel transcript
SEMA3B	1.65584e-05	0.622151	0.091	0.006	0.631207	0.085	0.974826	0.0600642	2.26023	4.59425	0.0819609	0.600541	27.6873	5.06356	ENSG00000012171	3	+	protein_coding	no	semaphorin 3B
AL645608.8	0.0106296	0.621682	0.045	0.004	1	0.041	0.898311	0.0194694	2.59715	4.47306	0.0524561	0.600541	27.6873	3.67252	ENSG00000272512	1	-	lncRNA	no	novel transcript
BTN3A3	1.47499e-08	0.621359	0.136	0.007	0.000562266	0.129	0.969902	0.0582589	2.55502	4.70553	0.0220969	0.600541	40.7822	6.12822	ENSG00000111801	6	+	protein_coding	yes	butyrophilin subfamily 3 member A3
CREB3L2	0.00348126	0.621287	0.091	0.013	1	0.078	1.02056	0.0855488	1.61495	5.05125	0.13808	0.601175	41.266	12.8081	ENSG00000182158	7	-	protein_coding	no	cAMP responsive element binding protein 3 like 2
DOK5	0.00557914	0.61986	0.273	0.095	1	0.178	2.1133	0.675016	0.479321	6.8864	0.479305	0.764476	135.287	97.5075	ENSG00000101134	20	+	protein_coding	no	docking protein 5
LGALS8	0.00132028	0.6197	0.318	0.101	1	0.217	2.05994	0.646573	0.465131	6.77718	0.506939	0.775794	122.514	89.0627	ENSG00000116977	1	+	protein_coding	no	galectin 8
CAP2	0.870443	0.61893	0.045	0.056	1	-0.011	1.35483	0.268123	-0.867306	5.9898	0.438471	0.744355	27.7123	51.3946	ENSG00000112186	6	+	protein_coding	yes	cyclase associated actin cytoskeleton regulatory protein 2
KSR2	0.00112497	0.618911	0.318	0.098	1	0.22	2.07983	0.658583	0.633953	6.79782	0.353686	0.698251	135.287	87.0275	ENSG00000171435	12	-	protein_coding	yes	kinase suppressor of ras 2
HLA-B	0.00553992	0.618843	0.273	0.094	1	0.179	2.24801	0.749271	0.351751	7.09056	0.594573	0.826407	145.03	110.631	ENSG00000234745	6	-	protein_coding	yes	major histocompatibility complex, class I, B
HLA-B	0.00553992	0.618843	0.273	0.094	1	0.179	2.24801	0.749271	0.351751	7.09056	0.594573	0.826407	145.03	110.631	ENSG00000234745	6	-	protein_coding	yes	major histocompatibility complex, class I, B
CHMP1B	1.22408e-05	0.618187	0.227	0.036	0.466617	0.191	1.31298	0.246513	1.32429	5.7946	0.123624	0.600541	83.0242	32.5608	ENSG00000255112	18	+	protein_coding	no	charged multivesicular body protein 1B
CAND2	0.114918	0.618179	0.091	0.032	1	0.059	1.17347	0.171336	0.00827457	5.42236	0.995559	0.998508	27.6998	27.6085	ENSG00000144712	3	+	protein_coding	no	cullin associated and neddylation dissociated 2 (putative)
TCEAL4	0.0202831	0.617727	0.409	0.203	1	0.206	3.94118	1.66413	0.371627	8.08973	0.540077	0.798996	314.221	241.096	ENSG00000133142	X	+	protein_coding	no	transcription elongation factor A like 4
AC010319.3	0.0512324	0.61733	0.045	0.007	1	0.038	0.94402	0.0485705							ENSG00000269053	19	-	lncRNA	no	novel transcript, antisense FAM125A
INPP4A	0.141043	0.616476	0.182	0.089	1	0.093	1.77301	0.49699	-0.289018	6.58524	0.724209	0.895318	68.8519	85.0425	ENSG00000040933	2	+	protein_coding	yes	inositol polyphosphate-4-phosphatase type I A
TMX2	0.050306	0.616176	0.136	0.046	1	0.09	1.4121	0.302549	0.373038	5.90648	0.691764	0.874308	55.3985	42.5553	ENSG00000213593	11	+	protein_coding	no	thioredoxin related transmembrane protein 2
CPE	0.363806	0.616083	0.5	0.415	1	0.085	9.58753	4.71785	-0.668402	9.49893	0.355299	0.700123	525.366	792.157	ENSG00000109472	4	+	protein_coding	yes	carboxypeptidase E
AC092139.3	0.000269402	0.614943	0.091	0.009	1	0.082	0.921165	0.0387199	1.76488	4.64508	0.156128	0.609348	27.6873	7.20612	ENSG00000279476	16	+	TEC	no	novel transcript
AC074117.1	0.000407377	0.614035	0.136	0.02	1	0.116	1.09668	0.134648	1.14464	5.21955	0.290861	0.682861	41.7796	18.3782	ENSG00000234072	2	+	lncRNA	no	novel transcript, antisense to GTF3C2 and EIF2B4
TNRC6A	0.300632	0.613266	0.318	0.242	1	0.076	4.55345	2.00763	-0.0388277	8.15081	0.951521	0.97989	255.782	273.846	ENSG00000090905	16	+	protein_coding	no	trinucleotide repeat containing adaptor 6A
GPR137	0.216805	0.613159	0.091	0.04	1	0.051	1.27466	0.232039	-0.452445	5.69593	0.694955	0.876113	27.7123	38.293	ENSG00000173264	11	+	protein_coding	no	G protein-coupled receptor 137
UBA2	0.000195306	0.612665	0.409	0.125	1	0.284	2.40594	0.845698	0.033763	7.09644	0.961417	0.985087	123.876	122.219	ENSG00000126261	19	+	protein_coding	no	ubiquitin like modifier activating enzyme 2
DGKD	1.0712e-05	0.612639	0.364	0.082	0.408342	0.282	2.20099	0.734675	0.484465	6.82302	0.492165	0.774399	125.209	89.0212	ENSG00000077044	2	+	protein_coding	yes	diacylglycerol kinase delta
ADNP2	0.010433	0.611768	0.182	0.053	1	0.129	1.44752	0.327513	0.510061	6.08584	0.55847	0.809559	69.6479	48.7036	ENSG00000101544	18	+	protein_coding	no	ADNP homeobox 2
C4orf50	1.9766e-15	0.611627	0.091	0	7.53481e-11	0.091	0.843429	0							ENSG00000181215	4	-	protein_coding	no	chromosome 4 open reading frame 50
IDS	0.0136432	0.611107	0.545	0.297	1	0.248	5.89386	2.74164	-0.206978	8.8932	0.761584	0.909923	415.011	474.579	ENSG00000010404	X	-	protein_coding	no	iduronate 2-sulfatase
CENPBD1	0.0243764	0.609756	0.091	0.02	1	0.071	1.05603	0.117416	0.681466	5.07605	0.569207	0.817786	27.6998	16.8894	ENSG00000177946	16	-	protein_coding	no	CENPB DNA-binding domain containing 1
NUP93	0.181926	0.609557	0.136	0.069	1	0.067	1.59858	0.412567	-0.536026	6.19776	0.584272	0.825657	41.7984	61.2904	ENSG00000102900	16	+	protein_coding	no	nucleoporin 93
DEDD2	4.72908e-06	0.609297	0.227	0.033	0.180273	0.194	1.30258	0.251987	1.46534	5.71219	0.0917452	0.600541	82.097	29.1041	ENSG00000160570	19	-	protein_coding	no	death effector domain containing 2
HMGCS1	0.0253462	0.609124	0.5	0.269	1	0.231	5.27487	2.41244	0.170162	8.44016	0.789866	0.920506	349.511	335.972	ENSG00000112972	5	-	protein_coding	no	3-hydroxy-3-methylglutaryl-CoA synthase 1
AF131215.5	5.1558e-08	0.608592	0.091	0.003	0.00196539	0.088	0.86784	0.0163224	3.03731	4.42554	0.0288989	0.600541	27.6998	2.49326	ENSG00000255310	8	-	lncRNA	no	novel transcript
ADCY3	0.0226003	0.607771	0.136	0.039	1	0.097	1.25	0.22527	0.299883	5.63031	0.775034	0.913752	41.2844	33.3734	ENSG00000138031	2	-	protein_coding	yes	adenylate cyclase 3
PHF21A	0.00405041	0.60776	0.182	0.046	1	0.136	1.38804	0.300452	0.423719	5.86645	0.653477	0.861654	54.7328	40.5518	ENSG00000135365	11	-	protein_coding	no	PHD finger protein 21A
RABL2B	0.000150032	0.607638	0.182	0.03	1	0.152	1.25903	0.230351	0.998333	5.56797	0.311204	0.682861	54.7087	26.8591	ENSG00000079974	22	-	protein_coding	no	RAB, member of RAS oncogene family like 2B
TXN2	0.0181085	0.606118	0.364	0.166	1	0.198	3.46249	1.43413	0.140453	7.63719	0.822397	0.93752	200.219	183.015	ENSG00000100348	22	-	protein_coding	no	thioredoxin 2
ATP6V1C1	0.0028188	0.604841	0.318	0.112	1	0.206	2.09227	0.688877	0.54233	7.08371	0.400039	0.724048	162.46	112.5	ENSG00000155097	8	+	protein_coding	yes	ATPase H+ transporting V1 subunit C1
DNAJC10	0.0552275	0.603715	0.182	0.075	1	0.107	1.58937	0.415807	-0.146	6.5074	0.859633	0.946346	69.6169	77.7511	ENSG00000077232	2	+	protein_coding	no	DnaJ heat shock protein family (Hsp40) member C10
EPB41L1	0.0168054	0.603162	0.364	0.171	1	0.193	3.59153	1.51193	-0.266346	7.68488	0.68784	0.87138	164.45	195.549	ENSG00000088367	20	+	protein_coding	yes	erythrocyte membrane protein band 4.1 like 1
AZI2	0.0173969	0.602533	0.182	0.059	1	0.123	1.42857	0.329459	-0.00661153	6.17844	0.994262	0.997753	55.3985	55.6549	ENSG00000163512	3	-	protein_coding	no	5-azacytidine induced 2
ARL6IP1	0.0999048	0.602382	0.409	0.251	1	0.158	4.64731	2.09194	-0.276199	8.29435	0.67296	0.870133	259.388	313.01	ENSG00000170540	16	-	protein_coding	no	ADP ribosylation factor like GTPase 6 interacting protein 1
GTF2F2	0.000229456	0.602248	0.227	0.048	1	0.179	1.37345	0.299652	0.664539	5.96636	0.450154	0.753706	69.6479	43.6437	ENSG00000188342	13	+	protein_coding	no	general transcription factor IIF subunit 2
TOB1	0.269528	0.60165	0.136	0.076	1	0.06	1.64366	0.448477	-0.480541	6.52708	0.589024	0.826407	55.3492	76.9224	ENSG00000141232	17	-	protein_coding	no	transducer of ERBB2, 1
RAP1GDS1	0.000102509	0.601271	0.409	0.114	1	0.295	2.15282	0.728108	0.181939	7.09229	0.786651	0.918213	135.344	120.328	ENSG00000138698	4	+	protein_coding	no	Rap1 GTPase-GDP dissociation stimulator 1
INPP5F	0.0267608	0.599819	0.273	0.12	1	0.153	2.20444	0.75895	-0.198675	7.08052	0.778837	0.914939	108.241	124.914	ENSG00000198825	10	+	protein_coding	no	inositol polyphosphate-5-phosphatase F
SLC35F5	0.00012813	0.59938	0.136	0.017	1	0.119	1.03668	0.118446	1.4223	5.11329	0.190477	0.628085	41.7984	14.9679	ENSG00000115084	2	-	protein_coding	no	solute carrier family 35 member F5
CASC3	0.000400928	0.598864	0.364	0.111	1	0.253	2.18773	0.751454	0.120445	6.9075	0.86733	0.949912	112.065	104.551	ENSG00000108349	17	+	protein_coding	no	CASC3 exon junction complex subunit
SPRN	0.0002817	0.597855	0.091	0.009	1	0.082	0.883218	0.0357512	1.76119	4.66307	0.156128	0.609348	27.3547	7.30678	ENSG00000203772	10	-	protein_coding	yes	shadow of prion protein
PPP1R1A	0.000423408	0.597465	0.273	0.069	1	0.204	1.74022	0.507683	1.42825	6.66601	0.0287422	0.600541	177.153	65.5668	ENSG00000135447	12	-	protein_coding	no	protein phosphatase 1 regulatory inhibitor subunit 1A
ELOVL6	0.00127546	0.595526	0.318	0.099	1	0.219	1.99266	0.64977	0.0945534	6.90243	0.895166	0.961158	109.459	102.394	ENSG00000170522	4	-	protein_coding	no	ELOVL fatty acid elongase 6
NPY1R	0.00321628	0.593557	0.091	0.013	1	0.078	0.974826	0.0908124	1.19846	4.91636	0.317351	0.68472	27.6873	11.5437	ENSG00000164128	4	-	protein_coding	yes	neuropeptide Y receptor Y1
FLRT2	0.0407272	0.592847	0.182	0.068	1	0.114	1.50763	0.386098	0.237994	6.47524	0.766049	0.909923	84.0449	71.6553	ENSG00000185070	14	+	protein_coding	yes	fibronectin leucine rich transmembrane protein 2
ZNF213-AS1	0.000130346	0.592626	0.136	0.017	1	0.119	1.04601	0.131184	1.30483	5.16872	0.230723	0.645113	41.7984	16.3226	ENSG00000263072	16	-	lncRNA	no	ZNF213 antisense RNA 1 (head to head)
MRPL42	0.00233949	0.592209	0.273	0.084	1	0.189	1.63165	0.455576	0.267922	6.61942	0.723145	0.894713	96.3699	80.2495	ENSG00000198015	12	+	protein_coding	yes	mitochondrial ribosomal protein L42
ZNF786	0.000776122	0.591786	0.091	0.01	1	0.081	0.932849	0.0695195	1.57139	4.73244	0.199441	0.633083	27.6873	8.55753	ENSG00000197362	7	-	protein_coding	no	zinc finger protein 786
BMP7	2.23905e-05	0.591244	0.136	0.014	0.853527	0.122	0.921646	0.0638965	2.4684	5.27921	0.00722077	0.600541	80.1945	13.6529	ENSG00000101144	20	-	protein_coding	no	bone morphogenetic protein 7
FAM13C	3.73305e-05	0.591203	0.364	0.091	1	0.273	1.96145	0.639637	0.724882	6.89026	0.277162	0.666849	151.37	91.6289	ENSG00000148541	10	-	protein_coding	no	family with sequence similarity 13 member C
SF3B2	0.00855394	0.590556	0.364	0.153	1	0.211	2.79991	1.10522	0.0199302	7.38675	0.976415	0.993724	153.076	154.068	ENSG00000087365	11	+	protein_coding	no	splicing factor 3b subunit 2
CD83	0.0539548	0.588457	0.136	0.048	1	0.088	1.29373	0.273442	0.259667	5.96023	0.780838	0.916084	54.7328	45.5923	ENSG00000112149	6	+	protein_coding	yes	CD83 molecule
ASNS	0.00169121	0.587108	0.136	0.024	1	0.112	1.01678	0.121195	0.962409	5.24908	0.368785	0.713257	41.266	20.789	ENSG00000070669	7	-	protein_coding	no	asparagine synthetase (glutamine-hydrolyzing)
EDIL3	0.0545407	0.586885	0.364	0.193	1	0.171	3.53984	1.52441	0.114208	8.04014	0.854393	0.944006	266.237	242.174	ENSG00000164176	5	-	protein_coding	no	EGF like repeats and discoidin domains 3
DGKH	0.00568314	0.586858	0.273	0.095	1	0.178	1.90925	0.617751	-0.00182943	6.9965	0.99728	0.999221	111.918	113.414	ENSG00000102780	13	+	protein_coding	yes	diacylglycerol kinase eta
RGS16	0.0888307	0.586341	0.273	0.153	1	0.12	2.92505	1.18374	-0.289922	7.52313	0.659715	0.864561	146.497	181.172	ENSG00000143333	1	-	protein_coding	yes	regulator of G protein signaling 16
HPCAL4	0.00497196	0.58572	0.318	0.121	1	0.197	2.31335	0.844559	0.755029	7.36979	0.206717	0.633083	222.74	131.346	ENSG00000116983	1	-	protein_coding	no	hippocalcin like 4
GPRIN1	0.434596	0.585195	0.091	0.053	1	0.038	1.34481	0.306052	-0.0423136	5.83104	0.964964	0.987082	41.8361	43.1085	ENSG00000169258	5	-	protein_coding	yes	G protein regulated inducer of neurite outgrowth 1
MINDY2	0.0504873	0.585111	0.364	0.182	1	0.182	3.34403	1.41982	-0.373852	7.53965	0.579567	0.823235	138.438	185.604	ENSG00000128923	15	+	protein_coding	no	MINDY lysine 48 deubiquitinase 2
PMEPA1	0.00108357	0.584735	0.182	0.037	1	0.145	1.28673	0.27429	1.13912	5.88088	0.179308	0.625632	81.0833	36.2808	ENSG00000124225	20	-	protein_coding	yes	prostate transmembrane protein, androgen induced 1
FTX	0.0210626	0.584135	0.455	0.255	1	0.2	4.0895	1.83784	0.0339956	8.29234	0.957539	0.983307	300.669	303.591	ENSG00000230590	X	-	lncRNA	no	FTX transcript, XIST regulator
ATP2C1	0.00285964	0.582574	0.273	0.086	1	0.187	1.74059	0.530504	0.744331	6.72943	0.278635	0.668765	135.287	80.5863	ENSG00000017260	3	+	protein_coding	yes	ATPase secretory pathway Ca2+ transporting 1
POM121	4.89143e-05	0.582342	0.273	0.056	1	0.217	1.46376	0.376226	0.735665	6.1242	0.372683	0.71597	82.0613	48.9359	ENSG00000196313	7	+	protein_coding	no	POM121 transmembrane nucleoporin
CADM3	0.0668265	0.58188	0.409	0.216	1	0.193	3.95882	1.77122	-0.406654	7.88061	0.538312	0.797948	177.153	236.689	ENSG00000162706	1	+	protein_coding	yes	cell adhesion molecule 3
NDFIP1	0.0581329	0.581402	0.5	0.293	1	0.207	5.38263	2.56862	0.0119071	8.69672	0.985299	0.997753	414.515	398.12	ENSG00000131507	5	+	protein_coding	no	Nedd4 family interacting protein 1
ENC1	0.0131654	0.58089	0.136	0.035	1	0.101	1.30542	0.289651	1.42825	5.90114	0.0806962	0.600541	93.0324	33.9501	ENSG00000171617	5	-	protein_coding	no	ectodermal-neural cortex 1
ZNF519	0.00199666	0.580268	0.182	0.042	1	0.14	1.20049	0.231718	0.411522	5.87716	0.662504	0.866362	54.7087	40.8862	ENSG00000175322	18	-	protein_coding	no	zinc finger protein 519
CDK10	6.17621e-05	0.579942	0.227	0.042	1	0.185	1.16215	0.210657	0.76993	5.90595	0.385529	0.724048	67.9835	39.4594	ENSG00000185324	16	+	protein_coding	no	cyclin dependent kinase 10
SLC16A3	0.00149552	0.579792	0.273	0.078	1	0.195	1.65792	0.488477	0.447937	6.63095	0.538365	0.797948	108.241	79.3005	ENSG00000141526	17	+	protein_coding	yes	solute carrier family 16 member 3
NFE2L1	0.00573861	0.579353	0.364	0.147	1	0.217	2.73328	1.09161	-0.00995738	7.46438	0.988292	0.997753	160.84	158.864	ENSG00000082641	17	+	protein_coding	no	nuclear factor, erythroid 2 like 1
PAK3	0.000778416	0.57901	0.318	0.094	1	0.224	1.99989	0.681299	0.123174	7.01902	0.858762	0.946088	122.462	112.58	ENSG00000077264	X	+	protein_coding	yes	p21 (RAC1) activated kinase 3
NAV3	0.000756107	0.577618	0.318	0.094	1	0.224	2.13006	0.756693	0.464738	6.83425	0.509251	0.7771	125.318	90.6905	ENSG00000067798	12	+	protein_coding	no	neuron navigator 3
GDE1	0.433074	0.577523	0.091	0.056	1	0.035	1.42182	0.359334	-0.882363	6.00714	0.43008	0.737837	27.7123	51.9459	ENSG00000006007	16	-	protein_coding	yes	glycerophosphodiester phosphodiesterase 1
TYRP1	0.0182099	0.577435	0.091	0.019	1	0.072	0.963596	0.102238	1.23677	5.20064	0.256139	0.660527	41.8361	17.1926	ENSG00000107165	9	+	protein_coding	no	tyrosinase related protein 1
MYPOP	0.000407377	0.576997	0.136	0.02	1	0.116	0.993726	0.119641	1.19487	5.19955	0.27058	0.660527	41.2844	17.4697	ENSG00000176182	19	-	protein_coding	no	Myb related transcription factor, partner of profilin
IRS1	0.00140028	0.576267	0.227	0.058	1	0.169	1.60761	0.465458	0.547465	6.24755	0.502632	0.774766	81.1183	54.8793	ENSG00000169047	2	-	protein_coding	yes	insulin receptor substrate 1
UPF3B	0.000317644	0.576179	0.318	0.086	1	0.232	1.71433	0.525569	0.382378	6.68517	0.598125	0.827886	109.412	84.3544	ENSG00000125351	X	-	protein_coding	no	UPF3B regulator of nonsense mediated mRNA decay
CNTNAP4	0.0292852	0.576089	0.182	0.063	1	0.119	1.58865	0.455061	1.48349	6.81482	0.0216383	0.600541	195.506	68.9006	ENSG00000152910	16	+	protein_coding	no	contactin associated protein family member 4
DKK3	0.333997	0.575936	0.364	0.261	1	0.103	4.91146	2.32329	-0.57831	8.34336	0.387577	0.724048	229.454	345.388	ENSG00000050165	11	-	protein_coding	no	dickkopf WNT signaling pathway inhibitor 3
OMG	0.359274	0.574446	0.045	0.019	1	0.026	0.940115	0.0923169	0.675519	5.10169	0.57478	0.821439	27.7123	16.9796	ENSG00000126861	17	-	protein_coding	yes	oligodendrocyte myelin glycoprotein
TTLL7-IT1	1.21688e-13	0.573308	0.136	0.003	4.63876e-09	0.133	0.784374	0.00577659							ENSG00000233061	1	-	lncRNA	no	TTLL7 intronic transcript 1
TBC1D9B	0.0117954	0.571407	0.227	0.076	1	0.151	1.76054	0.558958	0.647603	6.71582	0.361026	0.704738	126.512	81.0678	ENSG00000197226	5	-	protein_coding	no	TBC1 domain family member 9B
ANKRD13C	0.308338	0.571158	0.091	0.045	1	0.046	1.19805	0.241616	-0.0778825	5.8726	0.93843	0.975472	41.3028	43.6483	ENSG00000118454	1	-	protein_coding	no	ankyrin repeat domain 13C
SND1-IT1	0.00163427	0.571155	0.091	0.012	1	0.079	0.883826	0.064122	1.97396	4.89356	0.0656269	0.600541	41.7796	9.85223	ENSG00000279078	7	+	lncRNA	no	SND1 intronic transcript 1
PALM2	0.00333792	0.570538	0.136	0.027	1	0.109	1.00606	0.133871	1.16373	5.46131	0.241037	0.646877	54.0583	23.5536	ENSG00000243444
SYT11	0.0413375	0.570534	0.455	0.229	1	0.226	3.91294	1.77691	-0.31582	8.18576	0.626445	0.844807	239.539	288.777	ENSG00000132718	1	+	protein_coding	yes	synaptotagmin 11
AQP4	0.100277	0.568717	0.091	0.03	1	0.061	1.18007	0.234466	0.0629061	5.41871	0.958159	0.983617	27.7123	26.4876	ENSG00000171885	18	-	protein_coding	yes	aquaporin 4
HNRNPA2B1	0.0428132	0.568405	0.591	0.411	1	0.18	8.04098	4.12107	0.190132	9.22865	0.778546	0.914932	639.359	568.173	ENSG00000122566	7	-	protein_coding	no	heterogeneous nuclear ribonucleoprotein A2/B1
SGCB	0.0407272	0.566781	0.182	0.068	1	0.114	1.53334	0.437289	0.0633633	6.34858	0.940062	0.97598	68.0131	64.9707	ENSG00000163069	4	-	protein_coding	no	sarcoglycan beta
C8orf86	2.04157e-08	0.566461	0.045	0	0.000778247	0.045	0.762021	0							ENSG00000196166	8	-	protein_coding	no	chromosome 8 open reading frame 86
CACUL1	0.0214653	0.566284	0.182	0.061	1	0.121	1.33609	0.326039	0.0232094	6.12936	0.980465	0.995797	55.3739	54.6476	ENSG00000151893	10	-	protein_coding	no	CDK2 associated cullin domain 1
HCG18	0.0067415	0.565746	0.273	0.095	1	0.178	1.85969	0.624124	0.0425023	6.81578	0.95524	0.981966	98.5398	96.4578	ENSG00000231074	6	-	lncRNA	no	HLA complex group 18
DDX6	0.000197609	0.565064	0.5	0.171	1	0.329	3.01979	1.28454	0.250921	7.68434	0.687287	0.87138	216.986	182.758	ENSG00000110367	11	-	protein_coding	no	DEAD-box helicase 6
TAGLN3	0.240059	0.564672	0.5	0.428	1	0.072	8.68781	4.50797	0.277472	9.30114	0.68073	0.870133	706.604	588.348	ENSG00000144834	3	+	protein_coding	no	transgelin 3
TUSC3	0.00212206	0.564601	0.273	0.081	1	0.192	1.62637	0.493319	0.8303	6.77284	0.215543	0.633083	145.03	80.5309	ENSG00000104723	8	+	protein_coding	yes	tumor suppressor candidate 3
SGTB	0.0172387	0.56302	0.318	0.133	1	0.185	2.31735	0.889184	-0.168741	7.09002	0.810736	0.931192	110.797	127.039	ENSG00000197860	5	-	protein_coding	no	small glutamine rich tetratricopeptide repeat containing beta
NCAM1	0.316074	0.562844	0.5	0.425	1	0.075	8.71286	4.53232	-0.611726	9.20897	0.389754	0.724048	410.369	658.499	ENSG00000149294	11	+	protein_coding	yes	neural cell adhesion molecule 1
PRKAR1A	0.00306038	0.56221	0.455	0.187	1	0.268	2.99716	1.27817	-0.0671211	7.67611	0.916766	0.970074	180.73	196.545	ENSG00000108946	17	+	protein_coding	no	protein kinase cAMP-dependent type I regulatory subunit alpha
KANSL3	6.32842e-08	0.562131	0.273	0.035	0.00241239	0.238	1.21649	0.263382	1.54567	5.8436	0.0605925	0.600541	95.1522	31.9463	ENSG00000114982	2	-	protein_coding	no	KAT8 regulatory NSL complex subunit 3
C11orf58	0.00242606	0.561503	0.5	0.228	1	0.272	3.78946	1.73167	0.541801	8.15124	0.371516	0.715759	349.753	241.563	ENSG00000110696	11	+	protein_coding	no	chromosome 11 open reading frame 58
SURF4	0.0124148	0.561339	0.182	0.055	1	0.127	1.37708	0.355995	0.287039	5.94849	0.759032	0.909923	55.3985	45.2681	ENSG00000148248	9	-	protein_coding	yes	surfeit 4
ZNF322	8.74553e-05	0.561144	0.273	0.059	1	0.214	1.36029	0.346676	1.07242	6.24867	0.156941	0.610861	109.365	51.7422	ENSG00000181315	6	-	protein_coding	no	zinc finger protein 322
KCNQ1OT1	0.110807	0.560527	0.455	0.301	1	0.154	6.29286	3.16355	0.527013	8.98359	0.422776	0.731061	609.516	444.721	ENSG00000269821	11	-	lncRNA	no	KCNQ1 opposite strand/antisense transcript 1
RBM3	0.00855726	0.560131	0.182	0.052	1	0.13	1.28057	0.302514	0.528332	6.06075	0.544707	0.801187	69.6789	48.1316	ENSG00000102317	X	+	protein_coding	no	RNA binding motif protein 3
ZBTB21	0.0138848	0.559461	0.136	0.035	1	0.101	1.16535	0.237536	0.712239	5.74661	0.461518	0.759504	55.3492	33.3912	ENSG00000173276	21	-	protein_coding	no	zinc finger and BTB domain containing 21
RNF38	0.142034	0.557823	0.136	0.062	1	0.074	1.41076	0.380048	-0.376434	6.08715	0.705052	0.882259	41.3028	53.9029	ENSG00000137075	9	-	protein_coding	no	ring finger protein 38
ZNF264	0.00116749	0.557297	0.182	0.039	1	0.143	1.08353	0.19335	1.04544	5.74647	0.248297	0.654292	68.8519	32.8488	ENSG00000083844	19	+	protein_coding	no	zinc finger protein 264
PRUNE2	0.00344865	0.556911	0.318	0.111	1	0.207	2.08022	0.764894	0.179348	7.03379	0.796676	0.923558	126.678	113.278	ENSG00000106772	9	-	protein_coding	no	prune homolog 2 with BCH domain
C5orf51	1.48413e-05	0.55652	0.227	0.036	0.56575	0.191	1.07462	0.189172	1.36243	5.74554	0.114326	0.600541	80.1945	30.5948	ENSG00000205765	5	+	protein_coding	no	chromosome 5 open reading frame 51
IGSF8	0.203066	0.556044	0.182	0.095	1	0.087	1.75047	0.577321	0.317008	6.86609	0.649108	0.858799	121.178	97.0643	ENSG00000162729	1	-	protein_coding	yes	immunoglobulin superfamily member 8
MCM3AP	0.2964	0.556013	0.136	0.075	1	0.061	1.61052	0.497112	-0.313105	6.38441	0.726878	0.896571	55.4232	68.9946	ENSG00000160294	21	-	protein_coding	no	minichromosome maintenance complex component 3 associated protein
UBXN7	0.00926955	0.555846	0.227	0.075	1	0.152	1.48943	0.427905	-0.0327977	6.42691	0.968671	0.988974	68.8216	70.509	ENSG00000163960	3	-	protein_coding	no	UBX domain protein 7
MARCKSL1	0.0164983	0.555194	0.409	0.197	1	0.212	2.99656	1.29387	-0.155141	7.69768	0.810179	0.931091	177.153	202.933	ENSG00000175130	1	-	protein_coding	yes	MARCKS like 1
ZNF438	4.55614e-10	0.554942	0.273	0.026	1.7368e-05	0.247	1.07281	0.19001	1.77541	5.57071	0.0457404	0.600541	82.0613	23.278	ENSG00000183621	10	-	protein_coding	no	zinc finger protein 438
PTPRO	0.105314	0.554538	0.136	0.056	1	0.08	1.23237	0.282135	-0.463672	6.13726	0.638009	0.851916	41.3028	57.4379	ENSG00000151490	12	+	protein_coding	yes	protein tyrosine phosphatase receptor type O
HSD17B10	0.755712	0.553848	0.045	0.035	1	0.01	1.14639	0.233606	-0.158718	5.49645	0.890931	0.959212	27.7123	31.1695	ENSG00000072506	X	-	protein_coding	yes	hydroxysteroid 17-beta dehydrogenase 10
MAB21L2	0.00247452	0.553595	0.273	0.084	1	0.189	1.71506	0.560833	0.496541	6.57383	0.495931	0.774766	107.002	75.7965	ENSG00000181541	4	+	protein_coding	no	mab-21 like 2
LSM5	0.185143	0.553549	0.182	0.098	1	0.084	2.04658	0.751497	-0.372991	6.88612	0.629169	0.846236	82.097	106.128	ENSG00000106355	7	-	protein_coding	no	LSM5 homolog, U6 small nuclear RNA and mRNA degradation associated
SLC16A1-AS1	0.0423335	0.553367	0.136	0.043	1	0.093	1.27267	0.306811	0.535062	5.80948	0.574373	0.821314	55.3492	37.8898	ENSG00000226419	1	+	lncRNA	no	SLC16A1 antisense RNA 1
PPM1K	0.019419	0.552972	0.455	0.242	1	0.213	3.99146	1.87128	-0.25227	8.20409	0.699629	0.878127	238.832	297.389	ENSG00000163644	4	-	protein_coding	no	protein phosphatase, Mg2+/Mn2+ dependent 1K
MEGF9	0.00300409	0.551722	0.227	0.063	1	0.164	1.41649	0.391793	0.709251	6.49256	0.338594	0.698119	109.553	66.7636	ENSG00000106780	9	-	protein_coding	no	multiple EGF like domains 9
CAMK1D	0.00504876	0.551398	0.364	0.144	1	0.22	2.50504	1.0194	0.194947	7.49243	0.761097	0.909923	180.958	160.832	ENSG00000183049	10	+	protein_coding	no	calcium/calmodulin dependent protein kinase ID
NDUFA3	0.0224968	0.551005	0.409	0.216	1	0.193	4.09476	1.93647	-0.546256	8.00355	0.416177	0.726832	179.077	261.612	ENSG00000170906	19	+	protein_coding	no	NADH:ubiquinone oxidoreductase subunit A3
PHAX	0.0276847	0.549896	0.227	0.089	1	0.138	1.81743	0.625682	-0.36215	6.64626	0.65771	0.863733	68.8216	89.2167	ENSG00000164902	5	+	protein_coding	no	phosphorylated adaptor for RNA export
SCLT1	0.0181215	0.548534	0.182	0.058	1	0.124	1.42383	0.40048	0.948562	6.17443	0.228973	0.645113	97.3589	50.3518	ENSG00000151466	4	-	protein_coding	no	sodium channel and clathrin linker 1
SBNO1	0.519537	0.548467	0.182	0.146	1	0.036	2.34372	0.932116	-0.676416	7.15158	0.372929	0.716335	85.1646	140.422	ENSG00000139697	12	-	protein_coding	no	strawberry notch homolog 1
ST3GAL3	3.24917e-05	0.548465	0.182	0.026	1	0.156	0.991865	0.150972	1.51026	5.55315	0.107282	0.600541	69.6169	23.7902	ENSG00000126091	1	+	protein_coding	no	ST3 beta-galactoside alpha-2,3-sialyltransferase 3
TLE3	0.0652664	0.548452	0.136	0.05	1	0.086	1.18813	0.264399	-0.19537	5.97073	0.845736	0.940834	41.8172	48.0673	ENSG00000140332	15	-	protein_coding	no	TLE family member 3, transcriptional corepressor
EWSR1	0.085095	0.548435	0.273	0.147	1	0.126	2.54935	1.051	-0.146993	7.22826	0.831001	0.940627	123.769	137.887	ENSG00000182944	22	+	protein_coding	yes	EWS RNA binding protein 1
HOMER2	0.000770876	0.548374	0.273	0.072	1	0.201	1.48503	0.436074	0.232068	6.46685	0.771452	0.911839	83.0607	70.8101	ENSG00000103942	15	-	protein_coding	yes	homer scaffold protein 2
MSMO1	0.00315139	0.547779	0.455	0.19	1	0.265	3.41454	1.55263	0.125287	7.92672	0.841832	0.940834	243.965	219.06	ENSG00000052802	4	+	protein_coding	yes	methylsterol monooxygenase 1
TBC1D10B	0.116473	0.547249	0.091	0.032	1	0.059	1.0369	0.178429	-0.0897616	5.49398	0.939311	0.975573	27.6998	29.5704	ENSG00000169221	16	-	protein_coding	yes	TBC1 domain family member 10B
CMYA5	0.359274	0.547207	0.045	0.019	1	0.026	0.94402	0.124738	0.601972	5.10274	0.615023	0.838371	27.6873	17.905	ENSG00000164309	5	+	protein_coding	no	cardiomyopathy associated 5
GNPNAT1	0.00115016	0.546827	0.136	0.023	1	0.113	0.919579	0.11102	1.00355	5.24895	0.350597	0.698119	41.2844	20.1549	ENSG00000100522	14	-	protein_coding	no	glucosamine-phosphate N-acetyltransferase 1
FBXW7	0.192575	0.545475	0.409	0.272	1	0.137	4.88875	2.41292	-0.329261	8.33431	0.621711	0.842743	245.783	332.201	ENSG00000109670	4	-	protein_coding	no	F-box and WD repeat domain containing 7
ZNF37A	0.0120354	0.545132	0.273	0.105	1	0.168	1.90195	0.68245	-0.0737331	7.00691	0.917924	0.970074	108.195	113.354	ENSG00000075407	10	+	protein_coding	no	zinc finger protein 37A
MAP3K9	0.0108704	0.543995	0.182	0.053	1	0.129	1.45457	0.424691	0.0379418	6.15464	0.966876	0.987875	55.3739	53.8553	ENSG00000006432	14	-	protein_coding	no	mitogen-activated protein kinase kinase kinase 9
UBE2D3	0.0662388	0.543866	0.364	0.193	1	0.171	2.97414	1.30699	0.104853	7.66159	0.86721	0.949912	200.219	188.247	ENSG00000109332	4	-	protein_coding	yes	ubiquitin conjugating enzyme E2 D3
CNTNAP2	0.704643	0.543525	0.091	0.125	1	-0.034	2.16966	0.840612	-0.800365	7.25214	0.291659	0.682861	85.1264	152.535	ENSG00000174469	7	+	protein_coding	no	contactin associated protein 2
SPTLC1	0.00602082	0.543169	0.136	0.03	1	0.106	0.97079	0.14484	0.957379	5.5764	0.329706	0.698119	54.0583	27.3368	ENSG00000090054	9	-	protein_coding	no	serine palmitoyltransferase long chain base subunit 1
CASC4	0.22208	0.542943	0.182	0.104	1	0.078	1.9544	0.716613	-0.411853	6.69709	0.612876	0.83721	69.7099	94.0445	ENSG00000166734	15	+	protein_coding	no	cancer susceptibility 4
PIGN	0.213857	0.54288	0.091	0.039	1	0.052	1.16972	0.260765	0.991991	5.78818	0.272098	0.660845	68.0131	33.7042	ENSG00000197563	18	-	protein_coding	yes	phosphatidylinositol glycan anchor biosynthesis class N
RRAGD	0.0232434	0.542854	0.182	0.062	1	0.12	1.28241	0.326277	0.0393521	6.12956	0.966145	0.987627	55.3985	53.9675	ENSG00000025039	6	-	protein_coding	no	Ras related GTP binding D
OGG1	0.00495688	0.542537	0.182	0.048	1	0.134	1.27204	0.320675	0.848859	6.04655	0.307399	0.682861	81.0833	44.5567	ENSG00000114026	3	+	protein_coding	no	8-oxoguanine DNA glycosylase
BAIAP2L1	2.04157e-08	0.542532	0.045	0	0.000778247	0.045	0.720357	0							ENSG00000006453	7	-	protein_coding	yes	BAR/IMD domain containing adaptor protein 2 like 1
POLR2C	0.0400396	0.542531	0.182	0.068	1	0.114	1.41023	0.401005	0.0728419	6.30235	0.932004	0.973804	68.0131	65.1404	ENSG00000102978	16	+	protein_coding	no	RNA polymerase II subunit C
GFM2	0.00427845	0.542351	0.136	0.029	1	0.107	0.926484	0.120019	0.681192	5.42737	0.524432	0.787984	41.2844	25.4165	ENSG00000164347	5	-	protein_coding	no	G elongation factor mitochondrial 2
RNF165	0.0269822	0.54219	0.364	0.174	1	0.19	2.78486	1.2008	0.415363	7.75131	0.498155	0.774766	246.223	187.724	ENSG00000141622	18	+	protein_coding	no	ring finger protein 165
MED15	0.203104	0.542146	0.136	0.065	1	0.071	1.47963	0.4419	-0.152126	6.28418	0.867324	0.949912	55.3985	61.4854	ENSG00000099917	22	+	protein_coding	no	mediator complex subunit 15
SMARCA4	0.00982895	0.541997	0.5	0.251	1	0.249	4.5532	2.22966	0.142228	8.25709	0.822496	0.93752	306.464	285.508	ENSG00000127616	19	+	protein_coding	no	SWI/SNF related, matrix associated, actin dependent regulator of chromatin, subfamily a, member 4
RGS7BP	0.00625355	0.541882	0.318	0.12	1	0.198	2.05163	0.774992	0.387504	7.07027	0.555786	0.807709	148.236	113.652	ENSG00000186479	5	+	protein_coding	no	regulator of G protein signaling 7 binding protein
EFCAB14	0.0471649	0.541651	0.182	0.071	1	0.111	1.37089	0.379352	-0.327355	6.34234	0.712959	0.887747	54.7087	69.1943	ENSG00000159658	1	-	protein_coding	no	EF-hand calcium binding domain 14
PIK3C2B	2.76856e-06	0.540491	0.227	0.032	0.105538	0.195	1.08408	0.213896	1.23114	5.67533	0.180642	0.625632	68.7914	28.7304	ENSG00000133056	1	-	protein_coding	yes	phosphatidylinositol-4-phosphate 3-kinase catalytic subunit type 2 beta
BEX1	0.0657882	0.539528	0.545	0.445	1	0.1	9.8301	5.3142	-0.180973	9.65221	0.798406	0.924705	755.955	817.742	ENSG00000133169	X	-	protein_coding	no	brain expressed X-linked 1
SZRD1	0.00010026	0.539439	0.182	0.029	1	0.153	1.0803	0.21297	1.21382	5.65388	0.185281	0.625632	68.7914	29.1041	ENSG00000055070	1	+	protein_coding	no	SUZ RNA binding domain containing 1
AL133453.1	0.0958617	0.538872	0.091	0.029	1	0.062	1.02056	0.178804	0.685603	5.42125	0.52165	0.785713	41.266	25.3306	ENSG00000258757	14	+	lncRNA	no	novel transcript, antisense to ERO1L
ACAP2	0.0302249	0.538667	0.273	0.124	1	0.149	2.17618	0.853381	0.272149	7.15986	0.679477	0.870133	148.051	121.927	ENSG00000114331	3	-	protein_coding	no	ArfGAP with coiled-coil, ankyrin repeat and PH domains 2
ATP2B2	0.146824	0.537314	0.318	0.196	1	0.122	3.53876	1.65207	-0.512447	7.84388	0.441905	0.746329	162.662	236.616	ENSG00000157087	3	-	protein_coding	yes	ATPase plasma membrane Ca2+ transporting 2
NRG3	0.276649	0.536697	0.091	0.045	1	0.046	1.17152	0.269634	-0.552659	5.78771	0.630936	0.847224	27.7123	41.1153	ENSG00000185737	10	+	protein_coding	no	neuregulin 3
PIGX	0.160439	0.535939	0.136	0.063	1	0.073	1.37889	0.391933	-0.490114	6.17489	0.619569	0.841535	41.3028	58.3518	ENSG00000163964	3	+	protein_coding	no	phosphatidylinositol glycan anchor biosynthesis class X
NPTX1	0.00185351	0.535888	0.273	0.079	1	0.194	1.70916	0.585262	0.254297	6.79145	0.724919	0.895787	109.412	91.7329	ENSG00000171246	17	-	protein_coding	yes	neuronal pentraxin 1
NKAP	9.19912e-05	0.53578	0.273	0.059	1	0.214	1.39281	0.400304	0.7681	6.26145	0.324711	0.693975	95.2341	55.8031	ENSG00000101882	X	-	protein_coding	no	NFKB activating protein
ISLR2	0.00461518	0.535777	0.182	0.046	1	0.136	1.385	0.395737	0.314995	6.19434	0.714209	0.888358	68.8216	55.2035	ENSG00000167178	15	+	protein_coding	yes	immunoglobulin superfamily containing leucine rich repeat 2
GPN2	0.478548	0.535631	0.045	0.023	1	0.022	0.94402	0.137834	0.362576	5.21989	0.763196	0.909923	27.6873	21.3733	ENSG00000142751	1	-	protein_coding	no	GPN-loop GTPase 2
PNKD	0.0067213	0.535569	0.409	0.174	1	0.235	2.90089	1.28333	-0.250001	7.64864	0.70417	0.881756	162.595	192.799	ENSG00000127838	2	+	protein_coding	no	PNKD metallo-beta-lactamase domain containing
FGF2	0.000395305	0.535409	0.136	0.02	1	0.116	0.836661	0.0752364	1.62372	5.21971	0.10437	0.600541	54.0583	16.8894	ENSG00000138685	4	+	protein_coding	no	fibroblast growth factor 2
PPT1	0.708141	0.534966	0.045	0.069	1	-0.024	1.44071	0.4295	-1.31942	6.30615	0.220426	0.634722	27.7123	70.8171	ENSG00000131238	1	-	protein_coding	no	palmitoyl-protein thioesterase 1
MEG8	0.000241763	0.534908	0.273	0.066	1	0.207	1.24862	0.31707	1.16276	6.52799	0.0982059	0.600541	141.283	63.2117	ENSG00000225746	14	+	lncRNA	no	maternally expressed 8, small nucleolar RNA host gene
TMEM115	0.00905784	0.534224	0.091	0.016	1	0.075	0.832528	0.0740882	1.00147	4.9323	0.397357	0.724048	27.7123	13.2792	ENSG00000126062	3	-	protein_coding	no	transmembrane protein 115
TDP2	0.183648	0.533959	0.091	0.037	1	0.054	1.06825	0.212574	-0.191663	5.52975	0.86938	0.951104	27.7123	31.8702	ENSG00000111802	6	-	protein_coding	no	tyrosyl-DNA phosphodiesterase 2
IFT46	0.00112011	0.533549	0.136	0.023	1	0.113	0.993927	0.169477	0.944978	5.35518	0.385256	0.724048	41.266	20.8661	ENSG00000118096	11	-	protein_coding	no	intraflagellar transport 46
ZNF26	0.00270044	0.532773	0.136	0.026	1	0.11	0.886816	0.107514	1.71932	5.59601	0.0516385	0.600541	83.9703	24.8542	ENSG00000198393	12	+	protein_coding	no	zinc finger protein 26
CHTOP	0.153458	0.53247	0.136	0.061	1	0.075	1.38856	0.402448	0.0313858	6.12251	0.973308	0.991797	55.3985	54.3371	ENSG00000160679	1	+	protein_coding	no	chromatin target of PRMT1
AL132639.2	0.000275487	0.532387	0.091	0.009	1	0.082	0.759108	0.032951	3.29827	5.15812	0.000271287	0.184766	93.0324	8.57332	ENSG00000258940	14	-	lncRNA	no	novel transcript, antisense to CTAGE5
NTM	0.226695	0.532189	0.364	0.255	1	0.109	4.68326	2.33788	-0.363414	8.36082	0.588263	0.826407	246.196	338.399	ENSG00000182667	11	+	protein_coding	yes	neurotrimin
PPP1R8	0.102421	0.531902	0.091	0.03	1	0.061	0.982494	0.164689	0.656356	5.4933	0.541382	0.799522	41.8361	26.1852	ENSG00000117751	1	+	protein_coding	no	protein phosphatase 1 regulatory subunit 8
TPBGL	2.04157e-08	0.531486	0.045	0	0.000778247	0.045	0.701459	0							ENSG00000261594	11	+	protein_coding	no	trophoblast glycoprotein like
LINC02338	2.04157e-08	0.531486	0.045	0	0.000778247	0.045	0.701459	0							ENSG00000277448	13	+	lncRNA	no	long intergenic non-protein coding RNA 2338
ELAVL3	0.012255	0.531476	0.727	0.454	1	0.273	9.01636	4.88698	-0.335343	9.30025	0.63173	0.847354	528.351	656.374	ENSG00000196361	19	-	protein_coding	no	ELAV like RNA binding protein 3
SYNGR3	0.0983017	0.531079	0.182	0.082	1	0.1	1.62372	0.542673	0.290644	6.72527	0.687358	0.87138	107.047	87.2073	ENSG00000127561	16	+	protein_coding	no	synaptogyrin 3
GZF1	0.00102053	0.530979	0.136	0.023	1	0.113	0.898163	0.116175	1.38775	5.35361	0.165411	0.610861	55.3739	20.6002	ENSG00000125812	20	+	protein_coding	no	GDNF inducible zinc finger protein 1
TMEM59	0.257669	0.530669	0.318	0.2	1	0.118	3.41567	1.59735	-0.412957	7.78969	0.535901	0.796866	164.381	219.91	ENSG00000116209	1	-	protein_coding	yes	transmembrane protein 59
EIF4G3	0.191083	0.530309	0.273	0.151	1	0.122	2.71192	1.18418	-0.0969123	7.41607	0.883167	0.955935	148.236	157.597	ENSG00000075151	1	-	protein_coding	no	eukaryotic translation initiation factor 4 gamma 3
ABLIM1	0.000543406	0.530231	0.364	0.111	1	0.253	2.15409	0.856085	-0.321597	7.19361	0.649803	0.859253	109.459	137.336	ENSG00000099204	10	-	protein_coding	no	actin binding LIM protein 1
NDUFA11	0.313119	0.529313	0.318	0.242	1	0.076	4.333	2.14119	0.00809553	8.17459	0.989669	0.997753	278.694	275.642	ENSG00000174886	19	-	protein_coding	no	NADH:ubiquinone oxidoreductase subunit A11
DESI2	0.0144981	0.529117	0.182	0.056	1	0.126	1.18853	0.289316	0.486607	6.05545	0.575321	0.821705	68.0131	48.3258	ENSG00000121644	1	+	protein_coding	no	desumoylating isopeptidase 2
SRP54	0.0167259	0.529104	0.227	0.081	1	0.146	1.55789	0.506936	-0.0923807	6.4677	0.911645	0.969727	68.8519	73.654	ENSG00000100883	14	+	protein_coding	no	signal recognition particle 54
CXorf56	0.0241186	0.529064	0.091	0.02	1	0.071	0.862849	0.0975087	0.434955	5.23135	0.71893	0.891986	27.6998	20.2193	ENSG00000018610	X	-	protein_coding	no	chromosome X open reading frame 56
FAM133A	0.000458468	0.528324	0.227	0.05	1	0.177	1.27295	0.340115	0.282269	6.2098	0.742247	0.905025	68.8216	56.5698	ENSG00000179083	X	+	protein_coding	no	family with sequence similarity 133 member A
LYPLAL1	0.154705	0.528319	0.136	0.063	1	0.073	1.50426	0.476501	0.187284	6.25491	0.825991	0.9389	68.0131	59.6151	ENSG00000143353	1	+	protein_coding	no	lysophospholipase like 1
TTC23	0.00011895	0.528256	0.045	0.001	1	0.044	0.701459	0.00323512							ENSG00000103852	15	-	protein_coding	no	tetratricopeptide repeat domain 23
RYR3	0.0883344	0.528135	0.273	0.141	1	0.132	3.11828	1.42856	-0.0855156	7.6679	0.898286	0.962503	173.131	182.545	ENSG00000198838	15	+	protein_coding	yes	ryanodine receptor 3
KLF6	0.00432184	0.527575	0.273	0.091	1	0.182	1.6901	0.587249	0.356467	6.7153	0.622742	0.842995	110.701	87.405	ENSG00000067082	10	-	protein_coding	no	Kruppel like factor 6
FOS	0.0697447	0.527273	0.318	0.174	1	0.144	3.1756	1.46449	0.0226377	7.67871	0.97189	0.99108	191.448	190.433	ENSG00000170345	14	+	protein_coding	no	Fos proto-oncogene, AP-1 transcription factor subunit
SYNCRIP	0.0699351	0.527258	0.182	0.076	1	0.106	1.51593	0.484957	-0.379473	6.40893	0.668789	0.870133	55.4232	72.8177	ENSG00000135316	6	-	protein_coding	no	synaptotagmin binding cytoplasmic RNA interacting protein
GOLGA4	0.0414763	0.527228	0.545	0.33	1	0.215	6.66396	3.52357	0.121738	8.89178	0.856252	0.945023	480.271	440.713	ENSG00000144674	3	+	protein_coding	no	golgin A4
MAPRE2	0.001461	0.527033	0.455	0.173	1	0.282	2.96854	1.34284	0.295134	7.59504	0.637582	0.85161	206.495	171.02	ENSG00000166974	18	+	protein_coding	no	microtubule associated protein RP/EB family member 2
DCLK1	0.00186507	0.527012	0.318	0.102	1	0.216	1.78161	0.642169	0.170225	7.1582	0.801074	0.926089	139.788	126.576	ENSG00000133083	13	-	protein_coding	no	doublecortin like kinase 1
GSK3A	0.174629	0.526243	0.136	0.066	1	0.07	1.30054	0.359209	-0.15288	6.23736	0.865779	0.949731	54.7328	60.981	ENSG00000105723	19	-	protein_coding	no	glycogen synthase kinase 3 alpha
ZNF496	0.253613	0.525998	0.091	0.042	1	0.049	1.13445	0.261383	0.203295	5.72729	0.845491	0.940834	41.7796	36.1571	ENSG00000162714	1	-	protein_coding	no	zinc finger protein 496
PRIMA1	0.0241186	0.524847	0.091	0.02	1	0.071	0.797375	0.0634096	0.529411	5.13288	0.658658	0.864079	27.6998	18.9053	ENSG00000175785	14	-	protein_coding	yes	proline rich membrane anchor 1
ROBO2	0.00166746	0.524752	0.5	0.203	1	0.297	3.38427	1.59418	-0.496703	8.01025	0.461785	0.759504	182.794	257.496	ENSG00000185008	3	+	protein_coding	yes	roundabout guidance receptor 2
SLC10A4	1.60693e-05	0.524568	0.091	0.006	0.61256	0.085	0.71937	0.0175422	1.41437	4.722	0.246049	0.651368	27.3547	9.37249	ENSG00000145248	4	+	protein_coding	yes	solute carrier family 10 member 4
HNRNPU	0.0248117	0.52418	0.591	0.346	1	0.245	6.08557	3.19494	0.0620241	8.81681	0.924965	0.970945	450.539	441.335	ENSG00000153187	1	-	protein_coding	no	heterogeneous nuclear ribonucleoprotein U
UBQLN1	0.00010244	0.523932	0.318	0.076	1	0.242	1.32565	0.377219	0.533473	6.57514	0.466071	0.759504	108.195	74.6139	ENSG00000135018	9	-	protein_coding	yes	ubiquilin 1
BHLHB9	0.951031	0.523382	0.045	0.045	1	0	1.21374	0.311671	-0.69389	5.8628	0.540653	0.799047	27.7123	45.4453	ENSG00000198908	X	+	protein_coding	no	basic helix-loop-helix family member b9
GAREM2	0.00342673	0.522829	0.091	0.013	1	0.078	0.833336	0.0868769	1.80495	4.94343	0.092497	0.600541	41.3028	11.102	ENSG00000157833	2	+	protein_coding	no	GRB2 associated regulator of MAPK1 subtype 2
ZNF333	5.60374e-06	0.522732	0.182	0.022	0.213615	0.16	0.923219	0.140274	1.38552	5.37258	0.167583	0.610861	54.7087	20.2867	ENSG00000160961	19	+	protein_coding	no	zinc finger protein 333
ZBTB8OS	0.00616133	0.522489	0.227	0.069	1	0.158	1.61768	0.552396	0.169309	6.31609	0.842669	0.940834	69.6789	61.9382	ENSG00000176261	1	-	protein_coding	no	zinc finger and BTB domain containing 8 opposite strand
AP3M2	0.17162	0.52234	0.182	0.094	1	0.088	1.55592	0.515997	0.227909	6.80874	0.752193	0.909923	109.553	93.5897	ENSG00000070718	8	+	protein_coding	no	adaptor related protein complex 3 subunit mu 2
SCD	0.182777	0.522287	0.182	0.094	1	0.088	1.88928	0.71381	0.212811	6.79395	0.767499	0.91012	109.459	95.5157	ENSG00000099194	10	+	protein_coding	no	stearoyl-CoA desaturase
HSPA1L	0.399803	0.522271	0.045	0.02	1	0.025	0.860067	0.10334	0.671534	5.0848	0.575264	0.821705	27.6873	17.0091	ENSG00000204390	6	-	protein_coding	yes	heat shock protein family A (Hsp70) member 1 like
BHLHE40	0.013283	0.521776	0.136	0.035	1	0.101	1.04941	0.216253	0.397495	5.59871	0.706459	0.883221	41.2844	31.1051	ENSG00000134107	3	+	protein_coding	no	basic helix-loop-helix family member e40
ASPHD1	0.000783532	0.520445	0.273	0.072	1	0.201	1.47185	0.468913	0.198842	6.46961	0.802847	0.927471	82.097	71.5278	ENSG00000174939	16	+	protein_coding	no	aspartate beta-hydroxylase domain containing 1
EMC10	6.3103e-05	0.520388	0.455	0.133	1	0.322	2.56563	1.11902	0.0690852	7.36885	0.916879	0.970074	153.076	145.516	ENSG00000161671	19	+	protein_coding	no	ER membrane protein complex subunit 10
TMEM130	0.000211744	0.520159	0.364	0.102	1	0.262	1.91069	0.73019	0.0221385	7.09951	0.973573	0.991931	121.127	116.602	ENSG00000166448	7	-	protein_coding	no	transmembrane protein 130
SMPD1	0.00257611	0.519802	0.136	0.026	1	0.11	0.962907	0.16722	0.80704	5.39816	0.454592	0.75785	40.7822	22.8185	ENSG00000166311	11	+	protein_coding	yes	sphingomyelin phosphodiesterase 1
EIF2AK2	0.00121292	0.519112	0.364	0.12	1	0.244	2.1538	0.876666	-0.135669	7.19511	0.843347	0.940834	122.462	135.536	ENSG00000055332	2	-	protein_coding	no	eukaryotic translation initiation factor 2 alpha kinase 2
SMIM10L2B	0.0137278	0.519094	0.091	0.017	1	0.074	0.832528	0.0904625	0.684337	5.07295	0.567407	0.816294	27.7123	16.8598	ENSG00000196972	X	-	protein_coding	no	small integral membrane protein 10 like 2B
SNHG7	0.000346749	0.519041	0.364	0.108	1	0.256	1.90056	0.726098	1.18676	7.05988	0.0464357	0.600541	218.374	95.5239	ENSG00000233016	9	-	lncRNA	no	small nucleolar RNA host gene 7
ZNF200	0.000301137	0.519036	0.091	0.009	1	0.082	0.793494	0.0672976	1.76314	4.67791	0.156128	0.609348	27.6998	7.36871	ENSG00000010539	16	-	protein_coding	no	zinc finger protein 200
YTHDC1	0.0016426	0.518744	0.5	0.2	1	0.3	3.34925	1.58897	0.0571195	7.73704	0.928314	0.972951	204.174	199.451	ENSG00000083896	4	-	protein_coding	yes	YTH domain containing 1
TMEM132B	0.000343462	0.518301	0.182	0.033	1	0.149	1.05439	0.223453	1.37436	5.75031	0.11114	0.600541	82.0613	31.0507	ENSG00000139364	12	+	protein_coding	no	transmembrane protein 132B
RAB5C	0.55842	0.518116	0.136	0.101	1	0.035	1.65841	0.583459	-0.714892	6.64131	0.408776	0.724048	55.4232	92.3266	ENSG00000108774	17	-	protein_coding	yes	RAB5C, member RAS oncogene family
TEX12	2.04157e-08	0.517254	0.045	0	0.000778247	0.045	0.677415	0							ENSG00000150783	11	+	protein_coding	no	testis expressed 12
AKAP11	0.0270386	0.516571	0.364	0.18	1	0.184	3.12579	1.46129	-0.649357	7.62474	0.352497	0.698119	125.263	200.794	ENSG00000023516	13	+	protein_coding	yes	A-kinase anchoring protein 11
CNPY2	0.155689	0.516226	0.227	0.118	1	0.109	1.83266	0.690444	-0.17639	6.91394	0.81132	0.931338	95.2751	107.837	ENSG00000257727	12	-	protein_coding	no	canopy FGF signaling regulator 2
ZEB2	0.00429564	0.516223	0.591	0.288	1	0.303	5.26211	2.73704	-0.209342	8.62981	0.752129	0.909923	340.804	402.521	ENSG00000169554	2	-	protein_coding	no	zinc finger E-box binding homeobox 2
TACR1	0.00600543	0.515403	0.091	0.014	1	0.077	0.823675	0.0892076	1.44636	5.13944	0.187235	0.625632	40.7822	14.306	ENSG00000115353	2	-	protein_coding	yes	tachykinin receptor 1
SMG7	0.00319647	0.515231	0.227	0.063	1	0.164	1.57739	0.539639	0.638023	6.38391	0.411079	0.724048	95.2341	60.5472	ENSG00000116698	1	+	protein_coding	no	SMG7 nonsense mediated mRNA decay factor
LEO1	0.037537	0.514979	0.182	0.065	1	0.117	1.40602	0.437631	0.166563	6.27481	0.844707	0.940834	68.0131	60.4009	ENSG00000166477	15	-	protein_coding	no	LEO1 homolog, Paf1/RNA polymerase II complex component
NAP1L2	0.010161	0.514797	0.273	0.101	1	0.172	1.72894	0.630873	0.311643	7.02122	0.643893	0.855816	136.818	111.162	ENSG00000186462	X	-	protein_coding	no	nucleosome assembly protein 1 like 2
TRIM56	0.0270827	0.514486	0.045	0.006	1	0.039	0.720357	0.0284425							ENSG00000169871	7	+	protein_coding	no	tripartite motif containing 56
MALAT1	0.0328201	0.514259	1	0.999	1	0.001	931.691	556.697	0.517299	16.3573	0.739209	0.903806	101385	71007.2	ENSG00000251562	11	+	lncRNA	no	metastasis associated lung adenocarcinoma transcript 1
PHLPP2	6.10571e-07	0.514089	0.318	0.053	0.0232749	0.265	1.32212	0.388733	1.30261	6.28299	0.0776517	0.600541	123.769	49.7296	ENSG00000040199	16	-	protein_coding	no	PH domain and leucine rich repeat protein phosphatase 2
PAN3-AS1	0.00231873	0.513243	0.045	0.003	1	0.042	0.701459	0.0184109	2.08679	4.29298	0.218714	0.633083	13.7647	2.46522	ENSG00000261485	13	-	lncRNA	no	PAN3 antisense RNA 1
FAM102B	0.00167016	0.512844	0.136	0.024	1	0.112	0.926848	0.153778	1.24657	5.43016	0.211258	0.633083	54.7328	22.4775	ENSG00000162636	1	+	protein_coding	no	family with sequence similarity 102 member B
SGTA	0.0081255	0.512491	0.227	0.073	1	0.154	1.51961	0.509249	0.0966995	6.34749	0.909682	0.968948	69.6479	65.48	ENSG00000104969	19	-	protein_coding	no	small glutamine rich tetratricopeptide repeat containing alpha
ZNF491	1.70617e-05	0.512073	0.091	0.006	0.650394	0.085	0.729074	0.0361513	2.26028	4.5487	0.0819609	0.600541	27.3547	4.92609	ENSG00000177599	19	+	protein_coding	no	zinc finger protein 491
RPRD2	0.00381918	0.512006	0.273	0.086	1	0.187	1.60657	0.562096	0.323332	6.58058	0.670029	0.870133	96.328	77.079	ENSG00000163125	1	+	protein_coding	no	regulation of nuclear pre-mRNA domain containing 2
PAIP2	0.0157941	0.511515	0.455	0.219	1	0.236	3.40512	1.64125	0.529548	8.15436	0.377442	0.720797	352.936	247.051	ENSG00000120727	5	+	protein_coding	no	poly(A) binding protein interacting protein 2
CCDC183	0.00231873	0.511012	0.045	0.003	1	0.042	0.701459	0.0206851	2.08679	4.29298	0.218714	0.633083	13.7647	2.46522	ENSG00000213213	9	+	protein_coding	no	coiled-coil domain containing 183
ARHGEF25	0.000263313	0.510828	0.182	0.032	1	0.15	1.01066	0.206392	0.933387	5.52455	0.338373	0.698119	54.7328	28.2954	ENSG00000240771	12	+	protein_coding	yes	Rho guanine nucleotide exchange factor 25
PCDHB2	0.0270827	0.510647	0.045	0.006	1	0.039	0.720357	0.0323987							ENSG00000112852	5	+	protein_coding	no	protocadherin beta 2
HSPA2	0.181602	0.510433	0.091	0.037	1	0.054	0.997709	0.199096	-0.204116	5.52142	0.860147	0.946479	27.7123	32.1928	ENSG00000126803	14	+	protein_coding	yes	heat shock protein family A (Hsp70) member 2
BRMS1	0.00260669	0.51042	0.136	0.026	1	0.11	0.909428	0.146121	0.741573	5.41721	0.490163	0.773151	40.7822	23.9456	ENSG00000174744	11	-	protein_coding	no	BRMS1 transcriptional repressor and anoikis regulator
IRGQ	0.300395	0.510338	0.091	0.046	1	0.045	1.18023	0.308776	-0.561587	5.75861	0.623307	0.843195	27.6998	41.3569	ENSG00000167378	19	-	protein_coding	no	immunity related GTPase Q
CTGF	0.0512324	0.509804	0.045	0.007	1	0.038	0.720357	0.033269	1.03695	4.4833	0.505888	0.774766	13.7647	6.03093	ENSG00000118523	6	-	protein_coding	yes	cellular communication network factor 2
PEG10	0.057825	0.509365	0.318	0.159	1	0.159	2.71531	1.23245	0.0794386	7.64024	0.898717	0.962804	196.305	184.171	ENSG00000242265	7	+	protein_coding	no	paternally expressed 10
PRKACB	0.00187061	0.509094	0.5	0.202	1	0.298	3.22891	1.54175	0.346786	7.92725	0.566829	0.81593	275.849	218.599	ENSG00000142875	1	+	protein_coding	yes	protein kinase cAMP-activated catalytic subunit beta
C1GALT1	0.03813	0.50787	0.136	0.043	1	0.093	0.96842	0.184547	0.0798613	5.74365	0.939388	0.975574	41.2844	39.0087	ENSG00000106392	7	+	protein_coding	no	core 1 synthase, glycoprotein-N-acetylgalactosamine 3-beta-galactosyltransferase 1
MINK1	0.000625099	0.507821	0.227	0.052	1	0.175	1.12116	0.276524	0.807981	6.03874	0.328488	0.698119	81.1183	46.0139	ENSG00000141503	17	+	protein_coding	no	misshapen like kinase 1
WDR60	0.135962	0.507785	0.409	0.246	1	0.163	4.15995	2.1054	-0.183595	7.97976	0.776508	0.914141	210.294	250.782	ENSG00000126870	7	+	protein_coding	no	WD repeat domain 60
CWF19L2	0.00085983	0.507638	0.455	0.161	1	0.294	3.05603	1.44139	0.210464	7.63553	0.738487	0.903592	204.174	174.287	ENSG00000152404	11	-	protein_coding	no	CWF19 like cell cycle control factor 2
FBXL4	0.00222055	0.507387	0.182	0.042	1	0.14	1.01841	0.215216	0.435589	5.82999	0.644426	0.855816	54.0583	39.7157	ENSG00000112234	6	-	protein_coding	no	F-box and leucine rich repeat protein 4
UGCG	0.0209266	0.507368	0.273	0.108	1	0.165	1.83452	0.7066	-0.231221	6.9298	0.753664	0.909923	94.1619	110.455	ENSG00000148154	9	+	protein_coding	no	UDP-glucose ceramide glucosyltransferase
MTHFS	0.00030789	0.506997	0.091	0.009	1	0.082	0.743414	0.0500611	1.75978	4.68352	0.156128	0.609348	27.3547	7.36257	ENSG00000136371	15	-	protein_coding	no	methenyltetrahydrofolate synthetase
PRKCA	0.00917194	0.506802	0.182	0.052	1	0.13	1.14488	0.292118	0.360749	6.13676	0.675287	0.870133	67.1927	52.0425	ENSG00000154229	17	+	protein_coding	yes	protein kinase C alpha
NXPE3	0.000185357	0.506683	0.273	0.063	1	0.21	1.20444	0.328152	0.922826	6.45352	0.199442	0.633083	119.766	62.6569	ENSG00000144815	3	+	protein_coding	no	neurexophilin and PC-esterase domain family member 3
GALNT12	0.0270827	0.506402	0.045	0.006	1	0.039	0.720357	0.0367904	1.0369	4.50935	0.505888	0.774766	13.7647	6.12822	ENSG00000119514	9	+	protein_coding	no	polypeptide N-acetylgalactosaminyltransferase 12
EIF3J	0.0438273	0.506038	0.318	0.159	1	0.159	2.84394	1.31743	-0.0203096	7.49027	0.975486	0.993172	162.527	162.414	ENSG00000104131	15	+	protein_coding	no	eukaryotic translation initiation factor 3 subunit J
MBOAT2	0.0469087	0.505974	0.182	0.071	1	0.111	1.34404	0.413261	-0.17476	6.26774	0.84492	0.940834	56.1047	64.0989	ENSG00000143797	2	-	protein_coding	no	membrane bound O-acyltransferase domain containing 2
ZNF503	7.64747e-05	0.505787	0.273	0.058	1	0.215	1.19374	0.322893	0.469282	6.46758	0.539918	0.798996	95.1931	68.5551	ENSG00000165655	10	-	protein_coding	no	zinc finger protein 503
AC008267.5	0.00030789	0.505535	0.091	0.009	1	0.082	0.753951	0.0579526	1.76168	4.65589	0.156128	0.609348	27.3547	7.27991	ENSG00000237310	7	+	lncRNA	no	novel transcript
GLG1	0.0424665	0.505189	0.364	0.192	1	0.172	3.43702	1.67726	-0.666989	7.86826	0.331158	0.698119	151.37	237.054	ENSG00000090863	16	-	protein_coding	yes	golgi glycoprotein 1
KIF7	0.0106296	0.504769	0.045	0.004	1	0.041	0.701459	0.027077	1.64661	4.35768	0.315943	0.682861	13.7647	3.66563	ENSG00000166813	15	-	protein_coding	no	kinesin family member 7
AC099792.1	0.0815661	0.504606	0.045	0.009	1	0.036	0.720357	0.0386545	0.807476	4.59628	0.596607	0.826407	13.7647	7.45947	ENSG00000231252	1	-	lncRNA	no	novel transcript
SLIRP	0.226301	0.504507	0.273	0.171	1	0.102	2.75406	1.26671	0.0894416	7.55002	0.886776	0.957728	184.02	172.199	ENSG00000119705	14	+	protein_coding	no	SRA stem-loop interacting RNA binding protein
THSD4	8.75991e-05	0.504266	0.091	0.007	1	0.084	0.753118	0.0587928	1.75916	4.68715	0.156128	0.609348	27.3547	7.37629	ENSG00000187720	15	+	protein_coding	no	thrombospondin type 1 domain containing 4
LINC01122	0.00348126	0.504125	0.091	0.013	1	0.078	0.796893	0.085384	1.09205	4.90553	0.355718	0.700218	27.3547	12.3034	ENSG00000233723	2	+	lncRNA	no	long intergenic non-protein coding RNA 1122
CCL2	0.0106296	0.503916	0.045	0.004	1	0.041	0.720357	0.0393708	1.64657	4.38114	0.315943	0.682861	13.7647	3.7202	ENSG00000108691	17	+	protein_coding	no	C-C motif chemokine ligand 2
MSTN	0.00239193	0.503447	0.045	0.003	1	0.042	0.720357	0.0398589	2.08675	4.31323	0.218714	0.633083	13.7647	2.49805	ENSG00000138379	2	-	protein_coding	no	myostatin
TFAP2A	0.197592	0.503158	0.455	0.333	1	0.122	6.82287	3.72985	0.481794	9.07054	0.468571	0.759504	637.324	471.507	ENSG00000137203	6	-	protein_coding	no	transcription factor AP-2 alpha
LZIC	0.0188571	0.502864	0.182	0.059	1	0.123	1.19024	0.324652	0.491931	6.03098	0.570824	0.81892	68.8216	48.8585	ENSG00000162441	1	-	protein_coding	no	leucine zipper and CTNNBIP1 domain containing
ZNF529	0.0904035	0.502701	0.091	0.029	1	0.062	0.867473	0.129624	0.0518722	5.38148	0.965988	0.987567	27.3547	26.4047	ENSG00000186020	19	-	protein_coding	no	zinc finger protein 529
RSAD1	0.0244512	0.502339	0.136	0.039	1	0.097	1.11991	0.282788	0.335798	5.61822	0.74946	0.909011	41.3028	32.54	ENSG00000136444	17	+	protein_coding	no	radical S-adenosyl methionine domain containing 1
WDR33	0.0127329	0.501887	0.273	0.102	1	0.171	1.6254	0.589386	-0.253408	6.76647	0.741841	0.904873	82.0613	99.0356	ENSG00000136709	2	-	protein_coding	no	WD repeat domain 33
ZNF726	1.63097e-06	0.501	0.091	0.004	0.0621726	0.087	0.699671	0.0298725	2.59707	4.49259	0.0524561	0.600541	27.3547	3.72729	ENSG00000213967	19	+	protein_coding	no	zinc finger protein 726
NAP1L3	0.089244	0.50078	0.364	0.209	1	0.155	3.50166	1.72826	-0.227533	8.11601	0.720581	0.893238	237.185	279.977	ENSG00000186310	X	-	protein_coding	no	nucleosome assembly protein 1 like 3
C16orf72	0.00152162	0.500598	0.318	0.099	1	0.219	1.66971	0.618292	0.297027	6.7688	0.681569	0.870133	110.701	90.6333	ENSG00000182831	16	+	protein_coding	no	chromosome 16 open reading frame 72
KDM5A	0.0118485	0.500364	0.364	0.157	1	0.207	2.95211	1.3962	-0.11789	7.41719	0.860711	0.946848	142.993	159.192	ENSG00000073614	12	-	protein_coding	no	lysine demethylase 5A
SPEG	0.00924261	0.499491	0.182	0.052	1	0.13	1.28085	0.384108	0.103568	6.05532	0.910991	0.969463	54.6846	50.9311	ENSG00000072195	2	+	protein_coding	no	striated muscle enriched protein kinase
CTDP1	0.0642498	0.499439	0.091	0.026	1	0.065	0.951971	0.184595	0.282462	5.30054	0.814832	0.934184	27.6873	22.5868	ENSG00000060069	18	+	protein_coding	no	CTD phosphatase subunit 1
HDAC6	0.00598498	0.498535	0.273	0.094	1	0.179	1.72813	0.657119	0.109383	6.7407	0.884163	0.956455	96.328	89.3293	ENSG00000094631	X	+	protein_coding	no	histone deacetylase 6
SLC3A2	0.0115832	0.498416	0.318	0.128	1	0.19	1.97616	0.807993	-0.0872567	7.14329	0.899086	0.962959	121.076	128.732	ENSG00000168003	11	+	protein_coding	yes	solute carrier family 3 member 2
DCLK3	0.0017125	0.49836	0.136	0.024	1	0.112	0.891653	0.149229	0.831581	5.34544	0.439177	0.744585	41.2844	22.8244	ENSG00000163673	3	-	protein_coding	no	doublecortin like kinase 3
SLC7A5	3.83584e-07	0.498358	0.227	0.027	0.0146222	0.2	0.890273	0.148393	1.90631	5.66451	0.0242804	0.600541	94.0817	24.3789	ENSG00000103257	16	-	protein_coding	yes	solute carrier family 7 member 5
BNIP3	0.0339643	0.498236	0.455	0.255	1	0.2	4.40538	2.28432	0.78868	8.4053	0.188441	0.625632	475.76	278.418	ENSG00000176171	10	-	protein_coding	no	BCL2 interacting protein 3
RNF44	0.00118601	0.497964	0.227	0.056	1	0.171	1.2513	0.368267	0.736928	6.28971	0.344638	0.698119	94.1218	56.0479	ENSG00000146083	5	-	protein_coding	no	ring finger protein 44
ARIH2	0.013086	0.497938	0.273	0.102	1	0.171	1.76976	0.683409	0.0830327	6.91577	0.907813	0.967829	109.506	103.126	ENSG00000177479	3	+	protein_coding	no	ariadne RBR E3 ubiquitin protein ligase 2
SIK2	0.000961604	0.497862	0.227	0.055	1	0.172	1.12521	0.291761	0.776891	6.26666	0.320119	0.687841	95.1522	55.2478	ENSG00000170145	11	+	protein_coding	no	salt inducible kinase 2
NUS1	0.0582225	0.497591	0.136	0.048	1	0.088	1.12859	0.294166	-0.102902	5.89267	0.91867	0.970074	41.3028	44.429	ENSG00000153989	6	+	protein_coding	no	NUS1 dehydrodolichyl diphosphate synthase subunit
CTNNB1	0.0259746	0.497477	0.227	0.089	1	0.138	1.50182	0.521264	-0.202551	6.53156	0.806076	0.928616	68.7914	79.7287	ENSG00000168036	3	+	protein_coding	yes	catenin beta 1
PRPF31	0.0128725	0.497217	0.182	0.055	1	0.127	1.26175	0.375644	0.24042	5.97163	0.79632	0.923416	54.7087	46.1813	ENSG00000105618	19	+	protein_coding	no	pre-mRNA processing factor 31
GRIA3	0.0564104	0.497194	0.364	0.202	1	0.162	3.44194	1.70174	-0.599664	7.87524	0.381482	0.724048	154.747	239.906	ENSG00000125675	X	+	protein_coding	yes	glutamate ionotropic receptor AMPA type subunit 3
RECQL	0.000241069	0.497192	0.182	0.032	1	0.15	0.956127	0.189787	0.83815	5.6194	0.389093	0.724048	54.0583	29.7947	ENSG00000004700	12	-	protein_coding	no	RecQ like helicase
FRMD4A	0.00107359	0.496923	0.364	0.115	1	0.249	2.21115	0.953661	0.531969	7.20518	0.402348	0.724048	174.974	120.181	ENSG00000151474	10	-	protein_coding	no	FERM domain containing 4A
PRKCI	0.0567698	0.49687	0.136	0.048	1	0.088	1.07644	0.263371	0.701947	5.90807	0.425706	0.734351	67.1927	40.9322	ENSG00000163558	3	+	protein_coding	yes	protein kinase C iota
FOXO1	0.0106296	0.496859	0.045	0.004	1	0.041	0.677415	0.0206041	1.64657	4.38114	0.315943	0.682861	13.7647	3.7202	ENSG00000150907	13	-	protein_coding	no	forkhead box O1
SMIM13	0.0166276	0.496343	0.227	0.081	1	0.146	1.33489	0.421372	-0.0379369	6.62973	0.960991	0.984885	82.1328	84.6859	ENSG00000224531	6	+	protein_coding	no	small integral membrane protein 13
TMEM209	0.0199356	0.496187	0.091	0.019	1	0.072	0.772016	0.0788876	0.759547	5.03097	0.523457	0.787236	27.3547	15.7424	ENSG00000146842	7	-	protein_coding	no	transmembrane protein 209
PCDHB13	0.0106296	0.496126	0.045	0.004	1	0.041	0.701459	0.0359929	1.64653	4.40469	0.315943	0.682861	13.7647	3.77634	ENSG00000187372	5	+	protein_coding	no	protocadherin beta 13
GOLGA2	0.124354	0.495821	0.182	0.088	1	0.094	1.75158	0.675906	-0.380635	6.66646	0.641728	0.854751	68.8519	90.17	ENSG00000167110	9	-	protein_coding	no	golgin A2
TTC19	0.000986545	0.495651	0.409	0.141	1	0.268	2.17502	0.93414	0.174552	7.45522	0.784787	0.917683	175.046	151.604	ENSG00000011295	17	+	protein_coding	no	tetratricopeptide repeat domain 19
SLC25A17	0.0265255	0.49561	0.091	0.02	1	0.071	0.846831	0.125088	0.593702	5.1541	0.622626	0.84297	27.3547	17.7737	ENSG00000100372	22	-	protein_coding	no	solute carrier family 25 member 17
UBL3	0.118714	0.495176	0.318	0.176	1	0.142	2.73624	1.2771	-0.742067	7.55559	0.297209	0.682861	112.114	195.36	ENSG00000122042	13	-	protein_coding	yes	ubiquitin like 3
GEMIN4	0.00231873	0.495046	0.045	0.003	1	0.042	0.677415	0.0224564							ENSG00000179409	17	-	protein_coding	no	gem nuclear organelle associated protein 4
FHAD1	1.69316e-10	0.494563	0.091	0.001	6.45431e-06	0.09	0.660563	0.012673	3.67398	4.3378	0.0118897	0.600541	27.6998	1.23908	ENSG00000142621	1	+	protein_coding	no	forkhead associated phosphopeptide binding domain 1
RAB22A	0.221328	0.494531	0.091	0.04	1	0.051	1.07693	0.266628	-0.47404	5.72469	0.681424	0.870133	27.7123	38.882	ENSG00000124209	20	+	protein_coding	yes	RAB22A, member RAS oncogene family
TMEM192	1.99807e-05	0.494499	0.227	0.037	0.761665	0.19	0.9765	0.205421	1.16076	5.88983	0.17231	0.621051	82.0613	36.1571	ENSG00000170088	4	-	protein_coding	no	transmembrane protein 192
PGAP1	0.0400374	0.494287	0.273	0.121	1	0.152	1.83282	0.728039	0.0244321	7.07508	0.972132	0.99117	122.41	121.588	ENSG00000197121	2	-	protein_coding	no	post-GPI attachment to proteins inositol deacylase 1
IQCN	0.00224201	0.493773	0.182	0.042	1	0.14	1.16523	0.321482	0.574476	5.78893	0.547756	0.80278	55.3492	36.8419	ENSG00000130518	19	-	protein_coding	no	IQ motif containing N
CCDC50	0.0659008	0.493735	0.182	0.076	1	0.106	1.36821	0.445422	-0.464734	6.4214	0.596399	0.826407	54.7087	76.6845	ENSG00000152492	3	+	protein_coding	no	coiled-coil domain containing 50
SLCO5A1	0.0287616	0.493571	0.136	0.04	1	0.096	1.12157	0.295097	0.479327	6.10951	0.581905	0.824827	67.9835	48.2819	ENSG00000137571	8	-	protein_coding	yes	solute carrier organic anion transporter family member 5A1
UBE2M	0.0279754	0.493189	0.318	0.141	1	0.177	2.29296	1.01093	0.601103	7.43032	0.314948	0.682861	218.459	142.08	ENSG00000130725	19	-	protein_coding	no	ubiquitin conjugating enzyme E2 M
ACHE	0.484598	0.492738	0.136	0.091	1	0.045	1.68749	0.641923	-0.558669	6.79151	0.491965	0.774284	68.0131	100.064	ENSG00000087085	7	-	protein_coding	yes	acetylcholinesterase (Cartwright blood group)
RTN1	0.283254	0.492521	0.364	0.271	1	0.093	5.27848	2.83668	-0.778184	8.80826	0.265798	0.660527	305.347	481.472	ENSG00000139970	14	-	protein_coding	no	reticulon 1
SPG7	0.00683665	0.492313	0.364	0.144	1	0.22	2.41039	1.08447	-0.208675	7.38788	0.757328	0.909923	135.344	154.274	ENSG00000197912	16	+	protein_coding	no	SPG7 matrix AAA peptidase subunit, paraplegin
AC067750.1	0.116428	0.491969	0.045	0.01	1	0.035	0.701459	0.0403079							ENSG00000272631	10	-	lncRNA	no	novel transcript, antisense to BMPR1A
TMEM47	0.0621784	0.491759	0.182	0.073	1	0.109	1.54305	0.555199	-0.0604939	6.4319	0.942706	0.976981	68.0131	70.7792	ENSG00000147027	X	-	protein_coding	yes	transmembrane protein 47
SYNJ2BP	0.0480452	0.491118	0.136	0.046	1	0.09	1.05305	0.256347	0.387422	5.9114	0.68111	0.870133	56.0542	42.6291	ENSG00000213463	14	-	protein_coding	no	synaptojanin 2 binding protein
TLE4	0.149537	0.490484	0.273	0.164	1	0.109	2.84236	1.35279	-0.211975	7.60512	0.750303	0.909011	156.38	188.916	ENSG00000106829	9	+	protein_coding	no	TLE family member 4, transcriptional corepressor
IFRD1	0.00784247	0.490361	0.273	0.097	1	0.176	1.63901	0.616141	0.753135	6.79406	0.272972	0.661962	142.993	86.1658	ENSG00000006652	7	+	protein_coding	no	interferon related developmental regulator 1
FBXO44	0.00085738	0.490344	0.273	0.073	1	0.2	1.37619	0.455217	0.662338	6.5251	0.369511	0.714144	110.653	70.0365	ENSG00000132879	1	+	protein_coding	no	F-box protein 44
MAP2K4	0.00735807	0.489982	0.227	0.072	1	0.155	1.38324	0.460064	0.48879	6.45766	0.523301	0.787236	96.2862	68.855	ENSG00000065559	17	+	protein_coding	no	mitogen-activated protein kinase kinase 4
RNFT1	0.116428	0.489897	0.045	0.01	1	0.035	0.701459	0.042466	0.610917	4.62125	0.68376	0.870133	13.7647	8.47194	ENSG00000189050	17	-	protein_coding	no	ring finger protein, transmembrane 1
SEPHS1	0.284355	0.489882	0.091	0.045	1	0.046	1.07693	0.272531	-0.588515	5.77121	0.605695	0.831662	27.7123	42.1732	ENSG00000086475	10	-	protein_coding	yes	selenophosphate synthetase 1
FOXO4	0.0270827	0.489804	0.045	0.006	1	0.039	0.677415	0.0278305	1.30977	4.44147	0.412077	0.724048	13.7647	4.91684	ENSG00000184481	X	+	protein_coding	no	forkhead box O4
TUSC2	0.0143697	0.489511	0.273	0.104	1	0.169	1.58441	0.584051	-0.176859	6.71794	0.819068	0.936889	82.097	93.5889	ENSG00000114383	3	-	protein_coding	no	tumor suppressor 2, mitochondrial calcium regulator
STX7	0.00515497	0.488569	0.364	0.137	1	0.227	2.18437	0.95362	0.177235	7.25385	0.787901	0.919373	151.306	135.468	ENSG00000079950	6	-	protein_coding	yes	syntaxin 7
CNTFR	0.0105207	0.488435	0.182	0.052	1	0.13	0.967043	0.20695	0.525889	6.02729	0.545985	0.801988	67.1927	46.3669	ENSG00000122756	9	-	protein_coding	yes	ciliary neurotrophic factor receptor
NANOS1	0.0137278	0.488335	0.091	0.017	1	0.074	0.753951	0.0763072	0.438591	5.1601	0.71368	0.888137	27.3547	19.9547	ENSG00000188613	10	+	protein_coding	no	nanos C2HC-type zinc finger 1
ASH1L	0.0178247	0.488316	0.591	0.313	1	0.278	5.37901	2.91454	-0.526342	8.59534	0.441211	0.746134	279.324	406.046	ENSG00000116539	1	-	protein_coding	no	ASH1 like histone lysine methyltransferase
AARS2	0.000229211	0.488098	0.136	0.019	1	0.117	0.74498	0.0710562	1.32213	5.12684	0.220657	0.635106	41.266	15.9131	ENSG00000124608	6	-	protein_coding	no	alanyl-tRNA synthetase 2, mitochondrial
DUSP1	0.0906334	0.48736	0.182	0.082	1	0.1	1.57744	0.58318	0.180012	6.66742	0.810688	0.931192	94.1218	82.3379	ENSG00000120129	5	-	protein_coding	no	dual specificity phosphatase 1
RTN4RL1	0.00190757	0.487337	0.182	0.04	1	0.142	1.07192	0.2727	0.367616	5.91793	0.695712	0.876455	54.7328	42.1888	ENSG00000185924	17	-	protein_coding	yes	reticulon 4 receptor like 1
GMDS	0.0270827	0.487316	0.045	0.006	1	0.039	0.677415	0.030391	1.03691	4.5057	0.505888	0.774766	13.7647	6.11681	ENSG00000112699	6	-	protein_coding	no	GDP-mannose 4,6-dehydratase
POU6F1	0.0233255	0.487096	0.136	0.039	1	0.097	1.05335	0.261597	0.342605	5.61057	0.745095	0.906032	41.7984	32.8022	ENSG00000184271	12	-	protein_coding	no	POU class 6 homeobox 1
PRMT2	0.887724	0.487043	0.136	0.133	1	0.003	2.006	0.847006	-1.30538	7.11712	0.120336	0.600541	56.1047	142.33	ENSG00000160310	21	+	protein_coding	no	protein arginine methyltransferase 2
RFNG	0.0018888	0.487036	0.182	0.04	1	0.142	1.05165	0.260624	0.557564	5.7911	0.558871	0.809717	54.0583	36.4139	ENSG00000169733	17	-	protein_coding	no	RFNG O-fucosylpeptide 3-beta-N-acetylglucosaminyltransferase
MAPK9	0.103307	0.485714	0.182	0.085	1	0.097	1.57893	0.586708	-0.0279591	6.67177	0.971245	0.990657	84.0449	86.0372	ENSG00000050748	5	-	protein_coding	no	mitogen-activated protein kinase 9
NEGR1	0.00519548	0.485263	0.364	0.143	1	0.221	2.18364	0.959643	0.0725449	7.58863	0.908631	0.968263	185.796	171.673	ENSG00000172260	1	-	protein_coding	yes	neuronal growth regulator 1
GABRA5	0.0275901	0.484982	0.045	0.006	1	0.039	0.701459	0.0476029	1.30972	4.46816	0.412077	0.724048	13.7647	4.99871	ENSG00000186297	15	+	protein_coding	yes	gamma-aminobutyric acid type A receptor subunit alpha5
NBL1	0.11345	0.484557	0.182	0.081	1	0.101	1.57664	0.587132	-0.212723	6.76322	0.785682	0.917944	81.1532	93.1487	ENSG00000158747	1	+	protein_coding	no	NBL1, DAN family BMP antagonist
FAM155A	0.380435	0.484524	0.136	0.089	1	0.047	1.6655	0.641919	-1.06109	6.57733	0.259074	0.660527	41.8361	88.9958	ENSG00000204442	13	-	protein_coding	yes	family with sequence similarity 155 member A
PHF11	0.00486656	0.483818	0.136	0.029	1	0.107	0.89101	0.165667	1.13918	5.46365	0.249806	0.656416	54.7328	24.3314	ENSG00000136147	13	+	protein_coding	no	PHD finger protein 11
TXLNG	0.569026	0.483076	0.091	0.065	1	0.026	1.21171	0.364367	-0.419485	6.13263	0.671918	0.870133	41.8172	56.3348	ENSG00000086712	X	+	protein_coding	no	taxilin gamma
NCAM2	0.0525571	0.482774	0.091	0.024	1	0.067	0.860896	0.148301	-0.409294	5.6434	0.721903	0.894048	27.7123	37.1744	ENSG00000154654	21	+	protein_coding	yes	neural cell adhesion molecule 2
PHLDA1	0.015965	0.482617	0.227	0.079	1	0.148	1.46127	0.519013	-0.057546	6.6629	0.940915	0.976336	83.0972	86.9468	ENSG00000139289	12	-	protein_coding	no	pleckstrin homology like domain family A member 1
BBS12	0.0270827	0.482245	0.045	0.006	1	0.039	0.701459	0.0504733	1.30972	4.47188	0.412077	0.724048	13.7647	5.00826	ENSG00000181004	4	+	protein_coding	no	Bardet-Biedl syndrome 12
SERGEF	0.68619	0.48213	0.091	0.069	1	0.022	1.4807	0.531748	0.0187879	6.34967	0.982777	0.997153	68.0131	67.4846	ENSG00000129158	11	-	protein_coding	no	secretion regulating guanine nucleotide exchange factor
DNTTIP2	0.000910608	0.48186	0.227	0.055	1	0.172	1.16865	0.339429	0.432722	6.10707	0.617381	0.840071	68.7914	50.8056	ENSG00000067334	1	-	protein_coding	no	deoxynucleotidyltransferase terminal interacting protein 2
ILF3	0.166096	0.481743	0.318	0.196	1	0.122	3.15193	1.56467	-0.180811	7.69257	0.780176	0.915592	175.19	199.534	ENSG00000129351	19	+	protein_coding	no	interleukin enhancer binding factor 3
ATP1A3	0.989493	0.48169	0.318	0.329	1	-0.011	5.57711	3.06294	-0.977196	8.97931	0.173055	0.623036	308.317	564.139	ENSG00000105409	19	-	protein_coding	yes	ATPase Na+/K+ transporting subunit alpha 3
SH3BP5L	0.001007	0.481398	0.136	0.023	1	0.113	0.763987	0.0900008	1.01998	5.27481	0.345938	0.698119	41.3028	19.8668	ENSG00000175137	1	-	protein_coding	no	SH3 binding domain protein 5 like
WDTC1	0.0186194	0.481356	0.182	0.058	1	0.124	1.37086	0.465059	-0.0132117	6.17052	0.988419	0.997753	55.4232	55.9533	ENSG00000142784	1	+	protein_coding	no	WD and tetratricopeptide repeats 1
LARGE1	0.0199356	0.481305	0.091	0.019	1	0.072	0.774596	0.0966586	0.67215	5.08495	0.574963	0.821439	27.6998	17.0091	ENSG00000133424	22	-	protein_coding	no	LARGE xylosyl- and glucuronyltransferase 1
PRMT9	0.0260468	0.481252	0.182	0.063	1	0.119	1.16984	0.34098	0.112041	6.32232	0.895657	0.961352	69.586	64.9425	ENSG00000164169	4	-	protein_coding	no	protein arginine methyltransferase 9
RNF5	0.0147037	0.48124	0.182	0.056	1	0.126	1.17201	0.342335	0.176881	5.98807	0.84909	0.941452	54.7328	48.3968	ENSG00000204308	6	+	protein_coding	no	ring finger protein 5
UBE2L6	0.844296	0.481168	0.045	0.039	1	0.006	1.14639	0.326603	-0.379565	5.68225	0.745026	0.906032	27.7123	36.3539	ENSG00000156587	11	-	protein_coding	no	ubiquitin conjugating enzyme E2 L6
MCHR1	0.235281	0.481047	0.045	0.014	1	0.031	0.720357	0.0634143	0.158163	4.80072	0.921645	0.970074	13.7647	12.1426	ENSG00000128285	22	+	protein_coding	yes	melanin concentrating hormone receptor 1
CPEB3	0.00645334	0.480947	0.273	0.091	1	0.182	1.60842	0.612518	-0.0194181	6.62313	0.980059	0.99562	82.097	83.417	ENSG00000107864	10	-	protein_coding	no	cytoplasmic polyadenylation element binding protein 3
IMPAD1	0.666678	0.480452	0.136	0.111	1	0.025	1.88981	0.787359	-1.1078	6.95228	0.191955	0.629891	55.4232	120.885	ENSG00000104331	8	-	protein_coding	no	inositol monophosphatase domain containing 1
ARID4B	0.0743585	0.480268	0.364	0.206	1	0.158	3.09758	1.53484	-0.0612398	7.82385	0.923531	0.970469	204.425	215.747	ENSG00000054267	1	-	protein_coding	no	AT-rich interaction domain 4B
WAC	0.024296	0.47961	0.409	0.209	1	0.2	3.24203	1.62592	-0.10939	7.91001	0.863908	0.948264	214.773	229.703	ENSG00000095787	10	+	protein_coding	no	WW domain containing adaptor with coiled-coil
AC144652.1	0.00909185	0.479559	0.227	0.073	1	0.154	1.26109	0.399745	0.397658	6.30927	0.621617	0.842743	82.0613	62.6358	ENSG00000273117	7	-	lncRNA	no	novel transcript
MVD	0.000636513	0.479538	0.545	0.207	1	0.338	3.5729	1.83094	0.205273	7.91782	0.743345	0.905591	248.916	217.67	ENSG00000167508	16	-	protein_coding	no	mevalonate diphosphate decarboxylase
PLEKHH1	0.00640102	0.479458	0.136	0.03	1	0.106	0.947346	0.205639	0.578311	5.50776	0.588017	0.826407	41.2844	27.3193	ENSG00000054690	14	+	protein_coding	no	pleckstrin homology, MyTH4 and FERM domain containing H1
SLC30A3	1.9766e-15	0.47944	0.091	0	7.53481e-11	0.091	0.615169	0							ENSG00000115194	2	-	protein_coding	yes	solute carrier family 30 member 3
COPG2	0.0184182	0.47906	0.091	0.019	1	0.072	0.772883	0.0980629	0.708815	5.08779	0.555195	0.807399	27.3547	16.3523	ENSG00000158623	7	-	protein_coding	no	COPI coat complex subunit gamma 2
WDR11	0.000191448	0.478857	0.318	0.081	1	0.237	1.50573	0.552274	0.208601	6.70405	0.782495	0.916808	96.328	82.2623	ENSG00000120008	10	+	protein_coding	no	WD repeat domain 11
CHD8	0.0247383	0.477815	0.273	0.112	1	0.161	1.94609	0.826982	0.10111	7.03813	0.883804	0.956308	122.358	113.709	ENSG00000100888	14	-	protein_coding	yes	chromodomain helicase DNA binding protein 8
PIAS4	0.14646	0.477629	0.091	0.035	1	0.056	0.879189	0.165571	-0.0626272	5.47526	0.957234	0.98318	27.6873	29.007	ENSG00000105229	19	+	protein_coding	no	protein inhibitor of activated STAT 4
KHDC4	0.184678	0.477447	0.091	0.037	1	0.054	1.0369	0.263624	-0.350648	5.66297	0.764549	0.909923	27.6998	35.5943	ENSG00000132680	1	-	protein_coding	no	KH domain containing 4, pre-mRNA splicing factor
MDM4	0.354504	0.477292	0.227	0.153	1	0.074	2.37769	1.09572	-0.400987	7.24721	0.570031	0.818513	109.459	146.121	ENSG00000198625	1	+	protein_coding	no	MDM4 regulator of p53
AC008969.1	0.0603023	0.477091	0.182	0.072	1	0.11	1.41031	0.495803	0.134246	6.33053	0.875243	0.952981	70.4607	64.7497	ENSG00000176593	19	+	lncRNA	no	novel transcript, antisense to ZNF606
ARL6IP5	0.305896	0.476569	0.364	0.255	1	0.109	4.18296	2.21815	-0.576545	8.17847	0.385444	0.724048	202.387	307.598	ENSG00000144746	3	+	protein_coding	yes	ADP ribosylation factor like GTPase 6 interacting protein 5
TTC7B	0.289873	0.476544	0.136	0.078	1	0.058	1.55275	0.585067	-0.0835167	6.44377	0.920536	0.970074	68.0131	72.0327	ENSG00000165914	14	-	protein_coding	yes	tetratricopeptide repeat domain 7B
GNAI2	0.0107095	0.476111	0.182	0.053	1	0.129	1.11341	0.31284	0.89781	6.21858	0.254101	0.660527	97.3589	52.1154	ENSG00000114353	3	+	protein_coding	yes	G protein subunit alpha i2
TNFAIP1	0.00680268	0.475989	0.136	0.03	1	0.106	0.904468	0.18319	0.597928	5.45938	0.574409	0.821314	40.7822	26.6274	ENSG00000109079	17	+	protein_coding	no	TNF alpha induced protein 1
DNAJC21	0.107122	0.475499	0.227	0.114	1	0.113	1.97617	0.849911	-0.339612	7.02361	0.643057	0.855816	95.1931	120.909	ENSG00000168724	5	+	protein_coding	no	DnaJ heat shock protein family (Hsp40) member C21
ZNF708	0.000327156	0.474815	0.182	0.033	1	0.149	0.825155	0.135247	1.22071	5.62736	0.182434	0.625632	67.9835	28.6242	ENSG00000182141	19	-	protein_coding	no	zinc finger protein 708
RBM23	0.0226934	0.474396	0.227	0.085	1	0.142	1.56442	0.59574	0.213638	6.64805	0.776806	0.914141	95.2341	81.8167	ENSG00000100461	14	-	protein_coding	no	RNA binding motif protein 23
MCL1	0.204957	0.474309	0.091	0.039	1	0.052	1.07601	0.291934	-0.469758	5.71068	0.683835	0.870133	27.6998	38.7463	ENSG00000143384	1	-	protein_coding	no	MCL1 apoptosis regulator, BCL2 family member
AC091057.3	2.04157e-08	0.474288	0.045	0	0.000778247	0.045	0.60687	0							ENSG00000269930	15	+	lncRNA	no	novel transcript
GINS1	2.04157e-08	0.474288	0.045	0	0.000778247	0.045	0.60687	0							ENSG00000101003	20	+	protein_coding	no	GINS complex subunit 1
LETM1	0.0134015	0.473823	0.136	0.035	1	0.101	0.95175	0.215194	0.367677	5.58525	0.727075	0.896642	41.2844	31.8188	ENSG00000168924	4	-	protein_coding	no	leucine zipper and EF-hand containing transmembrane protein 1
INSIG1	0.26738	0.473799	0.273	0.17	1	0.103	2.78867	1.35895	0.0479024	7.55322	0.939061	0.975569	182.125	177.176	ENSG00000186480	7	+	protein_coding	no	insulin induced gene 1
PPFIBP1	0.00603286	0.473725	0.227	0.069	1	0.158	1.38919	0.487698	0.0782485	6.72978	0.916769	0.970074	95.1931	90.3017	ENSG00000110841	12	+	protein_coding	yes	PPFIA binding protein 1
MAGI3	0.0716367	0.47365	0.318	0.169	1	0.149	2.94358	1.45577	-0.401142	7.72804	0.551546	0.804681	154.813	212.329	ENSG00000081026	1	+	protein_coding	yes	membrane associated guanylate kinase, WW and PDZ domain containing 3
CHGA	0.522312	0.473588	0.182	0.134	1	0.048	2.21174	1.00016	-1.17371	7.2636	0.139337	0.601175	68.8519	155.538	ENSG00000100604	14	+	protein_coding	no	chromogranin A
FMN1	0.000362473	0.472939	0.227	0.049	1	0.178	1.14502	0.336706	0.453411	6.10677	0.601417	0.829608	68.7914	49.9843	ENSG00000248905	15	-	protein_coding	yes	formin 1
LINC02223	0.194286	0.472765	0.045	0.013	1	0.032	0.720357	0.0722586	0.28096	4.77453	0.846379	0.940834	13.7647	11.1429	ENSG00000249937	5	+	lncRNA	no	long intergenic non-protein coding RNA 2223
BCL9L	0.0138849	0.472719	0.136	0.035	1	0.101	1.03966	0.271333	0.39977	5.60883	0.705034	0.882259	41.3028	31.064	ENSG00000186174	11	-	protein_coding	no	BCL9 like
TMEM273	0.0281058	0.472331	0.045	0.006	1	0.039	0.701459	0.0609393							ENSG00000204161	10	-	protein_coding	no	transmembrane protein 273
SMIM10L2A	0.0268053	0.47227	0.091	0.02	1	0.071	0.822129	0.136253	0.424952	5.24897	0.725562	0.896233	27.6998	20.3527	ENSG00000178947	X	+	protein_coding	no	small integral membrane protein 10 like 2A
WBP1L	0.170038	0.472197	0.091	0.036	1	0.055	0.883218	0.174432	-0.203543	5.51695	0.861421	0.946908	27.3547	31.7164	ENSG00000166272	10	+	protein_coding	no	WW domain binding protein 1 like
BAIAP3	2.42971e-07	0.47198	0.273	0.037	0.00926207	0.236	0.959059	0.221994	0.830993	6.02695	0.315785	0.682861	81.0833	45.2326	ENSG00000007516	16	+	protein_coding	yes	BAI1 associated protein 3
ATP8B2	0.000348029	0.471865	0.227	0.049	1	0.178	1.19825	0.371353	1.04406	6.14905	0.189694	0.626697	97.4016	46.8265	ENSG00000143515	1	+	protein_coding	yes	ATPase phospholipid transporting 8B2
TVP23A	0.116428	0.471854	0.045	0.01	1	0.035	0.720357	0.0732358	0.609463	4.65721	0.68376	0.870133	13.7647	8.67686	ENSG00000166676	16	-	protein_coding	no	trans-golgi network vesicle protein 23 homolog A
EIF4EBP2	0.00856818	0.470747	0.227	0.073	1	0.154	1.33564	0.458693	0.50932	6.4585	0.507045	0.775801	96.3699	67.7434	ENSG00000148730	10	+	protein_coding	no	eukaryotic translation initiation factor 4E binding protein 2
CNTNAP3B	0.276731	0.470461	0.045	0.016	1	0.029	0.720357	0.0747316	-0.263356	4.97354	0.851188	0.942508	13.7647	16.6543	ENSG00000154529	9	-	protein_coding	no	contactin associated protein family member 3B
PTPMT1	0.034988	0.470155	0.136	0.042	1	0.094	1.15346	0.345711	0.0998199	5.80621	0.922541	0.970143	41.3028	38.4738	ENSG00000110536	11	+	protein_coding	no	protein tyrosine phosphatase mitochondrial 1
ASAP1	0.00629622	0.4696	0.318	0.11	1	0.208	1.90464	0.81613	0.213504	7.09931	0.752083	0.909923	135.401	115.296	ENSG00000153317	8	-	protein_coding	no	ArfGAP with SH3 domain, ankyrin repeat and PH domain 1
UNC13B	0.0171606	0.469243	0.182	0.058	1	0.124	1.18122	0.3643	0.0725694	6.09565	0.936923	0.974887	54.7087	51.9313	ENSG00000198722	9	+	protein_coding	yes	unc-13 homolog B
TCEAL6	0.00499634	0.468478	0.364	0.144	1	0.22	2.35941	1.10284	0.860373	7.64653	0.136459	0.601175	289.119	155.481	ENSG00000204071	X	-	protein_coding	no	transcription elongation factor A like 6
TENT5A	0.425262	0.468374	0.091	0.053	1	0.038	1.14295	0.341529	0.662227	6.21025	0.420323	0.729135	84.9738	53.7894	ENSG00000112773	6	-	protein_coding	no	terminal nucleotidyltransferase 5A
ZNF131	0.0806552	0.468197	0.227	0.107	1	0.12	1.68295	0.679876	-0.119719	6.90335	0.872089	0.95277	96.2444	104.489	ENSG00000172262	5	+	protein_coding	no	zinc finger protein 131
FIZ1	0.0548908	0.468134	0.091	0.024	1	0.067	0.808483	0.132417	0.401073	5.22263	0.73938	0.903929	27.7123	20.774	ENSG00000179943	19	-	protein_coding	no	FLT3 interacting zinc finger 1
CNTRL	0.000136377	0.46806	0.273	0.061	1	0.212	1.2897	0.433848	0.509006	6.27263	0.531724	0.793374	82.0256	57.3337	ENSG00000119397	9	+	protein_coding	no	centriolin
AC005726.3	6.85668e-07	0.467702	0.136	0.01	0.0261377	0.126	0.670405	0.0464085	2.14048	4.8227	0.0468486	0.600541	41.266	8.55753	ENSG00000264608
BTBD8	0.0763467	0.467642	0.455	0.274	1	0.181	4.36767	2.36272	-0.0542024	8.38116	0.932709	0.973986	310.486	324.129	ENSG00000189195	1	+	protein_coding	no	BTB domain containing 8
LUZP2	0.0356288	0.467314	0.227	0.092	1	0.135	1.6117	0.636712	-0.291131	6.79228	0.706364	0.883221	81.1183	99.3319	ENSG00000187398	11	+	protein_coding	no	leucine zipper protein 2
PCMT1	0.203674	0.467149	0.318	0.197	1	0.121	2.99175	1.50197	0.100186	7.79738	0.871422	0.952203	222.828	208.505	ENSG00000120265	6	+	protein_coding	no	protein-L-isoaspartate (D-aspartate) O-methyltransferase
CADM1	0.78918	0.467031	0.318	0.268	1	0.05	4.16234	2.23607	-0.725216	8.41243	0.286052	0.679341	227.333	364.896	ENSG00000182985	11	-	protein_coding	yes	cell adhesion molecule 1
GCA	0.00640102	0.466943	0.136	0.03	1	0.106	0.878057	0.177384	0.573306	5.50145	0.59088	0.826407	41.2844	27.4222	ENSG00000115271	2	+	protein_coding	yes	grancalcin
AL359715.3	0.00231873	0.466938	0.045	0.003	1	0.042	0.60687	0.0073773							ENSG00000272129	6	+	lncRNA	no	novel transcript
CCNH	0.0148564	0.466794	0.227	0.079	1	0.148	1.43485	0.526671	-0.104686	6.47523	0.89896	0.962904	69.6479	75.655	ENSG00000134480	5	-	protein_coding	no	cyclin H
RPN2	0.0545687	0.466215	0.227	0.099	1	0.128	1.74722	0.723528	-0.458097	6.95635	0.552614	0.805096	82.097	111.898	ENSG00000118705	20	+	protein_coding	no	ribophorin II
LIN52	0.00917841	0.465895	0.091	0.016	1	0.075	0.751583	0.099247	1.00347	4.9395	0.397598	0.724048	27.6998	13.2593	ENSG00000205659	14	+	protein_coding	no	lin-52 DREAM MuvB core complex component
FKBP15	0.0205621	0.465074	0.136	0.037	1	0.099	0.984508	0.246448	0.306265	5.66469	0.770159	0.910902	41.266	33.176	ENSG00000119321	9	-	protein_coding	no	FKBP prolyl isomerase 15
ACAA2	0.00348126	0.464894	0.091	0.013	1	0.078	0.729074	0.086207	1.23904	4.84109	0.295353	0.682861	27.3547	10.9945	ENSG00000167315	18	-	protein_coding	no	acetyl-CoA acyltransferase 2
PIGU	0.235281	0.464823	0.045	0.014	1	0.031	0.720357	0.0808081	0.166331	4.78387	0.921645	0.970074	13.7647	12.0068	ENSG00000101464	20	-	protein_coding	yes	phosphatidylinositol glycan anchor biosynthesis class U
CKAP4	0.00982572	0.46467	0.182	0.052	1	0.13	1.10322	0.321542	0.786244	6.09834	0.343108	0.698119	80.1945	45.9404	ENSG00000136026	12	-	protein_coding	yes	cytoskeleton associated protein 4
AL096711.2	0.278815	0.464489	0.045	0.016	1	0.029	0.720357	0.0811688	0.0389127	4.84565	0.992881	0.997753	13.7647	13.2792	ENSG00000255330	6	-	protein_coding	no	novel protein
MATN2	0.0826475	0.464144	0.045	0.009	1	0.036	0.677415	0.0545459	0.807504	4.5851	0.596607	0.826407	13.7647	7.3962	ENSG00000132561	8	+	protein_coding	no	matrilin 2
NR4A2	0.116407	0.46406	0.136	0.058	1	0.078	1.1013	0.321141	-0.799639	6.35068	0.403406	0.724048	41.266	73.2106	ENSG00000153234	2	-	protein_coding	no	nuclear receptor subfamily 4 group A member 2
AL356740.1	0.0270827	0.463724	0.045	0.006	1	0.039	0.60687	0.0106204	1.30981	4.42592	0.412077	0.724048	13.7647	4.86446	ENSG00000267868	13	-	lncRNA	no	novel transcript
PDAP1	0.0215077	0.463686	0.364	0.161	1	0.203	2.54524	1.22982	-0.0612929	7.38276	0.925256	0.971046	148.174	155.653	ENSG00000106244	7	-	protein_coding	yes	PDGFA associated protein 1
JAK1	0.211517	0.463264	0.273	0.183	1	0.09	2.77606	1.37599	-0.982007	7.52925	0.179659	0.625632	96.328	194.919	ENSG00000162434	1	-	protein_coding	no	Janus kinase 1
PPP1R15A	0.00283521	0.46326	0.227	0.062	1	0.165	1.11795	0.332673	2.01476	6.68822	0.000919311	0.374425	228.114	55.4991	ENSG00000087074	19	+	protein_coding	no	protein phosphatase 1 regulatory subunit 15A
FNDC1	0.00609222	0.462838	0.091	0.014	1	0.077	0.753118	0.103578	0.893721	5.0559	0.460936	0.759504	27.3547	14.2789	ENSG00000164694	6	+	protein_coding	no	fibronectin type III domain containing 1
MPDU1	0.202844	0.462687	0.091	0.037	1	0.054	0.940267	0.221572	0.411995	5.57144	0.696545	0.876801	41.266	30.8081	ENSG00000129255	17	+	protein_coding	no	mannose-P-dolichol utilization defect 1
BCAT1	0.106041	0.462448	0.182	0.085	1	0.097	1.46748	0.553871	-0.110868	6.71115	0.88704	0.957745	83.0242	89.8761	ENSG00000060982	12	-	protein_coding	no	branched chain amino acid transaminase 1
PSME3	0.186751	0.462189	0.091	0.037	1	0.054	0.997709	0.258364	-0.312561	5.62715	0.789314	0.920437	27.7123	34.6687	ENSG00000131467	17	+	protein_coding	no	proteasome activator subunit 3
PAPOLB	0.000776122	0.461866	0.091	0.01	1	0.081	0.662515	0.0475615	0.986236	4.96262	0.408247	0.724048	27.6873	13.456	ENSG00000218823	7	-	protein_coding	no	poly(A) polymerase beta
GNAI1	0.0656335	0.461342	0.136	0.049	1	0.087	0.991211	0.255333	0.111233	6.07314	0.904557	0.966003	55.4232	51.3531	ENSG00000127955	7	+	protein_coding	yes	G protein subunit alpha i1
UBIAD1	0.116428	0.461028	0.045	0.01	1	0.035	0.677415	0.0578364	0.60993	4.61419	0.68376	0.870133	13.7647	8.4411	ENSG00000120942	1	+	protein_coding	no	UbiA prenyltransferase domain containing 1
NCEH1	0.0557636	0.46097	0.182	0.072	1	0.11	1.2669	0.429672	-0.140965	6.46322	0.865874	0.949731	67.1927	73.9246	ENSG00000144959	3	-	protein_coding	no	neutral cholesterol ester hydrolase 1
GRB10	0.167095	0.460594	0.091	0.036	1	0.055	0.954048	0.232826	0.322496	5.68086	0.75907	0.909923	41.7984	33.2213	ENSG00000106070	7	-	protein_coding	yes	growth factor receptor bound protein 10
ASPH	0.00551754	0.460535	0.5	0.22	1	0.28	3.27462	1.69705	0.235021	8.11194	0.704303	0.881835	295.716	249.098	ENSG00000198363	8	-	protein_coding	yes	aspartate beta-hydroxylase
AACS	0.118561	0.460365	0.182	0.085	1	0.097	1.58117	0.628855	0.779511	6.78421	0.259034	0.660527	141.283	82.451	ENSG00000081760	12	+	protein_coding	no	acetoacetyl-CoA synthetase
C22orf39	0.00219822	0.460292	0.227	0.061	1	0.166	1.27398	0.435109	0.961194	6.43458	0.183497	0.625632	118.481	59.9398	ENSG00000242259	22	-	protein_coding	no	chromosome 22 open reading frame 39
YWHAH	0.323891	0.459522	0.545	0.441	1	0.104	7.93942	4.64601	-0.344191	9.07846	0.615561	0.838661	448.48	575.117	ENSG00000128245	22	+	protein_coding	yes	tyrosine 3-monooxygenase/tryptophan 5-monooxygenase activation protein eta
BTG2	0.000961604	0.45895	0.227	0.055	1	0.172	1.11796	0.338439	1.27776	6.37322	0.0716023	0.600541	132.366	53.8646	ENSG00000159388	1	+	protein_coding	no	BTG anti-proliferation factor 2
LMBR1L	0.00196014	0.458559	0.273	0.081	1	0.192	1.48718	0.572379	0.281116	6.46478	0.726093	0.896289	85.0119	70.4473	ENSG00000139636	12	-	protein_coding	yes	limb development membrane protein 1 like
PRKN	0.00486656	0.458389	0.136	0.029	1	0.107	0.794447	0.134631	0.611148	5.47539	0.567208	0.816099	41.2844	26.7136	ENSG00000185345	6	-	protein_coding	no	parkin RBR E3 ubiquitin protein ligase
PTPRN2	0.344815	0.458234	0.182	0.11	1	0.072	1.6608	0.68269	-0.626433	6.82888	0.438102	0.744351	68.0131	105.375	ENSG00000155093	7	-	protein_coding	yes	protein tyrosine phosphatase receptor type N2
CCDC191	0.000517918	0.458106	0.182	0.035	1	0.147	0.943019	0.228921	1.06997	5.76653	0.239102	0.645113	69.6169	32.6355	ENSG00000163617	3	-	protein_coding	no	coiled-coil domain containing 191
NSG2	0.371153	0.457988	0.318	0.255	1	0.063	3.95198	2.1324	0.252839	8.65332	0.693608	0.87538	445.003	366.982	ENSG00000170091	5	+	protein_coding	no	neuronal vesicle trafficking associated 2
STT3B	0.0380278	0.457981	0.227	0.092	1	0.135	1.56077	0.619841	-0.042834	6.6233	0.955716	0.982376	82.097	85.1425	ENSG00000163527	3	+	protein_coding	no	STT3 oligosaccharyltransferase complex catalytic subunit B
ZNF174	0.196062	0.457867	0.045	0.013	1	0.032	0.701459	0.0763965	0.272717	4.78828	0.846379	0.940834	13.7647	11.253	ENSG00000103343	16	+	protein_coding	yes	zinc finger protein 174
RTN3	0.0795539	0.457416	0.636	0.467	1	0.169	8.96377	5.30624	-0.224412	9.65658	0.753306	0.909923	734.876	817.66	ENSG00000133318	11	+	protein_coding	yes	reticulon 3
TADA1	0.034855	0.457355	0.091	0.022	1	0.069	0.761326	0.114841	0.968187	5.26225	0.367371	0.712148	40.7822	20.3932	ENSG00000152382	1	-	protein_coding	no	transcriptional adaptor 1
PCNA	0.0600816	0.456712	0.136	0.048	1	0.088	1.08856	0.322818	0.0303676	5.79328	0.977164	0.994093	41.2844	40.404	ENSG00000132646	20	-	protein_coding	no	proliferating cell nuclear antigen
EGFR	0.81209	0.456534	0.045	0.061	1	-0.016	1.40292	0.52219	-1.06024	6.13323	0.336229	0.698119	27.7123	58.8409	ENSG00000146648	7	+	protein_coding	yes	epidermal growth factor receptor
AC024614.4	0.0254313	0.456315	0.091	0.02	1	0.071	0.755763	0.112476	1.17642	5.19513	0.276717	0.666414	40.7642	17.4697	ENSG00000283417	17	-	lncRNA	no	novel transcript
SHISA4	0.00279726	0.456221	0.136	0.026	1	0.11	0.846732	0.170226	1.15433	5.46884	0.244833	0.651368	54.0583	23.7069	ENSG00000198892	1	+	protein_coding	no	shisa family member 4
FBXW4	0.00142129	0.456196	0.182	0.039	1	0.143	0.971623	0.249396	0.646791	5.72563	0.500359	0.774766	54.0583	34.1728	ENSG00000107829	10	-	protein_coding	no	F-box and WD repeat domain containing 4
PINK1	0.0706645	0.45619	0.273	0.135	1	0.138	1.84221	0.801091	-0.150229	7.05396	0.830938	0.940627	109.553	123.674	ENSG00000158828	1	+	protein_coding	no	PTEN induced kinase 1
MRPS30	0.008076	0.456069	0.182	0.05	1	0.132	1.06473	0.308561	0.566827	6.01387	0.516523	0.782666	68.7914	46.2009	ENSG00000112996	5	+	protein_coding	no	mitochondrial ribosomal protein S30
RHNO1	0.194286	0.454734	0.045	0.013	1	0.032	0.677415	0.0645158	0.284583	4.77743	0.846379	0.940834	13.7647	11.1009	ENSG00000171792	12	+	protein_coding	no	RAD9-HUS1-RAD1 interacting nuclear orphan 1
PFN1	2.77026e-05	0.454708	0.455	0.121	1	0.334	2.08778	0.959608	0.380984	7.20865	0.55551	0.807406	162.527	124.427	ENSG00000108518	17	-	protein_coding	no	profilin 1
GRK2	0.442284	0.454603	0.091	0.056	1	0.035	1.18007	0.383688	-0.961778	6.05123	0.385921	0.724048	27.7123	54.9854	ENSG00000173020	11	+	protein_coding	yes	G protein-coupled receptor kinase 2
EEF2KMT	0.0512324	0.454196	0.045	0.007	1	0.038	0.677415	0.0650885	1.03684	4.53969	0.505888	0.774766	13.7647	6.25963	ENSG00000118894	16	-	protein_coding	no	eukaryotic elongation factor 2 lysine methyltransferase
EBPL	0.00694152	0.453905	0.136	0.03	1	0.106	0.81995	0.155929	0.554871	5.45633	0.600913	0.82956	40.7822	27.5343	ENSG00000123179	13	-	protein_coding	no	EBP like
TSPAN9	0.00302972	0.453824	0.182	0.043	1	0.139	1.0478	0.30075	0.286988	6.00562	0.759019	0.909923	55.3985	45.171	ENSG00000011105	12	+	protein_coding	yes	tetraspanin 9
GDAP1	0.00253839	0.453633	0.364	0.127	1	0.237	1.89089	0.836629	0.1657	7.16308	0.806296	0.928703	139.969	127.312	ENSG00000104381	8	+	protein_coding	no	ganglioside induced differentiation associated protein 1
TSPYL2	0.0425044	0.453345	0.318	0.154	1	0.164	2.51019	1.23073	0.335385	7.76267	0.583503	0.825165	241.353	193.787	ENSG00000184205	X	+	protein_coding	no	TSPY like 2
CTSD	0.255501	0.453342	0.364	0.235	1	0.129	3.8453	2.07919	-0.690457	8.21284	0.311407	0.682861	193.823	309.699	ENSG00000117984	11	-	protein_coding	no	cathepsin D
TMEM151A	0.0115264	0.453341	0.136	0.033	1	0.103	0.934877	0.229617	0.396965	5.62006	0.706585	0.883231	40.7822	30.703	ENSG00000179292	11	+	protein_coding	no	transmembrane protein 151A
KAT6A	0.0182869	0.453329	0.273	0.108	1	0.165	1.85577	0.81487	-0.257805	6.77937	0.738346	0.903523	82.0613	98.8233	ENSG00000083168	8	-	protein_coding	no	lysine acetyltransferase 6A
DNMT3B	0.0130731	0.453328	0.091	0.017	1	0.074	0.665677	0.0585537	0.8748	4.97238	0.45974	0.759504	27.3425	14.4303	ENSG00000088305	20	+	protein_coding	no	DNA methyltransferase 3 beta
MEIG1	2.04157e-08	0.45311	0.045	0	0.000778247	0.045	0.573197	0							ENSG00000197889	10	+	protein_coding	no	meiosis/spermiogenesis associated 1
RAB11A	0.120643	0.452583	0.227	0.117	1	0.11	1.90274	0.84609	-0.265389	7.01231	0.717691	0.891309	97.5727	118.796	ENSG00000103769	15	+	protein_coding	no	RAB11A, member RAS oncogene family
SORT1	0.0597059	0.452487	0.136	0.048	1	0.088	1.08632	0.326992	0.313431	5.93539	0.738051	0.903421	55.3739	44.395	ENSG00000134243	1	-	protein_coding	yes	sortilin 1
DOCK9	0.0109605	0.452289	0.227	0.075	1	0.152	1.44464	0.555204	-0.0845131	6.46275	0.919508	0.970074	68.7914	72.9604	ENSG00000088387	13	-	protein_coding	no	dedicator of cytokinesis 9
TBR1	0.00231873	0.452178	0.045	0.003	1	0.042	0.60687	0.0223565	2.08675	4.31323	0.218714	0.633083	13.7647	2.49805	ENSG00000136535	2	+	protein_coding	no	T-box brain transcription factor 1
TMEM175	0.000355183	0.452123	0.227	0.049	1	0.178	1.09356	0.332082	1.09207	6.27896	0.153285	0.607285	106.957	49.0446	ENSG00000127419	4	+	protein_coding	no	transmembrane protein 175
DPY19L1	0.318172	0.451912	0.045	0.017	1	0.028	0.701459	0.0828257	-0.0808057	4.9154	0.953884	0.981174	13.7647	14.5699	ENSG00000173852	7	-	protein_coding	no	dpy-19 like C-mannosyltransferase 1
RBBP7	3.76926e-05	0.451778	0.318	0.069	1	0.249	1.29552	0.461088	0.633789	6.36457	0.412399	0.724219	96.2862	62.127	ENSG00000102054	X	-	protein_coding	no	RB binding protein 7, chromatin remodeling factor
RAP1B	0.0854078	0.451557	0.182	0.081	1	0.101	1.45545	0.563225	-0.488892	6.46826	0.579243	0.822919	54.7087	77.2723	ENSG00000127314	12	+	protein_coding	yes	RAP1B, member of RAS oncogene family
PKIA	0.0354862	0.451433	0.364	0.182	1	0.182	2.61682	1.30288	0.279656	7.96823	0.644353	0.855816	280.152	221.477	ENSG00000171033	8	+	protein_coding	no	cAMP-dependent protein kinase inhibitor alpha
BUB3	0.00350617	0.451282	0.227	0.063	1	0.164	1.1925	0.396211	0.168178	6.24841	0.843486	0.940834	67.9835	60.6768	ENSG00000154473	10	+	protein_coding	no	BUB3 mitotic checkpoint protein
TMEM181	0.130521	0.450992	0.136	0.061	1	0.075	1.0906	0.331701	-0.444886	6.14764	0.6526	0.861228	41.7984	57.3449	ENSG00000146433	6	+	protein_coding	no	transmembrane protein 181
LINC00937	0.155957	0.450831	0.045	0.012	1	0.033	0.677415	0.0686785	0.422898	4.75703	0.767066	0.909923	13.7647	10.1055	ENSG00000226091	12	-	lncRNA	no	long intergenic non-protein coding RNA 937
CDH24	0.021959	0.450706	0.182	0.061	1	0.121	1.10389	0.340555	-0.204535	6.28159	0.819611	0.937075	55.3739	64.3014	ENSG00000139880	14	-	protein_coding	yes	cadherin 24
DERL3	0.196062	0.449852	0.045	0.013	1	0.032	0.701459	0.0850587	0.282281	4.77107	0.846379	0.940834	13.7647	11.1225	ENSG00000099958	22	-	protein_coding	no	derlin 3
CEP78	0.0252404	0.44944	0.182	0.062	1	0.12	1.27115	0.448958	0.58266	6.39684	0.450231	0.753706	95.1522	63.2026	ENSG00000148019	9	+	protein_coding	no	centrosomal protein 78
NOS1	0.0275901	0.449345	0.045	0.006	1	0.039	0.651445	0.053698	2.93158	4.81616	0.00366094	0.588496	53.399	6.21669	ENSG00000089250	12	-	protein_coding	yes	nitric oxide synthase 1
HSP90AA1	0.398833	0.44933	0.955	0.903	1	0.052	42.2425	26.5911	-0.155901	11.5813	0.857129	0.945523	2877.06	3222.05	ENSG00000080824	14	-	protein_coding	yes	heat shock protein 90 alpha family class A member 1
USP53	0.0300884	0.449306	0.136	0.04	1	0.096	0.944376	0.24065	0.238593	5.69185	0.819175	0.936889	41.2844	34.8403	ENSG00000145390	4	+	protein_coding	no	ubiquitin specific peptidase 53
TUT7	0.00465525	0.448973	0.182	0.046	1	0.136	1.0993	0.339946	0.373212	5.89856	0.691322	0.873835	54.6846	41.9947	ENSG00000083223	9	-	protein_coding	no	terminal uridylyl transferase 7
LRFN4	0.0448879	0.448481	0.091	0.023	1	0.068	0.793494	0.145321	0.475303	5.18908	0.693294	0.875308	27.6998	19.6618	ENSG00000173621	11	+	protein_coding	yes	leucine rich repeat and fibronectin type III domain containing 4
DEFB1	0.0341768	0.448287	0.091	0.022	1	0.069	0.717911	0.0972661	0.508822	5.15311	0.671802	0.870133	27.6998	19.1945	ENSG00000164825	8	-	protein_coding	no	defensin beta 1
ELAVL4	0.00080873	0.448079	0.227	0.053	1	0.174	1.01929	0.290032	0.177037	6.28914	0.835131	0.940834	68.0131	59.8048	ENSG00000162374	1	+	protein_coding	no	ELAV like RNA binding protein 4
GAS6-DT	0.00583518	0.447853	0.091	0.014	1	0.077	0.693321	0.0820299	1.1157	4.89616	0.345214	0.698119	27.6873	12.1865	ENSG00000272695	13	+	lncRNA	no	GAS6 divergent transcript
PRDX3	0.0106995	0.447653	0.227	0.073	1	0.154	1.27898	0.456556	0.231647	6.42242	0.771406	0.911839	81.1532	69.1886	ENSG00000165672	10	-	protein_coding	no	peroxiredoxin 3
B3GALT2	0.0621138	0.44755	0.136	0.049	1	0.087	1.06295	0.318623	-0.456026	6.14992	0.645333	0.85662	41.2844	56.8806	ENSG00000162630	1	-	protein_coding	no	beta-1,3-galactosyltransferase 2
UBE2Q2	0.0892538	0.447308	0.136	0.053	1	0.083	1.06143	0.317969	0.270115	5.95667	0.772267	0.911839	54.7328	45.2317	ENSG00000140367	15	+	protein_coding	no	ubiquitin conjugating enzyme E2 Q2
CTNNA2	0.126814	0.447055	0.136	0.059	1	0.077	1.0307	0.298651	-0.31396	6.01105	0.751727	0.909923	41.2844	51.6665	ENSG00000066032	2	+	protein_coding	no	catenin alpha 2
LBH	0.820889	0.447034	0.091	0.079	1	0.012	1.34021	0.496618	-0.832203	6.38946	0.384747	0.724048	41.3028	74.5888	ENSG00000213626	2	+	protein_coding	no	LBH regulator of WNT signaling pathway
RUSC1	0.0507966	0.447029	0.227	0.095	1	0.132	1.53968	0.62419	0.208597	6.79192	0.77199	0.911839	106.957	91.7502	ENSG00000160753	1	+	protein_coding	no	RUN and SH3 domain containing 1
MRPL52	0.0348703	0.447005	0.227	0.091	1	0.136	1.63788	0.687028	-0.390328	6.66734	0.632736	0.847615	68.8216	90.8466	ENSG00000172590	14	+	protein_coding	no	mitochondrial ribosomal protein L52
PIN4	0.000120578	0.446973	0.273	0.059	1	0.214	1.27256	0.453443	0.724954	6.31226	0.352291	0.698119	95.2751	57.2848	ENSG00000102309	X	+	protein_coding	no	peptidylprolyl cis/trans isomerase, NIMA-interacting 4
WDR1	0.0706268	0.446314	0.182	0.076	1	0.106	1.29711	0.470114	-0.39444	6.39295	0.656265	0.862964	54.7328	72.514	ENSG00000071127	4	-	protein_coding	yes	WD repeat domain 1
FBXO31	0.00369307	0.446244	0.136	0.027	1	0.109	0.783582	0.141542	1.24698	5.3705	0.207364	0.633083	54.0583	22.2709	ENSG00000103264	16	-	protein_coding	no	F-box protein 31
ERV3-1	0.0576294	0.445931	0.136	0.046	1	0.09	1.08104	0.332339	0.392319	5.91058	0.677242	0.870133	55.3739	41.9551	ENSG00000213462	7	-	protein_coding	no	endogenous retrovirus group 3 member 1, envelope
CTSL	0.0163504	0.445896	0.227	0.079	1	0.148	1.45932	0.57458	-0.0996514	6.72735	0.9006	0.963858	82.097	86.5706	ENSG00000135047	9	+	protein_coding	yes	cathepsin L
GSR	0.0265255	0.445883	0.091	0.02	1	0.071	0.751583	0.121466	0.586444	5.1212	0.625089	0.843896	27.6998	18.1233	ENSG00000104687	8	-	protein_coding	no	glutathione-disulfide reductase
ROPN1B	0.00231873	0.445516	0.045	0.003	1	0.042	0.573197	0.00762337							ENSG00000114547	3	+	protein_coding	no	rhophilin associated tail protein 1B
PRPF38B	0.00411302	0.444939	0.318	0.111	1	0.207	1.81735	0.805538	0.130104	7.00528	0.85085	0.942295	122.358	112.326	ENSG00000134186	1	+	protein_coding	no	pre-mRNA processing factor 38B
TTC28-AS1	0.000134291	0.444744	0.227	0.045	1	0.182	0.932799	0.238902	1.09585	5.87998	0.193715	0.63204	82.097	37.8883	ENSG00000235954	22	+	lncRNA	no	TTC28 antisense RNA 1
MMP24	0.0807716	0.44374	0.091	0.027	1	0.064	0.846831	0.184986	0.147983	5.36248	0.901768	0.964225	27.3547	24.5824	ENSG00000125966	20	+	protein_coding	no	matrix metallopeptidase 24
GAS6	0.0162263	0.443727	0.364	0.16	1	0.204	2.35467	1.15249	-0.526041	7.60992	0.4426	0.746958	135.344	190.409	ENSG00000183087	13	-	protein_coding	no	growth arrest specific 6
JCAD	0.359274	0.443706	0.045	0.019	1	0.026	0.677415	0.0763199	-0.348844	5.01208	0.804485	0.928257	13.7647	17.752	ENSG00000165757	10	-	protein_coding	no	junctional cadherin 5 associated
LSS	0.00176229	0.443404	0.273	0.078	1	0.195	1.36034	0.514981	0.15506	6.51799	0.84541	0.940834	83.0242	74.7132	ENSG00000160285	21	-	protein_coding	no	lanosterol synthase
CHMP1A	0.0249916	0.443342	0.227	0.085	1	0.142	1.38305	0.529648	-0.164089	6.47867	0.842577	0.940834	67.9835	76.6426	ENSG00000131165	16	-	protein_coding	no	charged multivesicular body protein 1A
TMEM56	0.235281	0.44284	0.045	0.014	1	0.031	0.677415	0.0772531	0.136431	4.84808	0.92331	0.970469	13.7647	12.4467	ENSG00000152078	1	+	protein_coding	no	TLC domain containing 4
FHIT	0.000142017	0.442587	0.227	0.045	1	0.182	0.897829	0.219113	0.766355	5.86965	0.38628	0.724048	68.7611	40.0178	ENSG00000189283	3	-	protein_coding	yes	fragile histidine triad diadenosine triphosphatase
AC002470.1	0.0108799	0.442176	0.045	0.004	1	0.041	0.60687	0.0326333	1.64657	4.38114	0.315943	0.682861	13.7647	3.7202	ENSG00000272829	22	-	lncRNA	no	novel transcript
ZC3H13	0.00025058	0.442022	0.545	0.19	1	0.355	3.14464	1.6639	0.00834859	7.84905	0.989484	0.997753	216.81	214.867	ENSG00000123200	13	-	protein_coding	no	zinc finger CCCH-type containing 13
PVR	0.278815	0.441972	0.045	0.016	1	0.029	0.677415	0.0781879	0.0373506	4.84901	0.992881	0.997753	13.7647	13.3029	ENSG00000073008	19	+	protein_coding	yes	PVR cell adhesion molecule
EFR3A	0.0460479	0.441651	0.409	0.223	1	0.186	3.43043	1.84865	-0.753389	7.86167	0.278506	0.668704	140.03	246.433	ENSG00000132294	8	+	protein_coding	yes	EFR3 homolog A
VGF	0.550051	0.441612	0.182	0.14	1	0.042	2.48168	1.23871	-1.30525	7.65433	0.0892781	0.600541	85.0119	217.704	ENSG00000128564	7	-	protein_coding	no	VGF nerve growth factor inducible
ACAP1	0.0457186	0.441278	0.091	0.023	1	0.068	0.743414	0.121389	0.354095	5.24848	0.768339	0.910341	27.3547	21.1724	ENSG00000072818	17	+	protein_coding	no	ArfGAP with coiled-coil, ankyrin repeat and PH domains 1
CAMK2A	0.0176353	0.441271	0.182	0.058	1	0.124	1.09402	0.346911	0.475581	6.26308	0.557452	0.808695	81.1532	58.2122	ENSG00000070808	5	-	protein_coding	no	calcium/calmodulin dependent protein kinase II alpha
YTHDC2	0.0088309	0.440735	0.318	0.124	1	0.194	1.94352	0.894339	0.275958	7.07709	0.683284	0.870133	138.379	114.891	ENSG00000047188	5	+	protein_coding	no	YTH domain containing 2
KIDINS220	0.0379262	0.440675	0.455	0.246	1	0.209	3.45152	1.86501	0.0512397	8.25551	0.934765	0.974867	302.303	294.792	ENSG00000134313	2	-	protein_coding	no	kinase D interacting substrate 220
MIR4697HG	0.00321489	0.440061	0.273	0.085	1	0.188	1.35321	0.515462	0.243543	6.65557	0.74735	0.907547	97.4016	82.6006	ENSG00000280237
E2F6	0.516584	0.439905	0.045	0.024	1	0.021	0.701459	0.0959061	-0.625827	5.17502	0.662742	0.866584	13.7647	21.8015	ENSG00000169016	2	-	protein_coding	no	E2F transcription factor 6
CD14	9.30925e-06	0.439823	0.182	0.023	0.354869	0.159	0.694843	0.091734	2.47321	5.66782	0.00202548	0.461724	117.171	20.3093	ENSG00000170458	5	-	protein_coding	yes	CD14 molecule
FOXK2	0.0863213	0.439609	0.136	0.053	1	0.083	0.991965	0.2834	-0.140227	5.90458	0.887977	0.958026	41.8361	46.2214	ENSG00000141568	17	+	protein_coding	no	forkhead box K2
CDH7	0.0381957	0.439408	0.318	0.143	1	0.175	2.4845	1.24547	-0.461969	7.98259	0.482428	0.766687	187.752	258.857	ENSG00000081138	18	+	protein_coding	yes	cadherin 7
ZNF396	0.0512324	0.439338	0.045	0.007	1	0.038	0.60687	0.0355685							ENSG00000186496	18	-	protein_coding	no	zinc finger protein 396
C1orf123	0.0641097	0.439105	0.182	0.073	1	0.109	1.454	0.581882	-0.0485923	6.4095	0.953443	0.980928	68.0131	70.5331	ENSG00000162384	1	-	protein_coding	no	CXXC motif containing zinc binding protein
BCL7C	0.0142574	0.438742	0.136	0.035	1	0.101	0.898664	0.224349	0.272721	5.69584	0.794308	0.922729	41.2844	33.9992	ENSG00000099385	16	-	protein_coding	no	BAF chromatin remodeling complex subunit BCL7C
NDUFS3	0.190551	0.438692	0.182	0.099	1	0.083	1.57875	0.662982	-0.581666	6.82098	0.470875	0.759504	69.7099	106.122	ENSG00000213619	11	+	protein_coding	no	NADH:ubiquinone oxidoreductase core subunit S3
SLC19A2	2.62939e-05	0.438617	0.136	0.014	1	0.122	0.68653	0.0876896	1.66843	4.96791	0.117938	0.600541	40.7642	12.1426	ENSG00000117479	1	-	protein_coding	yes	solute carrier family 19 member 2
KIRREL1	0.225373	0.438465	0.136	0.071	1	0.065	1.30559	0.487166	0.0169261	6.38216	0.983683	0.997254	67.9835	67.0174	ENSG00000183853	1	+	protein_coding	yes	kirre like nephrin family adhesion molecule 1
OGFOD3	0.124496	0.438213	0.091	0.032	1	0.059	0.910863	0.232866	0.0377424	5.41826	0.9754	0.993172	27.6998	26.9981	ENSG00000181396	17	-	protein_coding	no	2-oxoglutarate and iron dependent oxygenase domain containing 3
PCDH9	0.0305184	0.437685	0.591	0.363	1	0.228	8.0538	4.84449	-0.435679	9.43446	0.541157	0.799457	536.692	744.849	ENSG00000184226	13	-	protein_coding	no	protocadherin 9
PUM2	0.329649	0.437647	0.227	0.157	1	0.07	2.18321	1.05493	-0.995198	7.35752	0.188483	0.625632	83.0607	167.637	ENSG00000055917	2	-	protein_coding	no	pumilio RNA binding family member 2
COX11	0.0323904	0.437447	0.227	0.089	1	0.138	1.40905	0.555484	-0.205595	6.50972	0.80305	0.927622	67.9835	78.9335	ENSG00000166260	17	-	protein_coding	no	cytochrome c oxidase copper chaperone COX11
GNL3	0.031234	0.437311	0.136	0.04	1	0.096	0.896486	0.224694	0.634876	5.70716	0.507359	0.775938	54.0583	34.467	ENSG00000163938	3	+	protein_coding	no	G protein nucleolar 3
FABP5	0.315883	0.437225	0.136	0.076	1	0.06	1.38579	0.540806	-0.606319	6.52884	0.485752	0.769591	54.7328	84.6716	ENSG00000164687	8	+	protein_coding	yes	fatty acid binding protein 5
B3GALT4	0.0691511	0.437173	0.091	0.026	1	0.065	0.796893	0.16054	0.264148	5.29645	0.82583	0.9389	27.3547	22.5868	ENSG00000235863	6	+	protein_coding	no	beta-1,3-galactosyltransferase 4
PTMS	0.0250579	0.436918	0.545	0.331	1	0.214	5.41325	3.14311	0.0719656	8.70115	0.91239	0.970074	416.44	399.31	ENSG00000159335	12	+	protein_coding	no	parathymosin
DYNC1I1	0.0171705	0.436805	0.273	0.104	1	0.169	1.61209	0.687664	-0.385966	6.88647	0.61612	0.839188	82.097	107.615	ENSG00000158560	7	+	protein_coding	no	dynein cytoplasmic 1 intermediate chain 1
PLPP3	0.0826475	0.436751	0.045	0.009	1	0.036	0.677415	0.0838319	0.806851	4.61831	0.596607	0.826407	13.7647	7.5666	ENSG00000162407	1	-	protein_coding	yes	phospholipid phosphatase 3
ELK4	0.169053	0.436641	0.091	0.036	1	0.055	0.893655	0.223686	-0.220584	5.55715	0.850444	0.942045	27.6998	32.4869	ENSG00000158711	1	-	protein_coding	no	ETS transcription factor ELK4
CEMIP2	0.0951653	0.43626	0.091	0.029	1	0.062	0.910863	0.235277	0.0186463	5.43746	0.987834	0.997753	27.6998	27.3488	ENSG00000135048	9	-	protein_coding	yes	cell migration inducing hyaluronidase 2
TRIM36	0.372865	0.436215	0.091	0.05	1	0.041	1.18023	0.409473	-0.678156	5.85558	0.550409	0.804256	27.6998	44.9213	ENSG00000152503	5	-	protein_coding	no	tripartite motif containing 36
DECR2	0.116428	0.435955	0.045	0.01	1	0.035	0.60687	0.039077	0.610453	4.61772	0.68376	0.870133	13.7647	8.45649	ENSG00000242612	16	+	protein_coding	no	2,4-dienoyl-CoA reductase 2
KLHL20	0.001278	0.435772	0.136	0.023	1	0.113	0.855547	0.200104	1.00832	5.2653	0.350039	0.698119	40.7822	19.7661	ENSG00000076321	1	+	protein_coding	no	kelch like family member 20
SPCS3	0.0494898	0.435513	0.273	0.125	1	0.148	1.89584	0.873414	-0.343049	7.02252	0.638953	0.85291	95.2341	121.885	ENSG00000129128	4	+	protein_coding	no	signal peptidase complex subunit 3
DUSP16	0.194286	0.435233	0.045	0.013	1	0.032	0.677415	0.0854787	0.258026	4.81247	0.855004	0.944213	13.7647	11.4289	ENSG00000111266	12	-	protein_coding	no	dual specificity phosphatase 16
DOCK4	0.0573682	0.435201	0.227	0.099	1	0.128	1.58556	0.673205	-0.461469	6.70969	0.569665	0.818262	68.7914	95.8661	ENSG00000128512	7	-	protein_coding	yes	dedicator of cytokinesis 4
SNX21	0.109831	0.434952	0.091	0.03	1	0.061	0.827932	0.183212	0.0328398	5.4007	0.978421	0.994896	27.3547	26.7441	ENSG00000124104	20	+	protein_coding	no	sorting nexin family member 21
IRF3	0.285012	0.434802	0.136	0.075	1	0.061	1.2146	0.433716	0.362377	6.33816	0.652245	0.861228	82.0256	64.0794	ENSG00000126456	19	-	protein_coding	no	interferon regulatory factor 3
MMAA	0.0268053	0.434322	0.091	0.02	1	0.071	0.683405	0.0903481	0.652711	5.08412	0.584971	0.825883	27.3547	17.0391	ENSG00000151611	4	+	protein_coding	no	metabolism of cobalamin associated A
RIMS1	0.320178	0.434268	0.182	0.121	1	0.061	2.06712	0.986694	-1.29868	7.11544	0.122973	0.600541	56.0794	140.709	ENSG00000079841	6	+	protein_coding	yes	regulating synaptic membrane exocytosis 1
CADM2	0.482938	0.433655	0.364	0.285	1	0.079	4.31256	2.44326	-0.503018	8.50789	0.449531	0.753123	275.849	386.379	ENSG00000175161	3	+	protein_coding	yes	cell adhesion molecule 2
PHF1	0.0584602	0.433514	0.182	0.073	1	0.109	1.22981	0.445422	0.231641	6.45978	0.771693	0.911839	82.097	69.7747	ENSG00000112511	6	+	protein_coding	no	PHD finger protein 1
POLR2A	0.0978127	0.433473	0.227	0.112	1	0.115	1.78089	0.802721	-0.14782	6.8821	0.840966	0.940834	95.2751	106.227	ENSG00000181222	17	+	protein_coding	no	RNA polymerase II subunit A
TERF1	0.0199939	0.432871	0.318	0.137	1	0.181	2.01706	0.956996	-0.257503	7.1389	0.715303	0.889145	109.459	132.546	ENSG00000147601	8	+	protein_coding	no	telomeric repeat binding factor 1
HERC3	0.00313169	0.432484	0.273	0.084	1	0.189	1.3223	0.506926	0.297959	6.57004	0.693723	0.87538	95.2341	77.6789	ENSG00000138641	4	+	protein_coding	no	HECT and RLD domain containing E3 ubiquitin protein ligase 3
DUS3L	0.318172	0.432336	0.045	0.017	1	0.028	0.677415	0.0886279	-0.187268	4.95604	0.894436	0.96086	13.7647	15.7703	ENSG00000141994	19	-	protein_coding	no	dihydrouridine synthase 3 like
GALNT17	0.899199	0.432142	0.045	0.042	1	0.003	0.940115	0.259362	-0.538646	5.81453	0.641913	0.85491	27.7123	40.7079	ENSG00000185274	7	+	protein_coding	no	polypeptide N-acetylgalactosaminyltransferase 17
PPP1CB	0.0317675	0.431982	0.409	0.192	1	0.217	2.65274	1.37144	-0.428693	7.67491	0.52205	0.785855	149.821	204.598	ENSG00000213639	2	+	protein_coding	yes	protein phosphatase 1 catalytic subunit beta
KIF3B	0.03382	0.43198	0.227	0.091	1	0.136	1.61878	0.700173	-0.355715	6.64343	0.663936	0.867016	68.7914	88.5567	ENSG00000101350	20	+	protein_coding	no	kinesin family member 3B
RPL4	0.195136	0.431613	0.318	0.2	1	0.118	3.23389	1.74974	-0.491482	7.77187	0.468909	0.759504	153.272	218.809	ENSG00000174444	15	-	protein_coding	no	ribosomal protein L4
RPA2	0.00111873	0.431585	0.182	0.037	1	0.145	0.985964	0.289841	0.650856	5.73298	0.498042	0.774766	54.0583	34.0715	ENSG00000117748	1	-	protein_coding	no	replication protein A2
ZNF720	0.00405041	0.431243	0.182	0.046	1	0.136	0.867234	0.213145	0.270404	5.94315	0.772056	0.911839	54.6846	45.1962	ENSG00000197302	16	+	protein_coding	no	zinc finger protein 720
CCBE1	0.318172	0.431096	0.045	0.017	1	0.028	0.677415	0.089978	-0.17312	4.93687	0.901424	0.964225	13.7647	15.5746	ENSG00000183287	18	-	protein_coding	no	collagen and calcium binding EGF domains 1
MARS	0.0162447	0.43102	0.182	0.058	1	0.124	1.00352	0.30198	0.423026	6.13566	0.625454	0.844002	69.586	51.8073	ENSG00000166986	12	+	protein_coding	no	methionyl-tRNA synthetase 1
USP5	0.0277275	0.430813	0.182	0.062	1	0.12	1.10687	0.369424	-0.0233897	6.12694	0.979549	0.995191	54.0583	54.9557	ENSG00000111667	12	+	protein_coding	no	ubiquitin specific peptidase 5
CCDC34	0.000731624	0.430607	0.273	0.071	1	0.202	1.3831	0.549285	0.582317	6.63318	0.429947	0.737708	112.016	74.3458	ENSG00000109881	11	-	protein_coding	no	coiled-coil domain containing 34
SPCS2	0.00362018	0.430507	0.5	0.206	1	0.294	2.88227	1.52417	-0.279595	7.85054	0.666682	0.868792	187.752	227.297	ENSG00000118363	11	+	protein_coding	no	signal peptidase complex subunit 2
CBWD3	0.0133969	0.430326	0.091	0.017	1	0.074	0.662515	0.0811286	0.879386	5.0001	0.461458	0.759504	27.6873	14.5699	ENSG00000196873	9	+	protein_coding	no	COBW domain containing 3
ZNF718	0.478548	0.43026	0.045	0.023	1	0.022	0.701459	0.106527	-0.712714	5.19467	0.616322	0.839252	13.7647	23.257	ENSG00000250312	4	+	protein_coding	no	zinc finger protein 718
RBBP9	0.0142376	0.430122	0.091	0.017	1	0.074	0.658529	0.0787563	0.891733	4.94993	0.448821	0.752691	27.3547	14.2248	ENSG00000089050	20	-	protein_coding	no	RB binding protein 9, serine hydrolase
GTF2H2	0.0878236	0.430051	0.136	0.055	1	0.081	0.873406	0.218606	0.228391	5.93739	0.806438	0.928783	54.6846	46.5955	ENSG00000145736	5	-	protein_coding	no	general transcription factor IIH subunit 2
ZNF625	5.1558e-08	0.429832	0.091	0.003	0.00196539	0.088	0.556852	0.0129165	2.59712	4.46564	0.0524561	0.600541	27.3547	3.66563	ENSG00000257591	19	-	protein_coding	no	zinc finger protein 625
CHORDC1	0.0321092	0.429832	0.318	0.144	1	0.174	2.06451	0.993828	0.130825	7.32654	0.843213	0.940834	154.547	144.148	ENSG00000110172	11	-	protein_coding	no	cysteine and histidine rich domain containing 1
PSME4	0.433032	0.429599	0.091	0.053	1	0.038	1.13452	0.389085	-0.254001	6.02326	0.800397	0.925888	41.7796	50.0185	ENSG00000068878	2	-	protein_coding	no	proteasome activator subunit 4
ODR4	0.0877777	0.429534	0.136	0.053	1	0.083	0.942046	0.263908	-0.0783892	5.85735	0.937521	0.974887	41.2844	43.6437	ENSG00000157181	1	+	protein_coding	no	odr-4 GPCR localization factor homolog
EDEM2	0.00169284	0.429203	0.091	0.012	1	0.079	0.596047	0.0390706	1.38273	4.80514	0.246049	0.651368	27.3425	9.88869	ENSG00000088298	20	-	protein_coding	no	ER degradation enhancing alpha-mannosidase like protein 2
LINC00511	1.65584e-05	0.429101	0.091	0.006	0.631207	0.085	0.593869	0.0377591	2.26031	4.55242	0.0819609	0.600541	27.6873	4.92609	ENSG00000227036	17	-	lncRNA	no	long intergenic non-protein coding RNA 511
RFC1	0.229651	0.428838	0.227	0.135	1	0.092	2.00998	0.960298	-0.411835	7.1215	0.573994	0.821086	97.5298	131.699	ENSG00000035928	4	-	protein_coding	no	replication factor C subunit 1
MIR193BHG	0.000791509	0.428811	0.091	0.01	1	0.081	0.603078	0.0440576	1.55381	4.77525	0.199441	0.633083	27.6998	8.79917	ENSG00000262454	16	+	lncRNA	no	MIR193B host gene
TRAF2	0.40217	0.428323	0.045	0.02	1	0.025	0.677415	0.0930054	-0.273685	4.98589	0.846182	0.940834	13.7647	16.8008	ENSG00000127191	9	+	protein_coding	no	TNF receptor associated factor 2
ZC3H14	0.101158	0.427762	0.227	0.115	1	0.112	1.56902	0.674917	-0.07761	6.90205	0.916258	0.970074	98.5398	105.038	ENSG00000100722	14	+	protein_coding	no	zinc finger CCCH-type containing 14
RHOT1	0.00758547	0.427754	0.227	0.072	1	0.155	1.09944	0.368779	0.53191	6.39911	0.488336	0.771796	94.0817	64.9691	ENSG00000126858	17	+	protein_coding	yes	ras homolog family member T1
HTR2A	1.60693e-05	0.427647	0.091	0.006	0.61256	0.085	0.596531	0.0410046	1.98746	4.58696	0.116745	0.600541	27.3547	6.04203	ENSG00000102468	13	-	protein_coding	yes	5-hydroxytryptamine receptor 2A
MAN1B1	2.40496e-05	0.427544	0.227	0.037	0.916772	0.19	0.898076	0.237751	0.863143	5.86969	0.334477	0.698119	67.9539	36.9136	ENSG00000177239	9	+	protein_coding	no	mannosidase alpha class 1B member 1
SLC25A29	0.0095754	0.427501	0.227	0.075	1	0.152	1.33542	0.523014	0.322534	6.41443	0.688193	0.871422	84.0449	67.6017	ENSG00000197119	14	-	protein_coding	no	solute carrier family 25 member 29
WDR44	0.112135	0.427451	0.091	0.03	1	0.061	0.753951	0.143873	0.0848149	5.37829	0.943596	0.977109	27.3547	25.7486	ENSG00000131725	X	+	protein_coding	no	WD repeat domain 44
TRAK1	0.00117718	0.427304	0.273	0.073	1	0.2	1.24116	0.461832	0.468363	6.43422	0.539856	0.798996	94.1619	68.0976	ENSG00000182606	3	+	protein_coding	no	trafficking kinesin protein 1
POLR2J3.1	0.0878327	0.42683	0.318	0.169	1	0.149	2.55681	1.32108	-0.152986	7.665	0.815921	0.934682	169.427	194.877
MIR22HG	0.00633619	0.426764	0.136	0.03	1	0.106	0.822489	0.189388	1.32993	5.68077	0.152312	0.605293	70.4607	27.4095	ENSG00000186594	17	-	lncRNA	no	MIR22 host gene
TM9SF4	0.0375806	0.426762	0.182	0.066	1	0.116	1.16175	0.410796	-0.172095	6.26601	0.849514	0.941645	54.7328	61.6562	ENSG00000101337	20	+	protein_coding	no	transmembrane 9 superfamily member 4
UBA5	0.0105477	0.426585	0.227	0.075	1	0.152	1.26147	0.476141	0.475229	6.43616	0.534377	0.795818	94.1619	67.6239	ENSG00000081307	3	+	protein_coding	no	ubiquitin like modifier activating enzyme 5
DTNA	0.0150447	0.426582	0.318	0.133	1	0.185	2.0969	1.02146	0.432932	7.37883	0.490506	0.773176	187.829	136.097	ENSG00000134769	18	+	protein_coding	yes	dystrobrevin alpha
PTPRF	0.150452	0.426572	0.364	0.207	1	0.157	3.53591	1.96078	-0.856523	7.93461	0.222744	0.63854	140.03	259.033	ENSG00000142949	1	+	protein_coding	yes	protein tyrosine phosphatase receptor type F
SIRT5	0.00609222	0.426531	0.091	0.014	1	0.077	0.743414	0.138048	1.10068	4.89573	0.350815	0.698119	27.3547	12.2086	ENSG00000124523	6	+	protein_coding	no	sirtuin 5
CDS2	0.249675	0.426255	0.227	0.144	1	0.083	1.859	0.866782	-1.04289	7.18458	0.190438	0.628085	69.6169	144.657	ENSG00000101290	20	+	protein_coding	no	CDP-diacylglycerol synthase 2
PLEKHG3	0.127823	0.425917	0.091	0.032	1	0.059	0.846173	0.205866	-0.0503547	5.45372	0.96505	0.987082	27.6998	28.7912	ENSG00000126822	14	+	protein_coding	no	pleckstrin homology and RhoGEF domain containing G3
ASTN1	0.167718	0.425769	0.136	0.062	1	0.074	1.12284	0.386782	-0.158811	6.26116	0.860225	0.946483	55.4232	62.176	ENSG00000152092	1	-	protein_coding	no	astrotactin 1
CCDC137	0.519083	0.425668	0.045	0.024	1	0.021	0.701459	0.11162	-0.53233	5.11795	0.709279	0.88519	13.7647	20.3581	ENSG00000185298	17	+	protein_coding	no	coiled-coil domain containing 137
C18orf25	0.364145	0.425619	0.091	0.05	1	0.041	0.98788	0.298812	-0.0800359	5.90275	0.936812	0.974887	41.7984	44.2437	ENSG00000152242	18	+	protein_coding	no	chromosome 18 open reading frame 25
DZIP1	1.42315e-05	0.425567	0.364	0.081	0.542503	0.283	1.57009	0.679295	0.400321	6.71772	0.5835	0.825165	109.412	81.8913	ENSG00000134874	13	-	protein_coding	no	DAZ interacting zinc finger protein 1
GEMIN2	0.235281	0.425366	0.045	0.014	1	0.031	0.677415	0.0962423	0.156824	4.80412	0.921645	0.970074	13.7647	12.1645	ENSG00000092208	14	+	protein_coding	no	gem nuclear organelle associated protein 2
TBC1D22B	0.00073985	0.425332	0.136	0.022	1	0.114	0.742213	0.138628	0.971077	5.3102	0.370191	0.714558	40.7642	20.2483	ENSG00000065491	6	+	protein_coding	no	TBC1 domain family member 22B
H2AFY	0.0920385	0.425316	0.409	0.244	1	0.165	3.4851	1.9313	0.0131139	8.20758	0.983263	0.997177	287.837	285.741	ENSG00000113648	5	-	protein_coding	no	macroH2A.1 histone
AC007406.5	0.154381	0.425152	0.045	0.012	1	0.033	0.60687	0.0503627	0.44553	4.66976	0.767066	0.909923	13.7647	9.60712	ENSG00000261799	12	-	lncRNA	no	novel transcript
SLC20A1	0.101872	0.425073	0.182	0.082	1	0.1	1.43652	0.592809	-0.67177	6.61326	0.441145	0.746134	54.7328	87.5422	ENSG00000144136	2	+	protein_coding	yes	solute carrier family 20 member 1
DAP3	0.000601617	0.424725	0.227	0.052	1	0.175	1.02213	0.322374	0.579821	6.02357	0.507928	0.775938	67.9539	45.095	ENSG00000132676	1	+	protein_coding	no	death associated protein 3
SSFA2	0.000193053	0.424626	0.409	0.118	1	0.291	2.01001	0.968591	0.192983	7.14347	0.77557	0.913752	138.32	120.821	ENSG00000138434	2	+	protein_coding	yes	ITPR interacting domain containing 2
NCKAP5L	0.317963	0.424596	0.091	0.046	1	0.045	1.02608	0.325126	-0.0485943	5.87852	0.962226	0.98568	41.266	42.7138	ENSG00000167566	12	-	protein_coding	no	NCK associated protein 5 like
MFSD11	0.093288	0.424201	0.136	0.053	1	0.083	1.06402	0.350474	0.290106	5.98881	0.756869	0.909923	56.0542	45.7028	ENSG00000092931	17	+	protein_coding	no	major facilitator superfamily domain containing 11
CELF4	0.0216557	0.424073	0.727	0.499	1	0.228	9.80734	6.07207	-0.32717	9.74819	0.651369	0.860463	710.545	925.5	ENSG00000101489	18	-	protein_coding	no	CUGBP Elav-like family member 4
TCEAL3	0.0918175	0.423876	0.273	0.148	1	0.125	2.22913	1.11348	-0.051825	7.46111	0.935898	0.974887	159.182	165.547	ENSG00000196507	X	+	protein_coding	no	transcription elongation factor A like 3
ZFAND6	0.0050682	0.423849	0.273	0.088	1	0.185	1.43495	0.593734	0.634631	6.60417	0.367927	0.712515	118.481	76.084	ENSG00000086666	15	+	protein_coding	no	zinc finger AN1-type containing 6
AL669831.5	0.00491873	0.423382	0.136	0.029	1	0.107	0.765833	0.156317	1.16818	5.44369	0.238148	0.645113	54.6846	23.829	ENSG00000237491	1	+	lncRNA	no	long intergenic non-protein coding RNA 1409
DIXDC1	0.0245837	0.423298	0.227	0.086	1	0.141	1.43577	0.595143	0.0706033	6.59162	0.929406	0.973209	84.0449	80.6794	ENSG00000150764	11	+	protein_coding	no	DIX domain containing 1
BUD23	0.00624833	0.423286	0.227	0.069	1	0.158	1.28594	0.49704	0.362633	6.3826	0.652826	0.861238	82.0613	63.3474	ENSG00000071462	7	+	protein_coding	no	BUD23 rRNA methyltransferase and ribosome maturation factor
EPS8	0.00890713	0.423055	0.182	0.05	1	0.132	0.9824	0.298557	0.504112	6.05025	0.562351	0.812383	67.1927	47.0241	ENSG00000151491	12	-	protein_coding	yes	epidermal growth factor receptor pathway substrate 8
AL022313.4	0.359274	0.423028	0.045	0.019	1	0.026	0.701459	0.114558	-0.189289	4.95933	0.893468	0.960622	13.7647	15.7984	ENSG00000261675	22	-	lncRNA	no	novel transcript
AKAP1	0.0100284	0.422718	0.227	0.073	1	0.154	1.26263	0.482617	0.213152	6.44677	0.788959	0.920106	81.1183	69.773	ENSG00000121057	17	+	protein_coding	no	A-kinase anchoring protein 1
LSM8	0.0011292	0.422716	0.273	0.075	1	0.198	1.22901	0.46059	0.527836	6.41317	0.491537	0.774178	95.1931	66.1175	ENSG00000128534	7	+	protein_coding	no	LSM8 homolog, U6 small nuclear RNA associated
ASF1A	0.0511972	0.422271	0.091	0.024	1	0.067	0.678763	0.100523	1.24992	5.40238	0.208664	0.633083	54.0347	22.1354	ENSG00000111875	6	+	protein_coding	no	anti-silencing function 1A histone chaperone
HSPA9	0.00802139	0.421704	0.364	0.143	1	0.221	1.98703	0.959278	0.0587427	7.31434	0.92898	0.973209	149.632	145.444	ENSG00000113013	5	-	protein_coding	no	heat shock protein family A (Hsp70) member 9
TMEM205	0.414328	0.421684	0.136	0.084	1	0.052	1.53433	0.662371	-0.618597	6.58864	0.481038	0.765618	54.7328	83.9517	ENSG00000105518	19	-	protein_coding	no	transmembrane protein 205
KANSL2	0.000839383	0.421565	0.091	0.01	1	0.081	0.624856	0.065937	1.54483	4.77124	0.199441	0.633083	27.3547	8.79917	ENSG00000139620	12	-	protein_coding	yes	KAT8 regulatory NSL complex subunit 2
SEMA4F	0.079535	0.421419	0.091	0.027	1	0.064	0.846173	0.211301	0.118992	5.40462	0.920879	0.970074	27.6998	25.4017	ENSG00000135622	2	+	protein_coding	yes	ssemaphorin 4F
TMEM185A	0.031234	0.421317	0.136	0.04	1	0.096	0.903085	0.24877	0.231648	5.70705	0.824224	0.938044	41.3028	35.0279	ENSG00000269556	X	-	protein_coding	no	transmembrane protein 185A
ZNF234	1.57721e-08	0.421059	0.136	0.007	0.000601232	0.129	0.605359	0.0536791	2.5481	4.72381	0.0220969	0.600541	40.7822	6.20497	ENSG00000263002	19	+	protein_coding	no	zinc finger protein 234
TENT4B	0.00672333	0.420949	0.273	0.094	1	0.179	1.4614	0.615719	0.717768	6.735	0.294718	0.682861	135.287	82.3839	ENSG00000121274	16	+	protein_coding	no	terminal nucleotidyltransferase 4B
TCHP	0.621618	0.420899	0.136	0.107	1	0.029	1.5387	0.666544	-0.528413	6.7613	0.513942	0.780595	68.7611	100.267	ENSG00000139437	12	+	protein_coding	yes	trichoplein keratin filament binding
VAMP2	0.197708	0.420892	0.727	0.666	1	0.061	17.1491	10.9142	-0.0952383	10.5151	0.901274	0.964225	1426.54	1504.78	ENSG00000220205	17	-	protein_coding	yes	vesicle associated membrane protein 2
PRKACA	0.00789846	0.420821	0.227	0.072	1	0.155	1.1823	0.432693	0.328096	6.54765	0.66528	0.867892	94.1218	74.6381	ENSG00000072062	19	-	protein_coding	no	protein kinase cAMP-activated catalytic subunit alpha
VLDLR-AS1	0.000301137	0.420821	0.091	0.009	1	0.082	0.592895	0.0457474	1.76135	4.65934	0.156128	0.609348	27.3425	7.29332	ENSG00000236404	9	-	lncRNA	no	VLDLR antisense RNA 1
SERP1	0.0133748	0.420671	0.273	0.102	1	0.171	1.33929	0.53599	0.364951	6.65546	0.613815	0.837465	107.002	83.3151	ENSG00000120742	3	-	protein_coding	no	stress associated endoplasmic reticulum protein 1
HYPK	0.00118096	0.420632	0.136	0.023	1	0.113	0.732607	0.137685	1.14651	5.46723	0.247618	0.653383	54.0347	23.8281	ENSG00000242028	15	+	protein_coding	no	huntingtin interacting protein K
CPTP	0.00331999	0.420456	0.091	0.013	1	0.078	0.632918	0.0724143	1.19943	4.89545	0.313602	0.682861	27.3547	11.4075	ENSG00000224051	1	+	protein_coding	yes	ceramide-1-phosphate transfer protein
MPV17	0.0082782	0.420397	0.227	0.072	1	0.155	1.25691	0.482309	0.124103	6.32709	0.883784	0.956308	68.7914	63.0508	ENSG00000115204	2	-	protein_coding	no	mitochondrial inner membrane protein MPV17
SYT1	0.473012	0.419962	0.773	0.843	1	-0.07	38.5154	24.9644	-0.364695	11.6698	0.678847	0.870133	2772.57	3601.5	ENSG00000067715	12	+	protein_coding	yes	synaptotagmin 1
AC027601.4	0.0512324	0.419444	0.045	0.007	1	0.038	0.60687	0.0563762	1.03691	4.5057	0.505888	0.774766	13.7647	6.11681	ENSG00000276101	17	+	lncRNA	no	novel transcript, antisense to SLC38A10
FGFR1	0.167095	0.419253	0.091	0.036	1	0.055	0.811044	0.19083	0.369726	5.6045	0.726063	0.896289	41.7796	32.1504	ENSG00000077782	8	-	protein_coding	yes	fibroblast growth factor receptor 1
NRGN	0.502436	0.419177	0.045	0.091	1	-0.046	2.73587	1.45666	-0.995363	7.62675	0.177426	0.625632	99.9697	211.989	ENSG00000154146	11	+	protein_coding	no	neurogranin
ELMSAN1	0.0527182	0.419022	0.182	0.069	1	0.113	1.30964	0.519029	0.191133	6.26291	0.822825	0.937746	68.7611	60.3167	ENSG00000156030	14	-	protein_coding	no	mitotic deacetylase associated SANT domain protein
PXDN	0.166264	0.41877	0.091	0.035	1	0.056	1.02478	0.332016	0.18589	5.72276	0.85807	0.94573	41.266	36.1571	ENSG00000130508	2	-	protein_coding	no	peroxidasin
IQSEC3	0.159051	0.418657	0.364	0.218	1	0.146	2.92691	1.58363	-0.748915	7.70316	0.285096	0.678448	125.263	218.766	ENSG00000120645	12	+	protein_coding	no	IQ motif and Sec7 domain ArfGEF 3
CLIP2	0.118792	0.4184	0.136	0.058	1	0.078	1.0186	0.32844	-0.274274	6.0026	0.783755	0.917281	41.2844	50.1731	ENSG00000106665	7	+	protein_coding	no	CAP-Gly domain containing linker protein 2
SLC7A8	0.000323197	0.417675	0.364	0.104	1	0.26	1.68045	0.765281	0.747304	7.05545	0.23922	0.645113	175.046	104.255	ENSG00000092068	14	-	protein_coding	yes	solute carrier family 7 member 8
LUC7L2	0.00122045	0.417572	0.273	0.075	1	0.198	1.18536	0.439373	0.697587	6.44509	0.345005	0.698119	106.957	65.7338	ENSG00000146963	7	+	protein_coding	no	LUC7 like 2, pre-mRNA splicing factor
NDUFB5	0.0655368	0.417357	0.273	0.134	1	0.139	1.92533	0.927169	-0.485778	7.12837	0.505496	0.774766	95.2341	134.652	ENSG00000136521	3	+	protein_coding	no	NADH:ubiquinone oxidoreductase subunit B5
SOCS4	0.00345432	0.417316	0.182	0.045	1	0.137	0.87023	0.232131	1.00545	5.9263	0.230853	0.645113	80.1604	39.4436	ENSG00000180008	14	+	protein_coding	no	suppressor of cytokine signaling 4
DNAJC2	0.0479944	0.417183	0.136	0.045	1	0.091	0.943569	0.280618	0.421448	5.89262	0.655568	0.862764	56.0542	41.5986	ENSG00000105821	7	-	protein_coding	no	DnaJ heat shock protein family (Hsp40) member C2
LSMEM1	8.75991e-05	0.416685	0.091	0.007	1	0.084	0.575953	0.0389131	1.97974	4.68217	0.116745	0.600541	27.6873	6.36925	ENSG00000181016	7	+	protein_coding	no	leucine rich single-pass membrane protein 1
AC004147.5	0.120432	0.416643	0.091	0.032	1	0.059	0.85302	0.221615	0.425392	5.59339	0.687879	0.87138	41.7796	30.8744	ENSG00000265775	17	-	lncRNA	no	novel transcript, sense intronic ASIC2
HGSNAT	0.235258	0.415673	0.136	0.069	1	0.067	1.11825	0.397823	-0.146592	6.23397	0.871043	0.951951	54.7328	60.8047	ENSG00000165102	8	+	protein_coding	yes	heparan-alpha-glucosaminide N-acetyltransferase
UBE2K	0.0638674	0.415386	0.273	0.133	1	0.14	1.98077	0.967561	-0.452241	7.1298	0.536539	0.797122	96.3699	133.221	ENSG00000078140	4	+	protein_coding	no	ubiquitin conjugating enzyme E2 K
EIF4G1	0.13659	0.414882	0.182	0.089	1	0.093	1.48382	0.640359	-0.32708	6.61724	0.691222	0.873794	67.9835	85.1662	ENSG00000114867	3	+	protein_coding	no	eukaryotic translation initiation factor 4 gamma 1
NGB	0.278815	0.41479	0.045	0.016	1	0.029	0.677415	0.107898	-0.347278	5.07012	0.81101	0.931296	13.7647	17.7873	ENSG00000165553	14	-	protein_coding	no	neuroglobin
ZBTB45	0.239182	0.414781	0.045	0.014	1	0.031	0.677415	0.107907	0.118097	4.86502	0.933264	0.974249	13.7647	12.6596	ENSG00000119574	19	-	protein_coding	no	zinc finger and BTB domain containing 45
EIF3C	0.00942387	0.414651	0.091	0.016	1	0.075	0.662435	0.0981564	0.966226	4.97816	0.41901	0.728763	27.6873	13.6779	ENSG00000184110	16	+	protein_coding	no	eukaryotic translation initiation factor 3 subunit C
CLDND1	1.22371e-05	0.414597	0.273	0.049	0.466478	0.224	0.916566	0.266095	0.78463	6.10236	0.343073	0.698119	83.0242	47.9154	ENSG00000080822	3	-	protein_coding	no	claudin domain containing 1
RAB1A	0.21606	0.414543	0.227	0.125	1	0.102	1.75974	0.823199	-0.238352	6.94081	0.744933	0.906032	95.2341	113.574	ENSG00000138069	2	-	protein_coding	no	RAB1A, member RAS oncogene family
INSR	0.04588	0.414437	0.273	0.122	1	0.151	2.02035	0.995583	-0.576579	7.21307	0.432086	0.739238	95.2751	140.821	ENSG00000171105	19	-	protein_coding	yes	insulin receptor
CTSB	0.0186263	0.414352	0.364	0.164	1	0.2	2.42816	1.26522	-0.790798	7.7234	0.266568	0.660527	125.209	208.96	ENSG00000164733	8	-	protein_coding	no	cathepsin B
DBT	0.0965621	0.41422	0.091	0.029	1	0.062	0.804777	0.192696	0.660292	5.42603	0.53621	0.796866	40.7822	25.4596	ENSG00000137992	1	-	protein_coding	no	dihydrolipoamide branched chain transacylase E2
AC008124.1	0.000187594	0.414016	0.273	0.062	1	0.211	1.07262	0.369982	0.834869	6.22383	0.286481	0.680048	95.1931	53.179	ENSG00000273015	12	-	lncRNA	no	novel transcript
SARAF	0.0457241	0.413808	0.545	0.327	1	0.218	5.56492	3.34025	-0.617033	9.1482	0.380158	0.723842	432.478	596.464	ENSG00000133872	8	-	protein_coding	no	store-operated calcium entry associated regulatory factor
SERTAD1	0.00121252	0.413301	0.136	0.023	1	0.113	0.735197	0.147768	0.949129	5.29997	0.379282	0.722709	41.266	20.9133	ENSG00000197019	19	-	protein_coding	no	SERTA domain containing 1
GPRASP1	0.800434	0.413065	0.091	0.115	1	-0.024	1.78393	0.841901	-1.2207	7.05701	0.148445	0.601175	56.0794	132.859	ENSG00000198932	X	+	protein_coding	no	G protein-coupled receptor associated sorting protein 1
YRDC	0.00591975	0.412897	0.091	0.014	1	0.077	0.615153	0.0687961	1.13788	4.83563	0.346801	0.698119	27.3547	11.7427	ENSG00000196449	1	-	protein_coding	no	yrdC N6-threonylcarbamoyltransferase domain containing
MFAP4	0.0520286	0.412575	0.045	0.007	1	0.038	0.60687	0.063657							ENSG00000166482	17	-	protein_coding	no	microfibril associated protein 4
TRIM9	0.0557792	0.412569	0.318	0.157	1	0.161	2.30119	1.18521	-0.0267199	7.46002	0.966706	0.987875	160.708	165.41	ENSG00000100505	14	-	protein_coding	no	tripartite motif containing 9
ALKBH2	0.154381	0.412283	0.045	0.012	1	0.033	0.60687	0.0639675	0.438639	4.70841	0.767066	0.909923	13.7647	9.85223	ENSG00000189046	12	-	protein_coding	no	alkB homolog 2, alpha-ketoglutarate dependent dioxygenase
RTL6	0.0553678	0.412175	0.091	0.024	1	0.067	0.733343	0.147835	0.306076	5.25687	0.798813	0.924705	27.3547	21.9527	ENSG00000188636	22	-	protein_coding	no	retrotransposon Gag like 6
MTERF2	0.701875	0.412148	0.091	0.072	1	0.019	1.19614	0.454339	-0.631255	6.24593	0.514944	0.781194	41.7796	65.8484	ENSG00000120832	12	-	protein_coding	no	mitochondrial transcription termination factor 2
L1CAM	0.031771	0.412043	0.318	0.146	1	0.172	2.11542	1.06333	0.282537	7.51333	0.649384	0.859052	196.226	156.142	ENSG00000198910	X	-	protein_coding	yes	L1 cell adhesion molecule
SUPT16H	0.150663	0.411995	0.318	0.189	1	0.129	2.65416	1.42025	-0.214224	7.66761	0.744329	0.905931	166.129	197.911	ENSG00000092201	14	-	protein_coding	no	SPT16 homolog, facilitates chromatin remodeling subunit
AL118558.4	0.0815661	0.411758	0.045	0.009	1	0.036	0.573197	0.0422194	0.807509	4.5815	0.596607	0.826407	13.7647	7.38243	ENSG00000272444	14	+	lncRNA	no	novel transcript
NRSN2	0.167831	0.411117	0.136	0.063	1	0.073	1.19511	0.455157	-0.145418	6.26919	0.873882	0.95296	54.7328	60.2212	ENSG00000125841	20	+	protein_coding	yes	neurensin 2
ARF3	0.0266948	0.411065	0.318	0.14	1	0.178	2.05663	1.02637	-0.110878	7.17401	0.871325	0.952178	122.566	133.884	ENSG00000134287	12	-	protein_coding	yes	ADP ribosylation factor 3
DNAJA1	0.0181557	0.409631	0.591	0.318	1	0.273	4.5575	2.6896	-0.0700676	8.56355	0.914403	0.970074	343.938	379.693	ENSG00000086061	9	+	protein_coding	no	DnaJ heat shock protein family (Hsp40) member A1
SSRP1	0.0171606	0.409479	0.182	0.058	1	0.124	1.14786	0.426173	0.555087	6.25644	0.496952	0.774766	82.1328	55.4864	ENSG00000149136	11	-	protein_coding	no	structure specific recognition protein 1
POFUT2	0.404545	0.40935	0.045	0.02	1	0.025	0.701459	0.129908	-0.325316	5.04885	0.821634	0.937302	13.7647	17.5012	ENSG00000186866	21	-	protein_coding	no	protein O-fucosyltransferase 2
MIR210HG	0.00621661	0.409305	0.182	0.048	1	0.134	0.921547	0.276121	0.420159	5.83033	0.655767	0.862764	54.0583	40.1535	ENSG00000247095	11	-	lncRNA	no	MIR210 host gene
HR	0.00040924	0.409015	0.227	0.049	1	0.178	1.03162	0.349616	0.696765	5.94096	0.429547	0.737436	68.7914	42.0855	ENSG00000168453	8	-	protein_coding	no	HR lysine demethylase and nuclear receptor corepressor
MIB2	0.145606	0.408903	0.182	0.089	1	0.093	1.56157	0.701855	-0.083696	6.68973	0.915679	0.970074	82.0256	86.3048	ENSG00000197530	1	+	protein_coding	no	mindbomb E3 ubiquitin protein ligase 2
GTF2IRD2	0.00291968	0.408605	0.182	0.043	1	0.139	0.889631	0.255806	0.845132	5.86943	0.343558	0.698119	68.7611	37.837	ENSG00000196275	7	-	protein_coding	no	GTF2I repeat domain containing 2
SMIM8	0.0436754	0.408458	0.136	0.045	1	0.091	0.927875	0.281409	0.699806	5.95641	0.427984	0.736085	69.586	42.4962	ENSG00000111850	6	+	protein_coding	no	small integral membrane protein 8
SLC25A36	0.0136186	0.408373	0.409	0.179	1	0.23	2.39183	1.25465	-0.22571	7.65265	0.73119	0.899121	164.312	195.099	ENSG00000114120	3	+	protein_coding	no	solute carrier family 25 member 36
CLK3	0.51128	0.40792	0.091	0.058	1	0.033	1.07877	0.382448	-0.302952	6.0328	0.76077	0.909923	41.7796	51.8831	ENSG00000179335	15	+	protein_coding	no	CDC like kinase 3
CSTF3	0.0117945	0.407621	0.182	0.053	1	0.129	0.996753	0.328302	0.0947262	6.05801	0.918472	0.970074	54.7328	51.2779	ENSG00000176102	11	-	protein_coding	no	cleavage stimulation factor subunit 3
AC006003.1	2.04157e-08	0.407341	0.045	0	0.000778247	0.045	0.502816	0							ENSG00000231515	7	-	lncRNA	no	novel transcript
RAD51B	2.04157e-08	0.407341	0.045	0	0.000778247	0.045	0.502816	0							ENSG00000182185	14	+	protein_coding	no	RAD51 paralog B
SERBP1	0.701204	0.406943	0.273	0.225	1	0.048	3.13709	1.75399	-0.421274	7.89309	0.524104	0.787933	177.226	240.356	ENSG00000142864	1	-	protein_coding	yes	SERPINE1 mRNA binding protein 1
COPA	0.0582155	0.406924	0.227	0.101	1	0.126	1.60592	0.734744	-0.635565	6.86775	0.43288	0.739939	68.7914	106.759	ENSG00000122218	1	-	protein_coding	no	COPI coat complex subunit alpha
MFSD14B	0.00930042	0.40686	0.091	0.016	1	0.075	0.632918	0.0870952	0.848469	5.00446	0.476271	0.762682	27.3547	14.7496	ENSG00000148110	9	+	protein_coding	no	major facilitator superfamily domain containing 14B
SPOCK1	0.310871	0.406568	0.182	0.118	1	0.064	2.09722	1.06254	0.0540015	7.41337	0.933223	0.974249	160.906	154.628	ENSG00000152377	5	-	protein_coding	no	SPARC (osteonectin), cwcv and kazal like domains proteoglycan 1
FSTL4	0.000204636	0.406388	0.227	0.046	1	0.181	0.93887	0.291387	1.0348	6.11027	0.193645	0.63204	93.0324	44.7205	ENSG00000053108	5	-	protein_coding	no	follistatin like 4
MOAP1	0.0404456	0.406186	0.364	0.186	1	0.178	2.63119	1.41905	-0.193154	7.70295	0.764674	0.909923	175.334	205.325	ENSG00000165943	14	-	protein_coding	no	modulator of apoptosis 1
HMGCR	0.0256458	0.406147	0.409	0.192	1	0.217	2.72527	1.48182	-0.275789	7.86815	0.673114	0.870133	189.742	226.536	ENSG00000113161	5	+	protein_coding	no	3-hydroxy-3-methylglutaryl-CoA reductase
AC026362.2	0.000301137	0.406124	0.091	0.009	1	0.082	0.571356	0.0468811	2.31918	4.81803	0.0331431	0.600541	41.7796	7.58102	ENSG00000280381	12	-	TEC	no	novel transcript
PRRC2B	0.0236692	0.40609	0.455	0.238	1	0.217	3.38683	1.92272	-0.246972	8.23905	0.703921	0.881615	256.33	294.56	ENSG00000130723	9	+	protein_coding	no	proline rich coiled-coil 2B
NUDCD3	0.00387022	0.406033	0.273	0.086	1	0.187	1.32393	0.54841	0.69607	6.61521	0.326391	0.696199	121.127	74.4886	ENSG00000015676	7	-	protein_coding	no	NudC domain containing 3
STX6	0.000542499	0.406024	0.182	0.035	1	0.147	0.89796	0.2646	1.2002	5.87318	0.160096	0.610861	81.1183	34.7451	ENSG00000135823	1	-	protein_coding	yes	syntaxin 6
ST6GAL2	0.0583709	0.405997	0.136	0.046	1	0.09	0.909063	0.272032	-0.198257	5.95101	0.843473	0.940834	41.3028	47.5563	ENSG00000144057	2	-	protein_coding	no	ST6 beta-galactoside alpha-2,6-sialyltransferase 2
AC093323.1	0.0178225	0.4051	0.136	0.036	1	0.1	0.795073	0.197152	0.434507	5.54151	0.680662	0.870133	40.7822	29.947	ENSG00000170846	4	+	protein_coding	no	Putative MORF4 family-associated protein 1-like protein UPP
RRNAD1	0.320372	0.405045	0.045	0.017	1	0.028	0.677415	0.118746	-0.277778	4.99237	0.8443	0.940834	13.7647	16.8598	ENSG00000143303	1	+	protein_coding	no	ribosomal RNA adenine dimethylase domain containing 1
RNF139-AS1	0.00116547	0.404851	0.136	0.023	1	0.113	0.668382	0.112938	1.01713	5.23437	0.343352	0.698119	41.266	19.9547	ENSG00000245149	8	-	lncRNA	no	RNF139 antisense RNA 1 (head to head)
DLST	0.0238826	0.404693	0.136	0.039	1	0.097	0.807229	0.20575	0.349033	5.62331	0.740504	0.904014	41.7796	32.614	ENSG00000119689	14	+	protein_coding	no	dihydrolipoamide S-succinyltransferase
ZDHHC17	0.00132094	0.404516	0.364	0.118	1	0.246	1.69874	0.800869	-0.0939688	7.19379	0.891759	0.959657	123.769	132.287	ENSG00000186908	12	+	protein_coding	no	zinc finger DHHC-type palmitoyltransferase 17
DIRAS1	0.465172	0.404272	0.182	0.128	1	0.054	1.87806	0.920997	-0.861976	7.03027	0.278598	0.668765	69.6789	129.469	ENSG00000176490	19	-	protein_coding	yes	DIRAS family GTPase 1
SDE2	0.553663	0.404269	0.045	0.026	1	0.019	0.677415	0.119615	-0.587365	5.13466	0.679763	0.870133	13.7647	21.1997	ENSG00000143751	1	-	protein_coding	yes	SDE2 telomere maintenance homolog
HEXB	0.516584	0.403973	0.045	0.024	1	0.021	0.720357	0.148618	-0.579036	5.18572	0.68983	0.872808	13.7647	21.0506	ENSG00000049860	5	+	protein_coding	no	hexosaminidase subunit beta
PNN	0.354743	0.403456	0.364	0.267	1	0.097	3.71676	2.15083	-0.286028	8.15723	0.658444	0.86404	231.512	290.388	ENSG00000100941	14	+	protein_coding	yes	pinin, desmosome associated protein
AC068205.2	0.624882	0.403323	0.045	0.029	1	0.016	0.781677	0.190333	-0.00101529	5.45524	0.999311	0.999855	27.7123	27.7326	ENSG00000283341	11	+	lncRNA	no	novel transcript
GUSB	0.109831	0.403311	0.091	0.03	1	0.061	0.803888	0.205186	0.0087181	5.42581	0.994147	0.997753	27.3547	27.1825	ENSG00000169919	7	-	protein_coding	no	glucuronidase beta
DCC	0.151925	0.403293	0.091	0.035	1	0.056	0.792243	0.197426	0.490977	5.55313	0.644159	0.855816	41.7796	29.4713	ENSG00000187323	18	+	protein_coding	yes	DCC netrin 1 receptor
ACSS3	0.40217	0.403085	0.045	0.02	1	0.025	0.677415	0.120941	-0.40447	5.07642	0.778501	0.914932	13.7647	18.5396	ENSG00000111058	12	+	protein_coding	no	acyl-CoA synthetase short chain family member 3
ERH	0.708417	0.40286	0.182	0.159	1	0.023	2.16095	1.1128	-0.292981	7.4137	0.661404	0.865627	133.952	165.146	ENSG00000100632	14	-	protein_coding	no	ERH mRNA splicing and mitosis factor
REM2	0.00011895	0.402753	0.045	0.001	1	0.044	0.502816	0.00459771							ENSG00000139890	14	+	protein_coding	yes	RRAD and GEM like GTPase 2
PDK1	0.000778168	0.402713	0.318	0.091	1	0.227	1.29423	0.533701	0.687617	6.7588	0.315196	0.682861	135.287	83.9875	ENSG00000152256	2	+	protein_coding	no	pyruvate dehydrogenase kinase 1
SLC1A4	0.234114	0.40263	0.091	0.04	1	0.051	0.827932	0.222082	-0.317112	5.58967	0.785097	0.917683	27.3547	34.3569	ENSG00000115902	2	+	protein_coding	yes	solute carrier family 1 member 4
KCNK12	0.0186286	0.402342	0.091	0.019	1	0.072	0.596531	0.0676828	0.666775	5.06875	0.576033	0.821843	27.3547	16.8598	ENSG00000184261	2	-	protein_coding	no	potassium two pore domain channel subfamily K member 12
PHYKPL	0.033842	0.402201	0.091	0.022	1	0.069	0.634871	0.0934776	0.531676	5.15671	0.65801	0.863735	27.3425	18.6057	ENSG00000175309	5	-	protein_coding	no	5-phosphohydroxy-L-lysine phospho-lyase
GCAT	0.0550956	0.402124	0.136	0.046	1	0.09	0.895087	0.26762	-0.04084	5.83435	0.967764	0.988126	40.7822	41.9813	ENSG00000100116	22	+	protein_coding	no	glycine C-acetyltransferase
TTC9C	0.0539472	0.401923	0.091	0.024	1	0.067	0.699064	0.136729	1.27295	5.41818	0.202591	0.633083	54.0583	21.7225	ENSG00000162222	11	+	protein_coding	no	tetratricopeptide repeat domain 9C
DNAH14	0.000488597	0.401442	0.318	0.088	1	0.23	1.42595	0.623818	0.423504	6.69858	0.561523	0.811643	110.653	82.4055	ENSG00000185842	1	+	protein_coding	no	dynein axonemal heavy chain 14
TOR1AIP1	0.181163	0.401406	0.091	0.036	1	0.055	0.796893	0.202801	-0.161781	5.49739	0.889894	0.958703	27.3547	30.7764	ENSG00000143337	1	+	protein_coding	no	torsin 1A interacting protein 1
GUCY1A1	0.0413667	0.401288	0.227	0.094	1	0.133	1.67443	0.790419	0.00714415	7.18737	0.991111	0.997753	132.42	130.327	ENSG00000164116	4	+	protein_coding	no	guanylate cyclase 1 soluble subunit alpha 1
GIGYF1	0.0566715	0.400393	0.182	0.073	1	0.109	1.33484	0.564473	-0.284509	6.33656	0.750008	0.909011	55.3739	67.9888	ENSG00000146830	7	-	protein_coding	no	GRB10 interacting GYF protein 1
AC096947.1	0.00231873	0.400372	0.045	0.003	1	0.042	0.502816	0.00699308							ENSG00000270742
ACSL3	0.0639347	0.400366	0.5	0.308	1	0.192	4.54853	2.71793	-0.102149	8.75569	0.877042	0.953807	405.594	429.589	ENSG00000123983	2	+	protein_coding	yes	acyl-CoA synthetase long chain family member 3
ADIPOR1	0.0300884	0.400098	0.136	0.04	1	0.096	0.892394	0.268386	0.474055	5.8589	0.617086	0.840007	54.7328	39.1262	ENSG00000159346	1	-	protein_coding	yes	adiponectin receptor 1
PDP2	0.0111092	0.399889	0.136	0.033	1	0.103	0.826576	0.224527	0.358099	5.61603	0.733739	0.900562	41.2844	31.9994	ENSG00000172840	16	+	protein_coding	no	pyruvate dehyrogenase phosphatase catalytic subunit 2
ZBTB2	1.63097e-06	0.399612	0.091	0.004	0.0621726	0.087	0.521907	0.0205605	2.59712	4.48906	0.0524561	0.600541	27.7123	3.71314	ENSG00000181472	6	-	protein_coding	no	zinc finger and BTB domain containing 2
ZNF622	0.00323145	0.399145	0.182	0.043	1	0.139	0.97962	0.328114	0.497462	5.83437	0.600433	0.829385	54.7328	38.4813	ENSG00000173545	5	-	protein_coding	no	zinc finger protein 622
PDE3A	0.042778	0.399097	0.227	0.095	1	0.132	1.41152	0.617948	-0.473596	6.74518	0.559928	0.810339	69.6479	97.9091	ENSG00000172572	12	+	protein_coding	no	phosphodiesterase 3A
ENHO	0.00143596	0.398602	0.182	0.039	1	0.143	0.888222	0.267484	0.509769	5.80854	0.591511	0.826407	54.0583	37.6744	ENSG00000168913	9	-	protein_coding	yes	energy homeostasis associated
RYK	0.183242	0.398329	0.091	0.036	1	0.055	0.793494	0.204225	-0.160571	5.54703	0.892055	0.959745	27.6998	31.087	ENSG00000163785	3	-	protein_coding	yes	receptor like tyrosine kinase
USP7	0.0519273	0.39823	0.273	0.125	1	0.148	1.93724	0.972376	-0.0473791	7.03547	0.946478	0.977312	112.065	116.991	ENSG00000187555	16	-	protein_coding	no	ubiquitin specific peptidase 7
MAX	0.48519	0.398143	0.091	0.058	1	0.033	0.867473	0.254131	-0.942788	6.00085	0.395176	0.724048	27.3547	53.5571	ENSG00000125952	14	-	protein_coding	no	MYC associated factor X
GFOD1	0.00586635	0.398011	0.227	0.068	1	0.159	1.12879	0.429812	0.692411	6.59607	0.32972	0.698119	118.432	72.2335	ENSG00000145990	6	-	protein_coding	no	glucose-fructose oxidoreductase domain containing 1
CACFD1	0.116428	0.397817	0.045	0.01	1	0.035	0.60687	0.0794708	0.611317	4.64278	0.68376	0.870133	13.7647	8.58917	ENSG00000160325	9	+	protein_coding	no	calcium channel flower domain containing 1
NRG1	0.0604593	0.397761	0.136	0.048	1	0.088	0.881286	0.26389	0.288934	5.9611	0.757201	0.909923	54.7087	44.5925	ENSG00000157168	8	+	protein_coding	no	neuregulin 1
AKAP8	0.00184554	0.39763	0.136	0.024	1	0.112	0.691705	0.136674	0.989552	5.23839	0.355667	0.700218	40.7642	20.0862	ENSG00000105127	19	-	protein_coding	no	A-kinase anchoring protein 8
AC010615.2	0.000791509	0.397318	0.091	0.01	1	0.081	0.5537	0.0442728	1.57408	4.68972	0.199441	0.633083	27.3547	8.34248	ENSG00000268119	19	-	lncRNA	no	novel transcript
PEX2	0.0370601	0.397106	0.136	0.042	1	0.094	0.802211	0.211559	0.186362	5.70435	0.858042	0.94573	41.2844	36.1631	ENSG00000164751	8	-	protein_coding	no	peroxisomal biogenesis factor 2
PRRT1	0.00849911	0.397034	0.182	0.05	1	0.132	0.901078	0.278116	0.29127	5.92851	0.755001	0.909923	54.0583	43.9945	ENSG00000204314	6	-	protein_coding	no	proline rich transmembrane protein 1
KATNAL1	0.0049714	0.397017	0.136	0.029	1	0.107	0.735276	0.166665	0.67798	5.43019	0.526374	0.789592	41.266	25.4596	ENSG00000102781	13	-	protein_coding	no	katanin catalytic subunit A1 like 1
PSIP1	0.129351	0.396995	0.5	0.326	1	0.174	4.90418	2.9696	-0.20443	8.60238	0.754375	0.909923	341.134	400.87	ENSG00000164985	9	-	protein_coding	no	PC4 and SFRS1 interacting protein 1
PTPRS	0.0702922	0.396908	0.227	0.105	1	0.122	1.51949	0.694095	-0.228862	6.80546	0.767579	0.91012	83.9703	99.1998	ENSG00000105426	19	-	protein_coding	yes	protein tyrosine phosphatase receptor type S
SPRY1	0.0283307	0.396493	0.136	0.04	1	0.096	0.775239	0.19416	0.581138	5.72456	0.542209	0.799908	54.6846	36.23	ENSG00000164056	4	+	protein_coding	yes	sprouty RTK signaling antagonist 1
CCDC91	0.354973	0.396306	0.182	0.112	1	0.07	1.67867	0.802212	-0.239988	6.93907	0.743091	0.905367	95.1522	113.684	ENSG00000123106	12	+	protein_coding	no	coiled-coil domain containing 91
PSAP	0.452866	0.396128	0.5	0.402	1	0.098	6.87252	4.29758	-0.846643	9.35806	0.239578	0.645113	452.577	723.275	ENSG00000197746	10	-	protein_coding	yes	prosaposin
CHD7	0.0260366	0.3961	0.227	0.085	1	0.142	1.53985	0.709165	-0.26346	6.63527	0.749902	0.909011	70.4607	84.8631	ENSG00000171316	8	+	protein_coding	no	chromodomain helicase DNA binding protein 7
FAM3A	0.0105207	0.39583	0.182	0.052	1	0.13	0.985549	0.336515	0.333733	6.17515	0.69803	0.877324	67.1927	52.8077	ENSG00000071889	X	-	protein_coding	no	FAM3 metabolism regulating signaling molecule A
UBE3A	0.0101883	0.395817	0.364	0.15	1	0.214	1.96692	0.997119	-0.233391	7.27075	0.734519	0.901062	122.462	144.262	ENSG00000114062	15	-	protein_coding	no	ubiquitin protein ligase E3A
TMEM267	0.399803	0.395754	0.045	0.02	1	0.025	0.60687	0.0817001	-0.448517	5.1221	0.757927	0.909923	13.7647	19.1403	ENSG00000151881	5	-	protein_coding	no	transmembrane protein 267
OLFM3	0.0151228	0.395622	0.182	0.056	1	0.126	0.992623	0.341555	0.92818	6.34225	0.217369	0.633083	108.149	56.2434	ENSG00000118733	1	-	protein_coding	no	olfactomedin 3
MTFP1	0.00618014	0.395605	0.091	0.014	1	0.077	0.649733	0.11072	1.10444	4.88891	0.348267	0.698119	27.3547	12.1645	ENSG00000242114	22	+	protein_coding	no	mitochondrial fission process 1
ELOA	5.43797e-05	0.395543	0.227	0.04	1	0.187	0.889599	0.272294	1.12991	5.90087	0.182796	0.625632	82.0613	36.9614	ENSG00000011007	1	+	protein_coding	no	elongin A
ZFAND2A	0.0438609	0.395215	0.182	0.066	1	0.116	1.31463	0.558983	0.210983	6.23711	0.805024	0.928401	68.7611	59.6308	ENSG00000178381	7	-	protein_coding	no	zinc finger AN1-type containing 2A
PACSIN2	0.0105207	0.39513	0.182	0.052	1	0.13	0.976912	0.331633	0.0647924	6.06835	0.94446	0.977182	54.7328	52.4268	ENSG00000100266	22	-	protein_coding	yes	protein kinase C and casein kinase substrate in neurons 2
AC099778.1	0.0018158	0.394816	0.091	0.012	1	0.079	0.548546	0.0434161	1.41022	4.73917	0.246049	0.651368	27.3425	9.48006	ENSG00000260236	3	-	lncRNA	no	novel transcript, antisense to PTPN23
BTBD10	0.069316	0.394693	0.136	0.049	1	0.087	0.93384	0.303189	-0.0719501	5.86481	0.943006	0.977043	41.2844	43.4456	ENSG00000148925	11	-	protein_coding	no	BTB domain containing 10
TRMT5	1.74355e-08	0.394538	0.136	0.007	0.000664641	0.129	0.58515	0.0683773	2.54796	4.7425	0.0220969	0.600541	41.2844	6.27154	ENSG00000126814	14	-	protein_coding	no	tRNA methyltransferase 5
NPAS4	0.188451	0.39453	0.136	0.068	1	0.068	1.28146	0.537699	-0.326272	6.59405	0.690243	0.873164	67.9539	85.7886	ENSG00000174576	11	+	protein_coding	no	neuronal PAS domain protein 4
TMEM167A	0.196701	0.394264	0.182	0.099	1	0.083	1.50374	0.687959	-0.279592	6.77484	0.716696	0.890332	81.1532	99.1541	ENSG00000174695	5	-	protein_coding	no	transmembrane protein 167A
PEX19	0.000260021	0.394007	0.182	0.032	1	0.15	0.75141	0.181062	1.03051	5.48667	0.293722	0.682861	54.0583	26.0018	ENSG00000162735	1	-	protein_coding	no	peroxisomal biogenesis factor 19
NSG1	0.981318	0.393943	0.227	0.231	1	-0.004	3.34944	1.93323	-1.43111	7.91269	0.0579212	0.600541	97.5298	270.575	ENSG00000168824	4	+	protein_coding	no	neuronal vesicle trafficking associated 1
AC073896.4	0.000839383	0.39386	0.091	0.01	1	0.081	0.603078	0.0811942	1.57086	4.73613	0.199441	0.633083	27.6998	8.57332	ENSG00000258199	12	-	lncRNA	no	novel transcript, sense overlapping to SMARCC2
ERBIN	0.38963	0.393767	0.136	0.089	1	0.047	1.50052	0.686631	-0.902762	6.45419	0.342526	0.698119	41.8172	79.6582	ENSG00000112851	5	+	protein_coding	yes	erbb2 interacting protein
AL139099.1	0.00011895	0.393659	0.045	0.001	1	0.044	0.502816	0.0137755							ENSG00000258377	14	-	lncRNA	no	novel transcript
LRRC8A	0.00943347	0.392834	0.136	0.032	1	0.104	0.799406	0.214853	0.862032	5.64309	0.377628	0.720807	54.7087	29.6347	ENSG00000136802	9	+	protein_coding	yes	leucine rich repeat containing 8 VRAC subunit A
CASC15	0.0687005	0.39267	0.182	0.075	1	0.107	1.15296	0.453787	-0.362593	6.36101	0.682492	0.870133	54.6846	71.0225	ENSG00000272168	6	+	lncRNA	no	cancer susceptibility 15
CEP131	0.00201271	0.392158	0.136	0.024	1	0.112	0.789597	0.209046	0.881913	5.3325	0.41342	0.724929	41.3028	21.9907	ENSG00000141577	17	-	protein_coding	no	centrosomal protein 131
PRNP	0.146208	0.391986	0.273	0.16	1	0.113	2.34733	1.26184	-0.422689	7.55766	0.534423	0.795818	136.876	183.483	ENSG00000171867	20	+	protein_coding	yes	prion protein
TTL	0.0029031	0.391741	0.227	0.062	1	0.165	1.1225	0.434551	0.250977	6.22778	0.769487	0.910902	68.7611	57.7419	ENSG00000114999	2	+	protein_coding	no	tubulin tyrosine ligase
PEG13	0.0461388	0.391676	0.091	0.023	1	0.068	0.683405	0.137852	0.513978	5.12568	0.666734	0.868792	27.3547	18.8729	ENSG00000282164	8	-	lncRNA	no	paternally expressed 13
ZNF33B	0.199547	0.391657	0.091	0.037	1	0.054	0.78537	0.206796	0.27372	5.61592	0.793654	0.922153	40.7822	33.5982	ENSG00000196693	10	-	protein_coding	no	zinc finger protein 33B
AC244090.3	0.00231873	0.391644	0.045	0.003	1	0.042	0.502816	0.0158204	2.0868	4.28905	0.218714	0.633083	13.7585	2.46054	ENSG00000261773	X	-	lncRNA	no	novel transcript, overlapping to FAM3A
MAP2K5	0.439598	0.391569	0.045	0.022	1	0.023	0.677415	0.133924	-0.459407	5.08568	0.747662	0.907754	13.7647	19.2947	ENSG00000137764	15	+	protein_coding	no	mitogen-activated protein kinase kinase 5
TYK2	0.00513249	0.391228	0.136	0.029	1	0.107	0.825376	0.234367	0.643519	5.52174	0.549452	0.803715	41.266	25.984	ENSG00000105397	19	-	protein_coding	no	tyrosine kinase 2
PLPP7	0.556184	0.391162	0.045	0.026	1	0.019	0.677415	0.134387	-0.685889	5.2028	0.632236	0.847551	13.7647	22.7855	ENSG00000160539	9	+	protein_coding	no	phospholipid phosphatase 7 (inactive)
RPP14	5.91353e-05	0.390993	0.136	0.016	1	0.12	0.609466	0.0886188	1.88832	5.1511	0.0618093	0.600541	54.0347	13.8593	ENSG00000163684	3	+	protein_coding	no	ribonuclease P/MRP subunit p14
TMEM170B	0.0558099	0.390982	0.136	0.046	1	0.09	0.872442	0.266505	0.304728	5.91551	0.744305	0.905931	54.0583	43.5806	ENSG00000205269	6	+	protein_coding	yes	transmembrane protein 170B
SYNM	0.0690434	0.390964	0.182	0.075	1	0.107	1.33309	0.578113	0.502901	6.61483	0.492108	0.774399	108.287	75.8703	ENSG00000182253	15	+	protein_coding	no	synemin
MED12L	0.0145427	0.390726	0.182	0.055	1	0.127	1.05911	0.393123	0.557638	6.25441	0.495382	0.774766	81.1183	54.4194	ENSG00000144893	3	+	protein_coding	no	mediator complex subunit 12L
PEX11B	0.519083	0.390178	0.045	0.024	1	0.021	0.701459	0.151779	-0.676529	5.22759	0.640455	0.853929	13.7647	22.5868	ENSG00000131779	1	-	protein_coding	no	peroxisomal biogenesis factor 11 beta
RPS6KA6	0.077108	0.390174	0.091	0.027	1	0.064	0.723004	0.166369	0.754278	5.3646	0.480646	0.765618	40.7822	23.8252	ENSG00000072133	X	-	protein_coding	no	ribosomal protein S6 kinase A6
TENM1	0.0104949	0.390142	0.318	0.127	1	0.191	1.63276	0.782273	-0.154354	7.36343	0.818707	0.936836	136.76	151.964	ENSG00000009694	X	-	protein_coding	yes	teneurin transmembrane protein 1
STXBP3	0.00174463	0.39013	0.182	0.04	1	0.142	0.756129	0.188845	0.681886	5.70121	0.478398	0.763634	54.6846	33.7185	ENSG00000116266	1	+	protein_coding	yes	syntaxin binding protein 3
COMMD5	0.726934	0.389927	0.045	0.033	1	0.012	0.701459	0.152069	-0.976156	5.3786	0.495701	0.774766	13.7647	28.0793	ENSG00000170619	8	-	protein_coding	no	COMM domain containing 5
LZTS3	0.0328641	0.389479	0.182	0.063	1	0.119	1.17051	0.470326	0.20431	6.26359	0.810651	0.931192	68.0131	58.731	ENSG00000088899	20	-	protein_coding	no	leucine zipper tumor suppressor family member 3
MBD1	0.0120674	0.389452	0.136	0.033	1	0.103	0.813972	0.228835	0.477381	5.52484	0.652017	0.861228	40.7822	29.0312	ENSG00000141644	18	-	protein_coding	no	methyl-CpG binding domain protein 1
UBR3	0.0473489	0.389092	0.273	0.125	1	0.148	1.71901	0.842596	-0.547947	7.01575	0.472254	0.759813	83.0242	122.873	ENSG00000144357	2	+	protein_coding	no	ubiquitin protein ligase E3 component n-recognin 3
CXADR	0.726934	0.389083	0.045	0.033	1	0.012	0.720357	0.165848	-1.15446	5.49514	0.417339	0.727185	13.7647	31.8782	ENSG00000154639	21	+	protein_coding	yes	CXADR Ig-like cell adhesion molecule
LRRC39	0.0635521	0.388947	0.136	0.048	1	0.088	0.919131	0.30073	-0.0648314	5.83637	0.948593	0.978732	40.7822	42.7013	ENSG00000122477	1	-	protein_coding	no	leucine rich repeat containing 39
DCAF6	0.0826558	0.388674	0.091	0.027	1	0.064	0.683405	0.141273	0.256204	5.27111	0.831058	0.940627	27.3547	22.7855	ENSG00000143164	1	+	protein_coding	no	DDB1 and CUL4 associated factor 6
ZFP37	0.00184554	0.388555	0.136	0.024	1	0.112	0.63101	0.105884	1.01542	5.2127	0.3419	0.698119	40.7642	19.7242	ENSG00000136866	9	-	protein_coding	no	ZFP37 zinc finger protein
SCRN1	0.359481	0.388444	0.273	0.184	1	0.089	2.33973	1.26471	-0.875129	7.74662	0.213726	0.633083	122.514	226.739	ENSG00000136193	7	-	protein_coding	no	secernin 1
SNX13	0.0452441	0.388338	0.182	0.069	1	0.113	1.20327	0.49422	-0.266611	6.31831	0.766611	0.909923	54.7087	65.9422	ENSG00000071189	7	-	protein_coding	no	sorting nexin 13
NUDT11	4.9443e-06	0.388326	0.182	0.022	0.188477	0.16	0.610926	0.0925159	1.46192	5.279	0.141968	0.601175	54.0583	19.0327	ENSG00000196368	X	-	protein_coding	no	nudix hydrolase 11
ZBTB7A	0.0293387	0.388218	0.409	0.195	1	0.214	2.85259	1.61307	-0.10372	7.90232	0.870723	0.951703	214.428	227.79	ENSG00000178951	19	-	protein_coding	no	zinc finger and BTB domain containing 7A
D2HGDH	0.589764	0.388216	0.045	0.027	1	0.018	0.701459	0.154042	-0.80387	5.29677	0.578054	0.822745	13.7647	24.775	ENSG00000180902	2	+	protein_coding	no	D-2-hydroxyglutarate dehydrogenase
GALNTL6	2.65496e-06	0.387628	0.136	0.012	0.101207	0.124	0.541767	0.0463432	2.95542	5.1014	0.00135807	0.385042	81.0833	9.60712	ENSG00000174473	4	+	protein_coding	no	polypeptide N-acetylgalactosaminyltransferase like 6
MAST1	0.00582628	0.387586	0.318	0.114	1	0.204	1.62748	0.783251	-0.172942	6.91434	0.815258	0.934505	95.2341	107.265	ENSG00000105613	19	+	protein_coding	yes	microtubule associated serine/threonine kinase 1
OSBP	0.000829357	0.387444	0.273	0.072	1	0.201	1.07692	0.409795	0.585546	6.36909	0.447506	0.751415	94.0817	62.4187	ENSG00000110048	11	-	protein_coding	no	oxysterol binding protein
WDR45	0.220712	0.387201	0.091	0.039	1	0.052	0.793494	0.217702	-0.383586	5.64255	0.740158	0.904014	27.6998	36.4703	ENSG00000196998	X	-	protein_coding	no	WD repeat domain 45
CACNA1D	0.0614246	0.386897	0.455	0.255	1	0.2	3.87813	2.31304	-0.00643079	8.25125	0.991713	0.997753	281.302	293.346	ENSG00000157388	3	+	protein_coding	yes	calcium voltage-gated channel subunit alpha1 D
PARM1	0.0345145	0.386831	0.091	0.022	1	0.069	0.647529	0.119012	0.423544	5.19946	0.724916	0.895787	27.6873	20.4284	ENSG00000169116	4	+	protein_coding	yes	prostate androgen-regulated mucin-like protein 1
AC026774.1	2.04157e-08	0.386629	0.045	0	0.000778247	0.045	0.47201	0							ENSG00000248127	5	-	lncRNA	no	novel transcript
AC008429.1	2.04157e-08	0.386629	0.045	0	0.000778247	0.045	0.47201	0							ENSG00000204758	5	-	lncRNA	no	novel transcript, antisense to RPL26L1
AP001642.1	2.04157e-08	0.386629	0.045	0	0.000778247	0.045	0.47201	0							ENSG00000279733	11	-	TEC	no	novel transcript
ENKUR	2.04157e-08	0.386629	0.045	0	0.000778247	0.045	0.47201	0							ENSG00000151023	10	-	protein_coding	no	enkurin, TRPC channel interacting protein
LOXHD1	2.04157e-08	0.386629	0.045	0	0.000778247	0.045	0.47201	0							ENSG00000167210	18	-	protein_coding	no	lipoxygenase homology domains 1
IGLV5-52	2.04157e-08	0.386629	0.045	0	0.000778247	0.045	0.47201	0							ENSG00000211643	22	+	IG_V_gene	yes	immunoglobulin lambda variable 5-52
CHKA	6.47448e-05	0.386531	0.182	0.027	1	0.155	0.763065	0.197844	0.98379	5.5313	0.316075	0.68291	54.0347	26.8346	ENSG00000110721	11	-	protein_coding	no	choline kinase alpha
MGRN1	4.99021e-06	0.386237	0.318	0.061	0.190227	0.257	1.02996	0.379579	0.975248	6.33936	0.196745	0.633083	109.412	55.085	ENSG00000102858	16	+	protein_coding	yes	mahogunin ring finger 1
MIA2	0.133191	0.386201	0.136	0.059	1	0.077	1.0152	0.369601	-0.408406	6.11489	0.679891	0.870133	41.7984	55.9106	ENSG00000150527	14	+	protein_coding	no	MIA SH3 domain ER export factor 2
DLEU2	0.0512324	0.385923	0.045	0.007	1	0.038	0.502816	0.0216486	1.03691	4.50557	0.505888	0.774766	13.7585	6.11681	ENSG00000231607	13	-	lncRNA	no	deleted in lymphocytic leukemia 2
TMEM218	1.60693e-05	0.385389	0.091	0.006	0.61256	0.085	0.513944	0.0297635	2.82288	4.66709	0.0135952	0.600541	40.7642	4.98919	ENSG00000150433	11	-	protein_coding	no	transmembrane protein 218
AXL	2.04157e-08	0.385301	0.045	0	0.000778247	0.045	0.470057	0							ENSG00000167601	19	+	protein_coding	yes	AXL receptor tyrosine kinase
DMXL1	0.0396863	0.38524	0.273	0.121	1	0.152	1.6822	0.824664	-0.0394553	7.12417	0.954998	0.981795	121.076	123.143	ENSG00000172869	5	+	protein_coding	no	Dmx like 1
PKP2	0.00011895	0.384889	0.045	0.001	1	0.044	0.47201	0.0017413							ENSG00000057294	12	-	protein_coding	yes	plakophilin 2
SOX13	0.00609222	0.384725	0.091	0.014	1	0.077	0.629289	0.108955	1.03255	4.97521	0.389885	0.724048	27.3425	12.9104	ENSG00000143842	1	+	protein_coding	no	SRY-box transcription factor 13
ZNF546	0.0331808	0.384697	0.091	0.022	1	0.069	0.639661	0.116046	0.442347	5.17861	0.712721	0.887537	27.6873	20.1549	ENSG00000187187	19	+	protein_coding	no	zinc finger protein 546
FBXO25	0.22593	0.384619	0.136	0.068	1	0.068	1.08104	0.416584	-0.207272	6.28304	0.817333	0.935633	55.3739	64.3775	ENSG00000147364	8	+	protein_coding	no	F-box protein 25
SYT13	0.112646	0.384617	0.182	0.085	1	0.097	1.2948	0.562095	-0.189526	6.53784	0.819229	0.936889	68.8216	78.6945	ENSG00000019505	11	-	protein_coding	yes	synaptotagmin 13
ATAD3B	0.0276601	0.384601	0.091	0.02	1	0.071	0.658529	0.128997	0.615915	5.12455	0.608258	0.834187	27.3547	17.5012	ENSG00000160072	1	+	protein_coding	yes	ATPase family AAA domain containing 3B
B3GAT3	0.0291354	0.384379	0.273	0.114	1	0.159	1.50361	0.70464	-0.0516642	6.96653	0.942367	0.976981	107.047	110.689	ENSG00000149541	11	-	protein_coding	no	beta-1,3-glucuronyltransferase 3
CCDC14	0.00142129	0.384072	0.182	0.039	1	0.143	0.813898	0.235414	0.701293	5.72466	0.467409	0.759504	55.3492	33.657	ENSG00000175455	3	-	protein_coding	no	coiled-coil domain containing 14
EPHB2	0.695822	0.38398	0.091	0.073	1	0.018	1.14747	0.46274	-1.14182	6.15998	0.294883	0.682861	27.7123	62.6493	ENSG00000133216	1	+	protein_coding	yes	EPH receptor B2
CA4	0.00011895	0.383921	0.045	0.001	1	0.044	0.47201	0.00271156							ENSG00000167434	17	+	protein_coding	yes	carbonic anhydrase 4
AC110774.1	0.00011895	0.383844	0.045	0.001	1	0.044	0.470057	0.00145857							ENSG00000279013	4	+	TEC	no	tec
CCNF	0.0137278	0.38379	0.091	0.017	1	0.074	0.592895	0.0851987	0.772492	5.01515	0.515146	0.781317	27.3425	15.5746	ENSG00000162063	16	+	protein_coding	no	cyclin F
ABL2	0.118192	0.383626	0.136	0.058	1	0.078	1.02376	0.37896	-0.397745	6.08443	0.687777	0.87138	41.3028	54.8069	ENSG00000143322	1	-	protein_coding	no	ABL proto-oncogene 2, non-receptor tyrosine kinase
KIAA1551	0.0250315	0.383515	0.136	0.039	1	0.097	0.900476	0.295102	0.633521	5.75014	0.509161	0.777097	54.6846	34.8978	ENSG00000174718	12	+	protein_coding	no	retroelement silencing factor 1
CORO7	0.519083	0.383369	0.045	0.024	1	0.021	0.701459	0.159648	-0.616744	5.16674	0.666862	0.868792	13.7647	21.66	ENSG00000262246	16	-	protein_coding	no	coronin 7
NSMCE4A	0.553663	0.383366	0.045	0.026	1	0.019	0.701459	0.159652	-0.587365	5.13466	0.679763	0.870133	13.7647	21.1997	ENSG00000107672	10	-	protein_coding	no	NSE4 homolog A, SMC5-SMC6 complex component
GMEB1	0.142459	0.383061	0.091	0.033	1	0.058	0.737938	0.184876	-0.0496798	5.45388	0.965491	0.987294	27.7123	28.7912	ENSG00000162419	1	+	protein_coding	no	glucocorticoid modulatory element binding protein 1
KMT5B	0.577869	0.383056	0.136	0.104	1	0.032	1.74169	0.869215	-0.807544	6.71185	0.348491	0.698119	55.3739	98.2944	ENSG00000110066	11	-	protein_coding	no	lysine methyltransferase 5B
EIF3M	0.625909	0.382951	0.136	0.101	1	0.035	1.53128	0.725947	-0.537125	6.76198	0.505967	0.774795	68.8216	101.41	ENSG00000149100	11	+	protein_coding	no	eukaryotic translation initiation factor 3 subunit M
ADAMTS8	0.000839383	0.382934	0.091	0.01	1	0.081	0.596047	0.0882772	1.39414	4.78428	0.246049	0.651368	27.3425	9.75502	ENSG00000134917	11	-	protein_coding	no	ADAM metallopeptidase with thrombospondin type 1 motif 8
RNFT2	0.341424	0.382801	0.091	0.048	1	0.043	0.832528	0.249689	-0.548339	5.75366	0.631835	0.847354	27.7123	40.9884	ENSG00000135119	12	+	protein_coding	no	ring finger protein, transmembrane 2
SAFB2	0.00495394	0.38259	0.409	0.157	1	0.252	2.59387	1.45135	0.00966974	7.48182	0.988246	0.997753	164.106	163.38	ENSG00000130254	19	-	protein_coding	no	scaffold attachment factor B2
TVP23C	0.00011895	0.382482	0.045	0.001	1	0.044	0.470057	0.00282368							ENSG00000175106	17	-	protein_coding	no	trans-golgi network vesicle protein 23 homolog C
AP003068.2	1.79988e-10	0.38231	0.091	0.001	6.86115e-06	0.09	0.491111	0.0173605	3.67394	4.33387	0.0118897	0.600541	27.3425	1.23908	ENSG00000254614	11	-	lncRNA	no	novel transcript, antisense to CAPN1
GRASP	0.00011895	0.382276	0.045	0.001	1	0.044	0.47201	0.00436247							ENSG00000161835	12	+	protein_coding	yes	general receptor for phosphoinositides 1 associated scaffold protein
SEC24B	0.589764	0.382223	0.045	0.027	1	0.018	0.677415	0.144573	-0.80039	5.28456	0.578796	0.822745	13.7647	24.725	ENSG00000138802	4	+	protein_coding	no	SEC24 homolog B, COPII coat complex component
AC139491.7	0.0108799	0.382058	0.045	0.004	1	0.041	0.502816	0.0256046	1.64661	4.35755	0.315943	0.682861	13.7585	3.66563	ENSG00000285476	5	+	protein_coding	no	novel transcript
MAPKAPK2	0.00377652	0.381756	0.136	0.027	1	0.109	0.708008	0.165991	0.694079	5.45299	0.518144	0.78339	41.266	25.1074	ENSG00000162889	1	+	protein_coding	no	MAPK activated protein kinase 2
GNG12	0.872145	0.381694	0.045	0.04	1	0.005	0.781677	0.216359	-0.57221	5.79162	0.617814	0.840225	27.7123	41.6896	ENSG00000172380	1	-	protein_coding	yes	G protein subunit gamma 12
MAEA	0.00172734	0.381487	0.182	0.04	1	0.142	0.774179	0.211489	0.600374	5.73914	0.529962	0.792168	54.0347	35.3076	ENSG00000090316	4	+	protein_coding	no	macrophage erythroblast attacher
CALR	0.335516	0.381477	0.227	0.147	1	0.08	2.27088	1.23352	-0.507884	7.32826	0.471706	0.759504	109.506	157.303	ENSG00000179218	19	+	protein_coding	no	calreticulin
ZBTB44	0.190523	0.381403	0.182	0.098	1	0.084	1.30931	0.577033	-0.693023	6.61786	0.423247	0.731286	55.3985	91.1383	ENSG00000196323	11	-	protein_coding	no	zinc finger and BTB domain containing 44
FBXO32	0.427039	0.381348	0.182	0.12	1	0.062	1.75524	0.881661	-0.878419	7.05128	0.270623	0.660527	69.6789	130.122	ENSG00000156804	8	-	protein_coding	no	F-box protein 32
AATK	0.36559	0.381321	0.091	0.05	1	0.041	0.921165	0.312077	-0.778023	5.92913	0.490144	0.773151	27.6873	48.2001	ENSG00000181409	17	-	protein_coding	no	apoptosis associated tyrosine kinase
ZNF442	0.00239193	0.381239	0.045	0.003	1	0.042	0.502816	0.0264454	2.0868	4.28905	0.218714	0.633083	13.7585	2.46054	ENSG00000198342	19	-	protein_coding	no	zinc finger protein 442
SEC13	0.279889	0.381132	0.091	0.043	1	0.048	0.867473	0.275648	-0.550321	5.76121	0.632158	0.847534	27.3547	40.5177	ENSG00000157020	3	-	protein_coding	no	SEC13 homolog, nuclear pore and COPII coat complex component
MOCS2	0.312413	0.381054	0.136	0.075	1	0.061	1.24001	0.530241	-0.343317	6.36891	0.700051	0.878496	54.7328	69.8216	ENSG00000164172	5	-	protein_coding	no	molybdenum cofactor synthesis 2
CCSAP	0.0671982	0.381009	0.318	0.159	1	0.159	2.01621	1.06059	-0.428372	7.40541	0.531471	0.793167	122.514	167.862	ENSG00000154429	1	-	protein_coding	no	centriole, cilia and spindle associated protein
GLMN	0.259584	0.381006	0.136	0.073	1	0.063	1.2655	0.547733	-0.737897	6.35376	0.445549	0.749568	41.7984	70.4105	ENSG00000174842	1	-	protein_coding	no	glomulin, FKBP associated protein
TMEM168	0.0974005	0.380967	0.136	0.055	1	0.081	0.946188	0.329637	0.102772	6.06878	0.911197	0.969463	54.6846	50.8565	ENSG00000146802	7	-	protein_coding	no	transmembrane protein 168
AC018628.1	0.0137278	0.380936	0.091	0.017	1	0.074	0.593869	0.0889656	0.76155	5.05056	0.524827	0.788098	27.6873	15.9131	ENSG00000279133	17	-	TEC	no	TEC
ZNF383	0.020161	0.380896	0.091	0.019	1	0.072	0.648825	0.126558	0.745569	5.04663	0.532232	0.793805	27.3547	15.9131	ENSG00000188283	19	+	protein_coding	no	zinc finger protein 383
PKD1	0.0309844	0.380478	0.545	0.307	1	0.238	4.6948	2.8926	-0.239728	8.5477	0.720009	0.89298	302.626	382.339	ENSG00000008710	16	-	protein_coding	yes	polycystin 1, transient receptor potential channel interacting
LEMD2	0.402448	0.380193	0.091	0.053	1	0.038	0.951971	0.334621	-0.748567	5.89151	0.506745	0.775629	27.6873	47.1954	ENSG00000161904	6	-	protein_coding	no	LEM domain nuclear envelope protein 2
SHROOM3	0.0815661	0.380109	0.045	0.009	1	0.036	0.502816	0.0276062							ENSG00000138771	4	+	protein_coding	no	shroom family member 3
DHRS4	0.194286	0.379715	0.045	0.013	1	0.032	0.573197	0.0761561	0.272717	4.78828	0.846379	0.940834	13.7647	11.253	ENSG00000157326	14	+	protein_coding	no	dehydrogenase/reductase 4
CCDC159	0.0192724	0.379709	0.091	0.019	1	0.072	0.580224	0.0809691	0.547213	5.11168	0.64699	0.85767	27.6998	18.6516	ENSG00000183401	19	+	protein_coding	no	coiled-coil domain containing 159
AC116565.1	0.0018478	0.379641	0.091	0.012	1	0.079	0.580224	0.081042	1.38658	4.81962	0.246049	0.651368	27.6998	9.96962	ENSG00000273238	4	-	protein_coding	no	transmembrane protein 271
HERC2	0.00429598	0.379638	0.545	0.242	1	0.303	3.59613	2.14425	-0.29326	7.99171	0.651038	0.860291	204.257	256.476	ENSG00000128731	15	-	protein_coding	yes	HECT and RLD domain containing E3 ubiquitin protein ligase 2
GUCY1A2	0.339768	0.379559	0.227	0.147	1	0.08	2.2707	1.23769	-0.980176	7.3439	0.194481	0.633083	83.0972	167.339	ENSG00000152402	11	-	protein_coding	no	guanylate cyclase 1 soluble subunit alpha 2
TSPYL4	0.0239095	0.379492	0.273	0.112	1	0.161	1.49895	0.709806	0.430808	7.13021	0.503086	0.774766	158.986	117.804	ENSG00000187189	6	-	protein_coding	no	TSPY like 4
WNT11	0.00011895	0.379278	0.045	0.001	1	0.044	0.47201	0.00737799							ENSG00000085741	11	-	protein_coding	no	Wnt family member 11
HSP90AB1	0.028433	0.379067	0.773	0.739	1	0.034	18.9289	12.6413	-0.176426	10.6444	0.821176	0.937242	1492.06	1686.34	ENSG00000096384	6	+	protein_coding	yes	heat shock protein 90 alpha family class B member 1
SLC22A23	0.755712	0.378911	0.045	0.035	1	0.01	0.677415	0.14837	-1.00603	5.386	0.481002	0.765618	13.7647	28.719	ENSG00000137266	6	-	protein_coding	no	solute carrier family 22 member 23
AC008764.8	8.75991e-05	0.378399	0.091	0.007	1	0.084	0.500814	0.0279936	1.98746	4.5832	0.116745	0.600541	27.3425	6.03093	ENSG00000279529	19	+	lncRNA	no	novel transcript, antisense to MED26
DPM3	0.083355	0.378295	0.182	0.078	1	0.104	1.35086	0.610406	-0.198663	6.55628	0.812394	0.932387	68.0131	77.4023	ENSG00000179085	1	-	protein_coding	no	dolichyl-phosphate mannosyltransferase subunit 3, regulatory
NACC1	0.000163499	0.378256	0.182	0.03	1	0.152	0.698715	0.163713	0.990789	5.54593	0.313495	0.682861	54.7087	27.044	ENSG00000160877	19	+	protein_coding	no	nucleus accumbens associated 1
RNMT	0.146777	0.378188	0.455	0.269	1	0.186	3.64282	2.1808	0.0171925	8.36414	0.97846	0.994896	319.653	318.523	ENSG00000101654	18	+	protein_coding	no	RNA guanine-7 methyltransferase
ZNF331	0.000887481	0.37817	0.318	0.092	1	0.226	1.33461	0.599474	0.554629	6.81212	0.414769	0.726297	132.366	89.6579	ENSG00000130844	19	+	protein_coding	no	zinc finger protein 331
TGOLN2	0.0412319	0.377887	0.364	0.179	1	0.185	2.38666	1.3209	-0.690557	7.63015	0.324293	0.69345	123.822	199.533	ENSG00000152291	2	-	protein_coding	yes	trans-golgi network protein 2
MT-ND6	0.0289471	0.377868	0.455	0.228	1	0.227	3.25256	1.91437	0.766214	8.34953	0.217609	0.633083	425.8	263.132	ENSG00000198695	MT	-	protein_coding	no	mitochondrially encoded NADH:ubiquinone oxidoreductase core subunit 6
HOOK1	0.0222455	0.377816	0.364	0.169	1	0.195	2.21382	1.20261	-0.107368	7.54658	0.869561	0.951195	162.46	174.212	ENSG00000134709	1	+	protein_coding	no	hook microtubule tethering protein 1
KLHL21	0.516584	0.377681	0.045	0.024	1	0.021	0.60687	0.101427	-0.53233	5.11795	0.709279	0.88519	13.7647	20.3581	ENSG00000162413	1	-	protein_coding	no	kelch like family member 21
PDCD11	0.00518722	0.377646	0.136	0.029	1	0.107	0.825376	0.251247	0.663859	5.44356	0.535019	0.796321	41.266	25.7047	ENSG00000148843	10	+	protein_coding	no	programmed cell death 11
POSTN	0.0270827	0.377591	0.045	0.006	1	0.039	0.502816	0.0301963	1.30972	4.46802	0.412077	0.724048	13.7585	4.99871	ENSG00000133110	13	-	protein_coding	no	periostin
RBSN	0.0370601	0.377539	0.136	0.042	1	0.094	0.874483	0.285045	0.115882	5.78413	0.910803	0.969463	41.3028	38.0381	ENSG00000131381	3	-	protein_coding	yes	rabenosyn, RAB effector
TMEM256	0.297518	0.377162	0.091	0.045	1	0.046	0.867473	0.280722	-0.449098	5.68471	0.697831	0.877324	27.3547	37.7082	ENSG00000205544	17	-	protein_coding	no	transmembrane protein 256
SYT4	0.0513089	0.376987	0.364	0.182	1	0.182	2.51995	1.41442	0.0807721	7.91677	0.896925	0.961591	239.255	223.283	ENSG00000132872	18	-	protein_coding	yes	synaptotagmin 4
HDDC3	0.00518723	0.376729	0.136	0.029	1	0.107	0.710785	0.173772	0.574616	5.47958	0.589224	0.826407	40.7642	27.044	ENSG00000184508	15	-	protein_coding	no	HD domain containing 3
AL118558.3	0.276731	0.376697	0.045	0.016	1	0.029	0.573197	0.079408	-0.232055	5.01028	0.872429	0.952819	13.7647	16.3523	ENSG00000271780	14	+	lncRNA	no	novel transcript
RABGAP1	0.0961071	0.376629	0.227	0.112	1	0.115	1.57062	0.763883	-0.264998	6.96973	0.718345	0.891639	95.2341	114.897	ENSG00000011454	9	+	protein_coding	no	RAB GTPase activating protein 1
IFIT5	0.281193	0.376578	0.091	0.043	1	0.048	0.777995	0.22007	-0.420218	5.65797	0.716415	0.890069	27.3547	36.9501	ENSG00000152778	10	+	protein_coding	yes	interferon induced protein with tetratricopeptide repeats 5
PCF11-AS1	0.0106296	0.376407	0.045	0.004	1	0.041	0.47201	0.0102742	1.64661	4.36128	0.315943	0.682861	13.7585	3.67252	ENSG00000269939	11	-	lncRNA	no	PCF11 antisense RNA 1
HIF1AN	0.248708	0.376394	0.091	0.042	1	0.049	0.797375	0.233595	-0.28118	5.57811	0.808737	0.930348	27.6998	33.9385	ENSG00000166135	10	+	protein_coding	no	hypoxia inducible factor 1 subunit alpha inhibitor
DTWD1	0.0959055	0.37638	0.182	0.082	1	0.1	1.28335	0.56716	-0.259479	6.61261	0.753695	0.909923	69.586	83.4538	ENSG00000104047	15	+	protein_coding	no	DTW domain containing 1
AC006058.1	0.0106296	0.376097	0.045	0.004	1	0.041	0.47201	0.0105874	1.64657	4.37725	0.315943	0.682861	13.7585	3.71314	ENSG00000261786	3	+	lncRNA	no	novel transcript
C16orf58	0.00712321	0.376058	0.182	0.049	1	0.133	0.815646	0.246554	0.368345	5.8982	0.695085	0.876113	54.7328	42.1785	ENSG00000140688	16	-	protein_coding	no	chromosome 16 open reading frame 58
CTCF	0.0619288	0.375869	0.227	0.099	1	0.128	1.54513	0.747724	-0.466198	6.74509	0.568553	0.817256	68.8519	95.0893	ENSG00000102974	16	+	protein_coding	no	CCCTC-binding factor
ADGRL1	0.00693138	0.375859	0.364	0.143	1	0.221	2.21921	1.21063	-0.191998	7.37005	0.775473	0.913752	135.287	153.47	ENSG00000072071	19	-	protein_coding	yes	adhesion G protein-coupled receptor L1
OCIAD1	0.300948	0.375541	0.318	0.218	1	0.1	3.04009	1.77521	-0.757731	7.81066	0.273328	0.662456	136.993	236.274	ENSG00000109180	4	+	protein_coding	no	OCIA domain containing 1
MOCS3	0.0106296	0.375305	0.045	0.004	1	0.041	0.47201	0.0113882	1.64661	4.35755	0.315943	0.682861	13.7585	3.66563	ENSG00000124217	20	+	protein_coding	no	molybdenum cofactor synthesis 3
FAM49A	0.26708	0.374762	0.091	0.043	1	0.048	0.860896	0.279278	-0.825696	5.96528	0.462409	0.759504	27.7123	49.9004	ENSG00000197872	2	-	protein_coding	no	CYFIP related Rac1 interactor A
CPAMD8	0.872145	0.374596	0.045	0.04	1	0.005	0.898311	0.305216	-0.433001	5.7178	0.709666	0.885275	27.6873	37.7289	ENSG00000160111	19	-	protein_coding	yes	C3 and PZP like alpha-2-macroglobulin domain containing 8
MIEF2	0.000141975	0.374035	0.136	0.017	1	0.119	0.63101	0.122058	1.40547	5.08564	0.191838	0.62987	40.7642	14.7762	ENSG00000177427	17	+	protein_coding	no	mitochondrial elongation factor 2
ARC	0.116428	0.373944	0.045	0.01	1	0.035	0.502816	0.0339603	0.609892	4.66639	0.68376	0.870133	13.7585	8.67189	ENSG00000198576	8	-	protein_coding	yes	activity regulated cytoskeleton associated protein
GABBR1	0.0752363	0.373894	0.409	0.241	1	0.168	3.39223	2.02207	-0.317679	8.213	0.629495	0.846435	236.289	294.284	ENSG00000204681	6	-	protein_coding	yes	gamma-aminobutyric acid type B receptor subunit 1
CXCL14	0.19785	0.373808	0.045	0.013	1	0.032	0.629332	0.121158	3.3038	5.97243	3.16519e-06	0.0203522	190.434	18.3782	ENSG00000145824	5	-	protein_coding	no	C-X-C motif chemokine ligand 14
TNR	0.0647798	0.373702	0.091	0.026	1	0.065	0.660563	0.142769	-0.0133749	5.47726	0.991451	0.997753	27.6998	27.945	ENSG00000116147	1	-	protein_coding	no	tenascin R
AP001486.2	0.280911	0.373576	0.045	0.016	1	0.029	0.60687	0.105959	-0.0972309	4.92783	0.945249	0.977241	13.7647	14.7762	ENSG00000260966	11	-	lncRNA	no	novel transcript, overlapping to DCUN1D5
AC060780.1	0.0179402	0.373561	0.273	0.099	1	0.174	1.41654	0.663252	-0.199856	6.94266	0.786104	0.918025	96.2444	111.319	ENSG00000267002	17	-	lncRNA	no	novel transcript
KMT2E	0.109127	0.37314	0.5	0.34	1	0.16	5.27194	3.31866	-0.615994	8.54997	0.365071	0.708973	258.871	406.902	ENSG00000005483	7	+	protein_coding	yes	lysine methyltransferase 2E
CAVIN3	0.0106296	0.373067	0.045	0.004	1	0.041	0.47201	0.0136541	1.64657	4.38101	0.315943	0.682861	13.7585	3.7202	ENSG00000170955	11	-	protein_coding	no	caveolae associated protein 3
SIRT6	0.00039231	0.3729	0.182	0.033	1	0.149	0.778774	0.225103	0.864244	5.6605	0.376964	0.720213	54.7087	29.5878	ENSG00000077463	19	-	protein_coding	no	sirtuin 6
PPP2R5D	0.163318	0.372866	0.091	0.035	1	0.056	0.743414	0.20079	-0.174784	5.50994	0.881376	0.955336	27.3547	31.0507	ENSG00000112640	6	+	protein_coding	no	protein phosphatase 2 regulatory subunit B'delta
SPTB	0.539525	0.372753	0.091	0.062	1	0.029	1.15061	0.481419	-0.984133	6.07061	0.374603	0.718049	27.6998	55.7858	ENSG00000070182	14	-	protein_coding	no	spectrin beta, erythrocytic
CPSF6	0.0273756	0.37267	0.273	0.112	1	0.161	1.45976	0.694508	0.305352	6.91815	0.661301	0.865627	125.318	102.672	ENSG00000111605	12	+	protein_coding	no	cleavage and polyadenylation specific factor 6
PITPNB	0.0599864	0.372492	0.182	0.073	1	0.109	1.08417	0.436028	0.330094	6.53162	0.663287	0.866857	93.0324	73.4143	ENSG00000180957	22	-	protein_coding	no	phosphatidylinositol transfer protein beta
POLR3GL	0.00202565	0.372419	0.227	0.061	1	0.166	0.853656	0.277291	0.856602	6.17982	0.274412	0.66365	93.0324	51.0023	ENSG00000121851	1	+	protein_coding	no	RNA polymerase III subunit G like
RPH3A	0.327943	0.371788	0.136	0.082	1	0.054	1.28157	0.573143	0.191755	7.06819	0.775183	0.913752	133.841	117.342	ENSG00000089169	12	+	protein_coding	no	rabphilin 3A
NDUFB11	0.731191	0.371727	0.227	0.254	1	-0.027	3.87856	2.36397	-0.94903	7.99088	0.17697	0.625632	138.557	279.003	ENSG00000147123	X	-	protein_coding	no	NADH:ubiquinone oxidoreductase subunit B11
FIGN	0.0216716	0.371464	0.182	0.059	1	0.123	1.07214	0.429201	0.569737	6.38619	0.460212	0.759504	93.0717	61.9643	ENSG00000182263	2	-	protein_coding	no	fidgetin, microtubule severing factor
NOL3	0.0710062	0.371451	0.136	0.049	1	0.087	0.984508	0.36878	-0.0414106	5.84608	0.967097	0.987993	41.266	42.4962	ENSG00000140939	16	+	protein_coding	no	nucleolar protein 3
AC007879.2	2.04157e-08	0.370981	0.045	0	0.000778247	0.045	0.449156	0							ENSG00000225916	2	+	lncRNA	no	novel transcript
AC015660.4	2.04157e-08	0.370981	0.045	0	0.000778247	0.045	0.449156	0							ENSG00000274294	15	+	lncRNA	no	novel transcript
AC006600.2	2.04157e-08	0.370981	0.045	0	0.000778247	0.045	0.449156	0							ENSG00000279606	17	+	TEC	no	TEC
NCKAP1	0.00342762	0.370862	0.455	0.18	1	0.275	2.17896	1.19393	-0.123981	7.6727	0.847886	0.94091	176.933	195.295	ENSG00000061676	2	-	protein_coding	no	NCK associated protein 1
SLITRK5	0.000664436	0.370786	0.273	0.069	1	0.204	1.23618	0.54339	0.268217	6.60481	0.722723	0.894545	95.2751	79.0291	ENSG00000165300	13	+	protein_coding	yes	SLIT and NTRK like family member 5
GNG2	0.00318974	0.370553	0.227	0.062	1	0.165	1.04096	0.408985	0.0697169	6.33904	0.934717	0.974867	68.7611	65.799	ENSG00000186469	14	+	protein_coding	yes	G protein subunit gamma 2
ZNF628	0.0106296	0.370357	0.045	0.004	1	0.041	0.470057	0.0150568							ENSG00000197483	19	+	protein_coding	no	zinc finger protein 628
AGAP1	0.625284	0.370182	0.227	0.182	1	0.045	2.52481	1.43426	-0.859948	7.65028	0.230249	0.645113	112.114	212.262	ENSG00000157985	2	+	protein_coding	no	ArfGAP with GTPase domain, ankyrin repeat and PH domain 1
SIRPA	0.0187287	0.36987	0.227	0.079	1	0.148	1.23043	0.540836	0.369025	6.72907	0.61306	0.83721	107.002	80.9539	ENSG00000198053	20	+	protein_coding	yes	signal regulatory protein alpha
TCP11L2	0.0137278	0.369217	0.091	0.017	1	0.074	0.574747	0.0885845	0.900622	4.96369	0.446809	0.750713	27.6873	14.3	ENSG00000166046	12	+	protein_coding	no	t-complex 11 like 2
GPR135	0.00942387	0.369152	0.091	0.016	1	0.075	0.598483	0.105064	0.796151	5.08228	0.51032	0.777749	27.3425	15.3271	ENSG00000181619	14	-	protein_coding	yes	G protein-coupled receptor 135
DBP	0.0911205	0.369039	0.455	0.271	1	0.184	3.73391	2.27302	-0.0562656	8.24104	0.928213	0.972925	285.169	302.204	ENSG00000105516	19	-	protein_coding	no	D-box binding PAR bZIP transcription factor
PTS	0.0135383	0.368934	0.273	0.099	1	0.174	1.37754	0.644	0.096806	6.70833	0.897276	0.961772	95.2341	89.4428	ENSG00000150787	11	+	protein_coding	no	6-pyruvoyltetrahydropterin synthase
IFFO2	0.000134885	0.36889	0.136	0.017	1	0.119	0.608166	0.112049	1.42033	5.06991	0.1859	0.625632	40.7642	14.6146	ENSG00000169991	1	-	protein_coding	no	intermediate filament family orphan 2
CDC14B	0.00124486	0.368495	0.136	0.023	1	0.113	0.734639	0.199979	1.34788	5.34784	0.176125	0.625632	54.0347	20.636	ENSG00000081377	9	-	protein_coding	no	cell division cycle 14B
HDGFL2	0.0906804	0.368459	0.136	0.052	1	0.084	0.957848	0.354439	0.39139	6.12711	0.650329	0.859767	67.1927	50.8209	ENSG00000167674	19	+	protein_coding	no	HDGF like 2
SNHG1	0.00373458	0.36839	0.136	0.027	1	0.109	0.695444	0.172989	1.13718	5.48551	0.252	0.660158	54.0583	23.9878	ENSG00000255717	11	-	lncRNA	no	small nucleolar RNA host gene 1
ADAMTS15	1.13575e-07	0.368271	0.136	0.009	0.00432947	0.127	0.507404	0.0430172	2.33902	4.75661	0.0331431	0.600541	41.266	7.29332	ENSG00000166106	11	+	protein_coding	no	ADAM metallopeptidase with thrombospondin type 1 motif 15
ISCA1	0.462166	0.368197	0.182	0.122	1	0.06	1.76711	0.914789	-0.18439	7.06225	0.793768	0.922203	108.241	124.175	ENSG00000135070	9	-	protein_coding	no	iron-sulfur cluster assembly 1
AC010331.1	1.1172e-05	0.368197	0.136	0.013	0.425875	0.123	0.598808	0.106345	1.75878	4.97602	0.103332	0.600541	40.7822	11.3861	ENSG00000277383	19	-	lncRNA	no	novel transcript, antisense to GLTSCR1
SNRPF	0.238441	0.368195	0.182	0.105	1	0.077	1.49329	0.725315	0.162482	6.79186	0.820603	0.937127	105.832	94.1029	ENSG00000139343	12	+	protein_coding	no	small nuclear ribonucleoprotein polypeptide F
RBBP5	0.142459	0.368042	0.091	0.033	1	0.058	0.751583	0.21225	-0.0865107	5.4985	0.941599	0.976766	27.6998	29.4978	ENSG00000117222	1	-	protein_coding	no	RB binding protein 5, histone lysine methyltransferase complex subunit
PID1	0.0140658	0.367999	0.091	0.017	1	0.074	0.554475	0.0758801	0.87693	4.97991	0.459778	0.759504	27.3425	14.4117	ENSG00000153823	2	-	protein_coding	no	phosphotyrosine interaction domain containing 1
TIPARP	0.0114208	0.367991	0.136	0.033	1	0.103	0.680948	0.163423	0.549946	5.47719	0.604497	0.831019	40.7642	27.5625	ENSG00000163659	3	+	protein_coding	no	TCDD inducible poly(ADP-ribose) polymerase
ATP1B1	0.423632	0.36787	0.682	0.601	1	0.081	14.9278	10.0253	-0.747946	10.3757	0.338141	0.698119	924.403	1559.88	ENSG00000143153	1	+	protein_coding	yes	ATPase Na+/K+ transporting subunit beta 1
KCNN3	0.0106296	0.367692	0.045	0.004	1	0.041	0.47201	0.0191176							ENSG00000143603	1	-	protein_coding	yes	potassium calcium-activated channel subfamily N member 3
HSD17B8	0.020161	0.366876	0.091	0.019	1	0.072	0.601126	0.109413	0.796037	5.00963	0.503036	0.774766	27.7123	15.4928	ENSG00000204228	6	+	protein_coding	yes	hydroxysteroid 17-beta dehydrogenase 8
DPYSL2	0.239807	0.366746	0.591	0.46	1	0.131	7.82408	5.11496	-0.268465	9.478	0.701649	0.87982	630.726	747.742	ENSG00000092964	8	+	protein_coding	yes	dihydropyrimidinase like 2
PURB	0.0774071	0.366712	0.273	0.135	1	0.138	1.5175	0.744648	-0.205015	7.10908	0.772302	0.911839	109.553	127.219	ENSG00000146676	7	-	protein_coding	no	purine rich element binding protein B
MTUS1	0.142366	0.366326	0.409	0.272	1	0.137	3.76655	2.30453	-0.0154308	8.33454	0.98032	0.995728	311.377	318.904	ENSG00000129422	8	-	protein_coding	yes	microtubule associated scaffold protein 1
ICAM5	0.0106296	0.366307	0.045	0.004	1	0.041	0.470057	0.0191755	1.30981	4.42592	0.412077	0.724048	13.7647	4.86446	ENSG00000105376	19	+	protein_coding	yes	intercellular adhesion molecule 5
CRTAP	7.38015e-05	0.365915	0.273	0.056	1	0.217	1.0121	0.395518	0.601441	6.19578	0.462229	0.759504	81.1532	53.1102	ENSG00000170275	3	+	protein_coding	no	cartilage associated protein
SH3RF3	0.0018158	0.365739	0.091	0.012	1	0.079	0.506569	0.0450827	1.38435	4.80163	0.246049	0.651368	27.3425	9.87043	ENSG00000172985	2	+	protein_coding	no	SH3 domain containing ring finger 3
ZMYND8	0.177899	0.365636	0.273	0.159	1	0.114	2.21478	1.23027	-0.462935	7.4161	0.500963	0.774766	121.127	166.374	ENSG00000101040	20	-	protein_coding	no	zinc finger MYND-type containing 8
SCAMP1	0.0531667	0.365471	0.318	0.156	1	0.162	1.87286	0.993391	-0.378085	7.34888	0.58059	0.824014	121.178	158.891	ENSG00000085365	5	+	protein_coding	yes	secretory carrier membrane protein 1
POLK	0.000443751	0.36545	0.273	0.066	1	0.207	1.23347	0.549773	0.450753	6.31567	0.578227	0.822745	82.0256	59.6992	ENSG00000122008	5	+	protein_coding	no	DNA polymerase kappa
AKAP7	0.000175774	0.365092	0.182	0.03	1	0.152	0.72162	0.195033	1.45368	5.70347	0.0939588	0.600541	81.0833	28.9829	ENSG00000118507	6	+	protein_coding	no	A-kinase anchoring protein 7
NDUFC1	0.484833	0.365019	0.364	0.281	1	0.083	4.09817	2.53906	-0.470812	8.39231	0.477827	0.763432	254.328	351.589	ENSG00000109390	4	-	protein_coding	no	NADH:ubiquinone oxidoreductase subunit C1
KHDRBS2	0.0726669	0.365015	0.136	0.05	1	0.086	0.909966	0.325872	0.298417	5.98075	0.750263	0.909011	56.029	45.416	ENSG00000112232	6	-	protein_coding	no	KH RNA binding domain containing, signal transduction associated 2
FUT9	0.815626	0.364978	0.045	0.037	1	0.008	0.720357	0.194293	-1.43747	5.64743	0.300996	0.682861	13.7647	39.0012	ENSG00000172461	6	+	protein_coding	no	fucosyltransferase 9
PPP1R15B	0.0473563	0.364686	0.136	0.045	1	0.091	0.903143	0.321571	0.495694	5.85326	0.602025	0.829608	56.029	39.4443	ENSG00000158615	1	-	protein_coding	no	protein phosphatase 1 regulatory subunit 15B
KCNA5	0.470578	0.364	0.091	0.056	1	0.035	0.846831	0.283346	-1.00972	6.05664	0.359944	0.703932	27.3547	56.1673	ENSG00000130037	12	+	protein_coding	yes	potassium voltage-gated channel subfamily A member 5
TRO	0.0355446	0.363987	0.091	0.022	1	0.069	0.633884	0.135386	0.586444	5.1212	0.625089	0.843896	27.6998	18.1233	ENSG00000067445	X	+	protein_coding	no	trophinin
TXNL4A	0.041582	0.363747	0.318	0.141	1	0.177	1.84141	0.974973	-0.182014	7.22018	0.792095	0.921508	121.127	136.454	ENSG00000141759	18	-	protein_coding	no	thioredoxin like 4A
PPTC7	0.439598	0.363716	0.045	0.022	1	0.023	0.573197	0.0935113	-0.390474	5.06115	0.785049	0.917683	13.7647	18.3458	ENSG00000196850	12	-	protein_coding	no	protein phosphatase targeting COQ7
TNK2	0.00401731	0.363395	0.227	0.065	1	0.162	1.06746	0.437529	0.136066	6.3082	0.872821	0.952952	68.7611	62.5465	ENSG00000061938	3	-	protein_coding	yes	tyrosine kinase non receptor 2
SYCE1L	0.0119574	0.36319	0.136	0.033	1	0.103	0.733644	0.20567	0.805722	5.66134	0.40735	0.724048	54.0583	30.4884	ENSG00000205078	16	+	protein_coding	no	synaptonemal complex central element protein 1 like
ZDHHC8	0.000139573	0.36309	0.136	0.017	1	0.119	0.573951	0.0947205	1.45563	5.05165	0.174402	0.625086	41.266	14.4048	ENSG00000099904	22	+	protein_coding	no	zinc finger DHHC-type palmitoyltransferase 8
CLIP1	0.0448234	0.362863	0.318	0.153	1	0.165	2.29475	1.2921	-0.424927	7.28804	0.547973	0.802978	110.653	150.262	ENSG00000130779	12	-	protein_coding	no	CAP-Gly domain containing linker protein 1
AC073389.1	1.70617e-05	0.362768	0.091	0.006	0.650394	0.085	0.491111	0.0374372	2.26031	4.52959	0.0819609	0.600541	27.3425	4.86446	ENSG00000268584	10	+	lncRNA	no	novel transcript, antisense to USP54
AGO2	0.373666	0.362667	0.136	0.086	1	0.05	1.18821	0.522599	-0.930343	6.47274	0.326775	0.696673	41.8172	81.2785	ENSG00000123908	8	-	protein_coding	no	argonaute RISC catalytic component 2
USP9X	0.125913	0.361994	0.227	0.118	1	0.109	1.56684	0.787255	-0.711817	6.89401	0.374084	0.71759	68.8216	114.585	ENSG00000124486	X	+	protein_coding	no	ubiquitin specific peptidase 9 X-linked
ZNF136	0.0362458	0.361981	0.091	0.022	1	0.069	0.647529	0.147167	0.474646	5.18892	0.693655	0.87538	27.6873	19.6618	ENSG00000196646	19	+	protein_coding	no	zinc finger protein 136
GLIDR	0.0057517	0.361966	0.091	0.014	1	0.077	0.517312	0.0565141	1.01151	4.89224	0.386849	0.724048	27.3547	12.9678	ENSG00000278175	9	-	lncRNA	no	glioblastoma down-regulated RNA
TJP1	0.147686	0.361689	0.227	0.125	1	0.102	1.61847	0.823763	-0.594958	7.20968	0.414121	0.725854	95.1931	145.125	ENSG00000104067	15	-	protein_coding	yes	tight junction protein 1
XPO1	0.0976959	0.361588	0.318	0.179	1	0.139	2.40166	1.36949	-0.4785	7.53924	0.49072	0.773176	128.006	185.285	ENSG00000082898	2	-	protein_coding	no	exportin 1
SET	0.144989	0.361577	0.364	0.239	1	0.125	3.10907	1.86229	0.183581	8.17841	0.76446	0.909923	309.032	270.09	ENSG00000119335	9	+	protein_coding	no	SET nuclear proto-oncogene
AP000355.1	0.00231873	0.361274	0.045	0.003	1	0.042	0.449156	0.00975403							ENSG00000228923	22	+	lncRNA	no	novel transcript
ANKRD40	0.0386691	0.360975	0.136	0.043	1	0.093	0.826322	0.27294	0.839282	5.82782	0.346007	0.698119	67.1927	37.1267	ENSG00000154945	17	-	protein_coding	no	ankyrin repeat domain 40
MT-ATP8	0.0232474	0.360952	0.636	0.37	1	0.266	6.23065	4.03985	0.195534	9.20305	0.775956	0.913895	602.271	542.92	ENSG00000228253	MT	+	protein_coding	no	mitochondrially encoded ATP synthase membrane subunit 8
C8orf58	1.70617e-05	0.360901	0.091	0.006	0.650394	0.085	0.491111	0.0393759	2.26027	4.55226	0.0819609	0.600541	27.3425	4.93538	ENSG00000241852	8	+	protein_coding	no	chromosome 8 open reading frame 58
SLC7A2	0.692192	0.360889	0.045	0.032	1	0.013	0.701459	0.186013	-1.14481	5.49735	0.42251	0.730861	13.7647	31.6262	ENSG00000003989	8	+	protein_coding	yes	solute carrier family 7 member 2
CCDC92	0.236239	0.36062	0.136	0.071	1	0.065	1.15315	0.501272	-0.60442	6.23781	0.536042	0.796866	41.3028	63.3538	ENSG00000119242	12	-	protein_coding	no	coiled-coil domain containing 92
RAB11FIP3	0.00162686	0.360358	0.182	0.04	1	0.142	0.674463	0.167815	0.819913	5.85429	0.356891	0.701299	67.1927	37.6405	ENSG00000090565	16	+	protein_coding	no	RAB11 family interacting protein 3
AL121821.1	0.0108799	0.360058	0.045	0.004	1	0.041	0.47201	0.0269268							ENSG00000258636	14	-	lncRNA	no	novel transcript
TMEM91	0.1822	0.359952	0.091	0.036	1	0.055	0.753118	0.223167	-0.268749	5.62068	0.820516	0.937127	27.3547	33.1329	ENSG00000142046	19	+	protein_coding	no	transmembrane protein 91
AC002310.1	0.0106296	0.359875	0.045	0.004	1	0.041	0.47201	0.0271144	1.64661	4.36128	0.315943	0.682861	13.7585	3.67252	ENSG00000235560	16	+	lncRNA	no	novel transcript, antisense to ZNF747
IER5L	0.00890713	0.359694	0.182	0.05	1	0.132	0.841853	0.28541	0.248917	5.95113	0.789489	0.920474	54.7087	45.9227	ENSG00000188483	9	-	protein_coding	no	immediate early response 5 like
SPINT2	0.267943	0.359671	0.182	0.108	1	0.074	1.54551	0.776529	0.236663	7.18328	0.72048	0.89322	145.03	118.691	ENSG00000167642	19	+	protein_coding	yes	serine peptidase inhibitor, Kunitz type 2
NLN	0.0697141	0.359351	0.091	0.026	1	0.065	0.649733	0.151727	0.243572	5.31681	0.83907	0.940834	27.3547	22.8987	ENSG00000123213	5	+	protein_coding	yes	neurolysin
GALNT13	0.786107	0.358959	0.045	0.036	1	0.009	0.720357	0.201503	-1.26457	5.56619	0.371159	0.715286	13.7647	34.4739	ENSG00000144278	2	+	protein_coding	no	polypeptide N-acetylgalactosaminyltransferase 13
APIP	0.317963	0.358952	0.091	0.046	1	0.045	0.908094	0.332628	0.683994	5.9398	0.437823	0.744073	67.1927	41.4319	ENSG00000149089	11	-	protein_coding	no	APAF1 interacting protein
C2orf92	0.0018478	0.358918	0.091	0.012	1	0.079	0.522292	0.0632167	1.40657	4.78122	0.246049	0.651368	27.6873	9.71946	ENSG00000228486	2	+	protein_coding	no	chromosome 2 open reading frame 92
CDKL3	0.194286	0.358764	0.045	0.013	1	0.032	0.502816	0.0497757	0.30386	4.69872	0.846379	0.940834	13.7585	10.6064	ENSG00000006837	5	-	protein_coding	no	cyclin dependent kinase like 3
HEXA-AS1	0.0106296	0.358635	0.045	0.004	1	0.041	0.449156	0.0124223	1.64652	4.40456	0.315943	0.682861	13.7585	3.77634	ENSG00000260339	15	+	lncRNA	no	HEXA antisense RNA 1
LRRTM4	0.00529829	0.358618	0.136	0.029	1	0.107	0.699188	0.187123	0.441296	5.57976	0.676748	0.870133	41.266	30.1232	ENSG00000176204	2	-	protein_coding	no	leucine rich repeat transmembrane neuronal 4
PNP	0.00126133	0.358544	0.136	0.023	1	0.113	0.648089	0.151508	1.39758	5.33944	0.162443	0.610861	54.0347	19.8668	ENSG00000198805	14	+	protein_coding	no	purine nucleoside phosphorylase
RIOK3	0.103926	0.358541	0.182	0.082	1	0.1	1.17969	0.522935	-0.242562	6.55227	0.767845	0.91012	68.7914	82.1677	ENSG00000101782	18	+	protein_coding	no	RIO kinase 3
CCDC80	0.0275901	0.358146	0.045	0.006	1	0.039	0.502816	0.050425	1.30981	4.42211	0.412077	0.724048	13.7585	4.85543	ENSG00000091986	3	-	protein_coding	no	coiled-coil domain containing 80
LACTB2	0.786107	0.358114	0.045	0.036	1	0.009	0.720357	0.202519	-1.08188	5.41598	0.445661	0.749568	13.7647	30.3578	ENSG00000147592	8	-	protein_coding	no	lactamase beta 2
SH2D3C	0.40217	0.357911	0.045	0.02	1	0.025	0.573197	0.0998775	-0.36152	5.02738	0.798553	0.924705	13.7647	17.9361	ENSG00000095370	9	-	protein_coding	no	SH2 domain containing 3C
DNM1P41	0.116428	0.357887	0.045	0.01	1	0.035	0.502816	0.0506966	0.609745	4.59613	0.68376	0.870133	13.7585	8.34248	ENSG00000280038	15	-	TEC	no	dynamin 1 pseudogene 41
TP53INP2	0.0761696	0.35785	0.136	0.05	1	0.086	0.928443	0.348325	-0.113027	5.93484	0.911259	0.969463	41.8172	45.3125	ENSG00000078804	20	+	protein_coding	no	tumor protein p53 inducible nuclear protein 2
RDH13	0.0245784	0.357827	0.182	0.061	1	0.121	1.09371	0.463909	0.0418487	6.1054	0.963694	0.986596	54.6846	53.1102	ENSG00000160439	19	-	protein_coding	no	retinol dehydrogenase 13
TOM1	0.0172304	0.35778	0.136	0.036	1	0.1	0.716829	0.200453	0.760582	5.67044	0.432206	0.739238	54.0583	31.4968	ENSG00000100284	22	+	protein_coding	yes	target of myb1 membrane trafficking protein
FOXE3	2.04157e-08	0.357698	0.045	0	0.000778247	0.045	0.430034	0							ENSG00000186790	1	+	protein_coding	no	forkhead box E3
SHOX2	2.04157e-08	0.357698	0.045	0	0.000778247	0.045	0.430034	0							ENSG00000168779	3	-	protein_coding	no	short stature homeobox 2
AL353803.1	2.04157e-08	0.357698	0.045	0	0.000778247	0.045	0.430034	0							ENSG00000226355	9	+	lncRNA	no	novel transcript
AC007608.4	2.04157e-08	0.357698	0.045	0	0.000778247	0.045	0.430034	0							ENSG00000278909	16	+	TEC	no	novel transcript
C1orf43	0.00296838	0.357586	0.364	0.127	1	0.237	1.79701	0.956127	-0.194112	7.06116	0.784131	0.917471	107.047	122.313	ENSG00000143612	1	-	protein_coding	no	chromosome 1 open reading frame 43
HGF	0.0270827	0.35754	0.045	0.006	1	0.039	0.470057	0.0281504	1.30981	4.42592	0.412077	0.724048	13.7647	4.86446	ENSG00000019991	7	-	protein_coding	no	hepatocyte growth factor
RPS6KA4	0.123675	0.357218	0.091	0.032	1	0.059	0.755763	0.228366	0.583434	5.47235	0.583615	0.825165	40.7642	26.8801	ENSG00000162302	11	+	protein_coding	no	ribosomal protein S6 kinase A4
AC007216.3	0.0106296	0.357106	0.045	0.004	1	0.041	0.449156	0.0139721							ENSG00000261560	16	-	lncRNA	no	novel transcript, sense intronic to GSPT1
MELTF-AS1	0.00353658	0.357075	0.091	0.013	1	0.078	0.544771	0.0809069	1.21038	4.88181	0.307556	0.682861	27.3425	11.2949	ENSG00000228109	3	+	lncRNA	no	MELTF antisense RNA 1
CDC37L1	0.17615	0.356969	0.182	0.094	1	0.088	1.36827	0.657302	-0.85923	6.72637	0.316306	0.682957	54.7328	100.813	ENSG00000106993	9	+	protein_coding	no	cell division cycle 37 like 1
TRIB1	0.0461013	0.356901	0.136	0.045	1	0.091	0.746238	0.22209	0.165618	5.68821	0.874082	0.95296	41.2844	36.711	ENSG00000173334	8	+	protein_coding	no	tribbles pseudokinase 1
POLR1B	0.237226	0.356815	0.045	0.014	1	0.031	0.573197	0.101084	0.146974	4.82098	0.921645	0.970074	13.7647	12.3034	ENSG00000125630	2	+	protein_coding	no	RNA polymerase I subunit B
AP000350.7	0.0108799	0.356523	0.045	0.004	1	0.041	0.47201	0.0305638	1.64661	4.35755	0.315943	0.682861	13.7585	3.66563	ENSG00000279467	22	-	lncRNA	no	novel transcript, antisense to SLC2A11
STC2	0.116428	0.356431	0.045	0.01	1	0.035	0.47201	0.0306583	0.611347	4.63554	0.68376	0.870133	13.7585	8.55753	ENSG00000113739	5	-	protein_coding	no	stanniocalcin 2
GART	0.199547	0.356385	0.091	0.037	1	0.054	0.750552	0.225742	-0.25184	5.58565	0.829949	0.940293	27.6998	33.1947	ENSG00000159131	21	-	protein_coding	no	phosphoribosylglycinamide formyltransferase, phosphoribosylglycinamide synthetase, phosphoribosylaminoimidazole synthetase
U2AF1L4	0.00040924	0.356367	0.227	0.049	1	0.178	0.85668	0.300075	0.903231	5.96258	0.277466	0.667138	80.1604	42.4493	ENSG00000161265	19	-	protein_coding	no	U2 small nuclear RNA auxiliary factor 1 like 4
KANSL1	0.0212387	0.356163	0.5	0.248	1	0.252	3.26585	1.98762	0.0479692	8.13842	0.940083	0.97598	266.178	273.671	ENSG00000120071	17	-	protein_coding	no	KAT8 regulatory NSL complex subunit 1
RBM14	2.56852e-05	0.356154	0.227	0.037	0.97912	0.19	0.740629	0.219075	0.996284	5.78436	0.270134	0.660527	67.9539	33.5719	ENSG00000239306	11	+	protein_coding	no	RNA binding motif protein 14
HERPUD1	0.559478	0.355573	0.182	0.137	1	0.045	1.65319	0.859282	-0.340933	7.03499	0.640352	0.853891	96.328	124.201	ENSG00000051108	16	+	protein_coding	no	homocysteine inducible ER protein with ubiquitin like domain 1
EIF3J-DT	0.00831692	0.35549	0.227	0.071	1	0.156	1.0243	0.41869	0.484059	6.45303	0.527459	0.790404	95.1522	67.8951	ENSG00000179523	15	-	lncRNA	no	EIF3J divergent transcript
CUL5	0.00421109	0.355446	0.318	0.11	1	0.208	1.3798	0.667912	0.174605	6.82651	0.8082	0.930146	109.412	97.7386	ENSG00000166266	11	+	protein_coding	no	cullin 5
PILRA	0.117772	0.355194	0.045	0.01	1	0.035	0.502816	0.0535296	0.611316	4.63909	0.68376	0.870133	13.7585	8.57332	ENSG00000085514	7	+	protein_coding	yes	paired immunoglobin like type 2 receptor alpha
GOLM1	0.00011587	0.355174	0.273	0.059	1	0.214	1.03279	0.42509	1.06352	6.28304	0.161371	0.610861	109.412	51.8864	ENSG00000135052	9	-	protein_coding	no	golgi membrane protein 1
RBM34	1.70617e-05	0.355055	0.091	0.006	0.650394	0.085	0.491111	0.0454704	2.26024	4.56385	0.0819609	0.600541	27.3425	4.97972	ENSG00000188739	1	-	protein_coding	no	RNA binding motif protein 34
MTA2	0.155957	0.35502	0.045	0.012	1	0.033	0.502816	0.0537136	0.445367	4.66614	0.767066	0.909923	13.7585	9.5898	ENSG00000149480	11	-	protein_coding	no	metastasis associated 1 family member 2
RNPEP	0.000314785	0.354931	0.091	0.009	1	0.082	0.500814	0.0524037	1.7582	4.67745	0.156128	0.609348	27.3425	7.38243	ENSG00000176393	1	+	protein_coding	yes	arginyl aminopeptidase
LCLAT1	0.0206186	0.354922	0.091	0.019	1	0.072	0.615153	0.132591	0.718836	5.07461	0.548754	0.803497	27.3547	16.2339	ENSG00000172954	2	+	protein_coding	no	lysocardiolipin acyltransferase 1
VSTM4	0.0108799	0.35487	0.045	0.004	1	0.041	0.470057	0.0308991	1.64657	4.37739	0.315943	0.682861	13.7647	3.71314	ENSG00000165633	10	-	protein_coding	yes	V-set and transmembrane domain containing 4
ZNF716	0.00011895	0.354772	0.045	0.001	1	0.044	0.430034	0.00293049							ENSG00000182111	7	+	protein_coding	no	zinc finger protein 716
SYNJ2	0.17302	0.354713	0.091	0.036	1	0.055	0.810884	0.270108	0.0904431	5.78722	0.930711	0.973396	41.7796	39.1805	ENSG00000078269	6	+	protein_coding	yes	synaptojanin 2
B3GALNT1	0.00721111	0.354709	0.273	0.092	1	0.181	1.1485	0.506907	0.244976	6.90213	0.724216	0.895318	119.766	100.309	ENSG00000169255	3	-	protein_coding	no	beta-1,3-N-acetylgalactosaminyltransferase 1 (globoside blood group)
ST3GAL5	0.12378	0.354675	0.227	0.117	1	0.11	1.61075	0.831181	-0.714303	7.10602	0.347614	0.698119	81.1532	132.936	ENSG00000115525	2	-	protein_coding	no	ST3 beta-galactoside alpha-2,3-sialyltransferase 5
NUDCD1	0.442022	0.354514	0.045	0.022	1	0.023	0.701459	0.193598	-0.406859	5.07964	0.777432	0.914624	13.7647	18.5726	ENSG00000120526	8	-	protein_coding	no	NudC domain containing 1
CCNI	0.635876	0.354482	0.545	0.529	1	0.016	9.78176	6.5638	-0.261843	9.60511	0.711195	0.886409	684.543	828.63	ENSG00000118816	4	-	protein_coding	no	cyclin I
MUC1	0.000124634	0.354479	0.045	0.001	1	0.044	0.449156	0.0166388							ENSG00000185499	1	-	protein_coding	yes	mucin 1, cell surface associated
ATG101	0.758216	0.354362	0.045	0.035	1	0.01	0.720357	0.207039	-1.07999	5.45546	0.450603	0.753897	13.7647	30.1985	ENSG00000123395	12	+	protein_coding	no	autophagy related 101
AC008764.7	0.00231873	0.354266	0.045	0.003	1	0.042	0.449156	0.0168554							ENSG00000269578	19	-	lncRNA	no	novel transcript, sense intronic MED26
LINC01238.1	0.0270827	0.354208	0.045	0.006	1	0.039	0.449156	0.016914	1.30981	4.42579	0.412077	0.724048	13.7585	4.86446
ERF	6.98061e-05	0.354192	0.136	0.016	1	0.12	0.565624	0.0986613	1.56009	4.99575	0.142971	0.601175	40.7642	13.1568	ENSG00000105722	19	-	protein_coding	no	ETS2 repressor factor
ARID4A	0.0220622	0.353987	0.364	0.161	1	0.203	2.24207	1.27556	0.167408	7.53034	0.789874	0.920506	187.599	169.238	ENSG00000032219	14	+	protein_coding	yes	AT-rich interaction domain 4A
DNAJB11	0.0116328	0.35398	0.136	0.033	1	0.103	0.72435	0.210303	1.12115	5.6879	0.218068	0.633083	67.1638	30.3488	ENSG00000090520	3	+	protein_coding	no	DnaJ heat shock protein family (Hsp40) member B11
AC016596.1	0.116428	0.353978	0.045	0.01	1	0.035	0.470057	0.031819	0.611317	4.64278	0.68376	0.870133	13.7647	8.58917	ENSG00000227908	5	+	lncRNA	no	novel transcript, antisense to IL6ST
IDH3A	0.0146717	0.353971	0.227	0.078	1	0.149	1.1193	0.487529	0.268829	6.39293	0.736559	0.90284	81.1183	67.3823	ENSG00000166411	15	+	protein_coding	no	isocitrate dehydrogenase (NAD(+)) 3 catalytic subunit alpha
CTDNEP1	0.0261935	0.353839	0.182	0.061	1	0.121	0.982575	0.391744	0.362568	6.12282	0.673704	0.870133	67.9835	52.8007	ENSG00000175826	17	-	protein_coding	no	CTD nuclear envelope phosphatase 1
LINC00348	0.0270827	0.353838	0.045	0.006	1	0.039	0.470057	0.0319641	1.30977	4.44516	0.412077	0.724048	13.7647	4.92609	ENSG00000226846	13	+	lncRNA	no	long intergenic non-protein coding RNA 348
BSG	0.364648	0.353427	0.455	0.344	1	0.111	4.95928	3.18507	-0.593688	8.78605	0.39268	0.724048	317.105	465.992	ENSG00000172270	19	+	protein_coding	yes	basigin (Ok blood group)
LINC01508	0.000124634	0.353413	0.045	0.001	1	0.044	0.449156	0.0177235							ENSG00000231107	9	-	lncRNA	no	long intergenic non-protein coding RNA 1508
GPD1	0.000124634	0.353413	0.045	0.001	1	0.044	0.449156	0.0177235							ENSG00000167588	12	+	protein_coding	no	glycerol-3-phosphate dehydrogenase 1
UBE2B	0.0785153	0.353104	0.364	0.2	1	0.164	2.37823	1.37322	-0.470524	7.70816	0.481854	0.76617	149.884	214.603	ENSG00000119048	5	+	protein_coding	yes	ubiquitin conjugating enzyme E2 B
MBOAT7	0.000157826	0.353069	0.273	0.061	1	0.212	0.969082	0.383337	0.545969	6.22992	0.50322	0.774766	80.1945	54.386	ENSG00000125505	19	-	protein_coding	no	membrane bound O-acyltransferase domain containing 7
NMNAT1	0.194286	0.352991	0.045	0.013	1	0.032	0.571276	0.103953	1.79819	4.97445	0.0968152	0.600541	41.7796	11.2949	ENSG00000173614	1	+	protein_coding	no	nicotinamide nucleotide adenylyltransferase 1
ATXN3	0.659754	0.352953	0.091	0.071	1	0.02	1.06825	0.453176	-1.21513	6.21622	0.262361	0.660527	27.7123	65.9814	ENSG00000066427	14	-	protein_coding	yes	ataxin 3
LIFR	0.526996	0.352555	0.091	0.061	1	0.03	0.973304	0.387016	-0.550955	6.1661	0.573294	0.820445	40.7822	60.2942	ENSG00000113594	5	-	protein_coding	yes	LIF receptor subunit alpha
PPP1R10	0.0789994	0.35251	0.227	0.107	1	0.12	1.44323	0.717398	0.211065	6.93125	0.760705	0.909923	121.076	104.755	ENSG00000204569	6	-	protein_coding	no	protein phosphatase 1 regulatory subunit 10
RAB39A	0.00178431	0.352417	0.091	0.012	1	0.079	0.471989	0.034789	1.39414	4.78428	0.246049	0.651368	27.3425	9.75502	ENSG00000179331	11	+	protein_coding	yes	RAB39A, member RAS oncogene family
AAMP	0.037537	0.352312	0.182	0.065	1	0.117	0.988702	0.398178	0.173474	6.24553	0.838212	0.940834	67.1927	59.3773	ENSG00000127837	2	-	protein_coding	yes	angio associated migratory cell protein
IMMP2L	0.40217	0.352293	0.045	0.02	1	0.025	0.573197	0.106074	-0.370259	5.03627	0.794365	0.922729	13.7647	18.06	ENSG00000184903	7	-	protein_coding	no	inner mitochondrial membrane peptidase subunit 2
VEZT	0.0370508	0.35226	0.273	0.115	1	0.158	1.65227	0.864807	-0.130005	7.0866	0.855555	0.944511	110.653	120.951	ENSG00000028203	12	+	protein_coding	no	vezatin, adherens junctions transmembrane protein
TECPR1	0.0404969	0.351935	0.182	0.068	1	0.114	0.979568	0.392281	0.198302	6.23407	0.816133	0.934842	67.9835	59.3154	ENSG00000205356	7	-	protein_coding	no	tectonin beta-propeller repeat containing 1
CALM3	0.607738	0.351896	0.455	0.405	1	0.05	5.93112	3.87503	-0.331258	8.99331	0.6279	0.84595	425.139	534.676	ENSG00000160014	19	+	protein_coding	yes	calmodulin 3
PRCP	0.119862	0.351821	0.136	0.056	1	0.08	0.962907	0.380721	-0.533615	6.14474	0.585169	0.825917	40.7822	59.6517	ENSG00000137509	11	-	protein_coding	yes	prolylcarboxypeptidase
ZMAT4	0.0143836	0.351679	0.136	0.035	1	0.101	0.726058	0.214291	0.318705	5.71789	0.761584	0.909923	41.7984	33.3079	ENSG00000165061	8	-	protein_coding	no	zinc finger matrin-type 4
TRIM67	0.377012	0.351675	0.091	0.049	1	0.042	0.911726	0.344915	-0.201335	5.96038	0.841287	0.940834	41.266	47.6117	ENSG00000119283	1	+	protein_coding	no	tripartite motif containing 67
HNRNPM	0.00711745	0.3516	0.318	0.117	1	0.201	1.57457	0.811366	0.436446	7.14727	0.49844	0.774766	160.774	118.665	ENSG00000099783	19	+	protein_coding	no	heterogeneous nuclear ribonucleoprotein M
SMAD9	0.124496	0.351418	0.091	0.032	1	0.059	0.723004	0.21246	0.434954	5.56574	0.680539	0.870133	40.7822	29.8956	ENSG00000120693	13	-	protein_coding	no	SMAD family member 9
PRDX4	0.726934	0.3513	0.045	0.033	1	0.012	0.701459	0.19744	-1.057	5.43687	0.45955	0.759504	13.7647	29.7599	ENSG00000123131	X	+	protein_coding	no	peroxiredoxin 4
PDYN	0.00011895	0.351257	0.045	0.001	1	0.044	0.430034	0.00646153							ENSG00000101327	20	-	protein_coding	yes	prodynorphin
SIRT1	0.225368	0.350912	0.091	0.039	1	0.052	0.753118	0.234275	-0.333532	5.62536	0.775554	0.913752	27.3547	34.7257	ENSG00000096717	10	+	protein_coding	no	sirtuin 1
SNRK	0.00377968	0.350859	0.273	0.085	1	0.188	1.21185	0.557329	0.526391	6.6954	0.453089	0.756226	119.766	83.0312	ENSG00000163788	3	+	protein_coding	no	SNF related kinase
SLC29A1	0.0453016	0.350808	0.091	0.023	1	0.068	0.614771	0.136991	0.426637	5.19648	0.722949	0.894642	27.6998	20.3932	ENSG00000112759	6	+	protein_coding	yes	solute carrier family 29 member 1 (Augustine blood group)
POU3F1	0.020161	0.35071	0.091	0.019	1	0.072	0.554475	0.0946422	0.387306	5.16973	0.745709	0.906324	27.3425	20.7197	ENSG00000185668	1	-	protein_coding	no	POU class 3 homeobox 1
AC012313.5	0.00239193	0.350403	0.045	0.003	1	0.042	0.449156	0.0207909	2.08679	4.29285	0.218714	0.633083	13.7585	2.46522	ENSG00000268912	19	-	lncRNA	no	novel transcript
NOP10	0.30962	0.350359	0.136	0.078	1	0.058	1.29369	0.615755	-0.422991	6.42852	0.631714	0.847354	55.4232	75.2836	ENSG00000182117	15	-	protein_coding	no	NOP10 ribonucleoprotein
RAB23	0.000839383	0.350294	0.091	0.01	1	0.081	0.521907	0.0721546	1.56781	4.75688	0.199441	0.633083	27.7123	8.63965	ENSG00000112210	6	-	protein_coding	yes	RAB23, member RAS oncogene family
COQ2	0.0108799	0.350226	0.045	0.004	1	0.041	0.470057	0.0356977	1.64661	4.35768	0.315943	0.682861	13.7647	3.66563	ENSG00000173085	4	-	protein_coding	no	coenzyme Q2, polyprenyltransferase
PCBD1	0.0123911	0.350226	0.273	0.099	1	0.174	1.44953	0.725767	0.787513	7.00056	0.21482	0.633083	171.508	98.692	ENSG00000166228	10	-	protein_coding	no	pterin-4 alpha-carbinolamine dehydratase 1
AC245884.8	0.00011895	0.350182	0.045	0.001	1	0.044	0.430034	0.0075441							ENSG00000267838	19	-	lncRNA	no	novel transcript
MSRB2	0.123051	0.350164	0.318	0.177	1	0.141	2.32457	1.3424	-0.166647	7.48209	0.800514	0.925941	149.821	170.123	ENSG00000148450	10	+	protein_coding	no	methionine sulfoxide reductase B2
SLC6A12	0.0275901	0.350143	0.045	0.006	1	0.039	0.47201	0.0371595	1.03695	4.48679	0.505888	0.774766	13.7585	6.04203	ENSG00000111181	12	-	protein_coding	yes	solute carrier family 6 member 12
ZNF644	0.0699925	0.350091	0.227	0.105	1	0.122	1.44167	0.720463	-0.332273	6.84575	0.666822	0.868792	82.0613	103.565	ENSG00000122482	1	-	protein_coding	no	zinc finger protein 644
CNOT7	0.0525009	0.350078	0.227	0.098	1	0.129	1.26529	0.596198	0.0373175	6.73242	0.960219	0.984352	94.1218	91.9648	ENSG00000198791	8	-	protein_coding	no	CCR4-NOT transcription complex subunit 7
AC040977.1	0.0106296	0.350017	0.045	0.004	1	0.041	0.449156	0.0211857	1.64657	4.38101	0.315943	0.682861	13.7585	3.7202	ENSG00000262089	17	-	lncRNA	no	novel transcript
HEATR3	0.00609222	0.349665	0.091	0.014	1	0.077	0.525691	0.0754971	0.98203	4.93474	0.405837	0.724048	27.3425	13.3267	ENSG00000155393	16	+	protein_coding	no	HEAT repeat containing 3
ATM	0.0653726	0.349542	0.318	0.163	1	0.155	2.10692	1.19041	-0.488332	7.33357	0.489248	0.772599	110.653	157.622	ENSG00000149311	11	+	protein_coding	no	ATM serine/threonine kinase
SLC38A3	0.280911	0.349533	0.045	0.016	1	0.029	0.573197	0.109132	-0.0789205	4.91204	0.954833	0.981704	13.7647	14.5439	ENSG00000188338	3	+	protein_coding	yes	solute carrier family 38 member 3
NAMPT	0.27492	0.34933	0.136	0.075	1	0.061	1.06735	0.457816	-0.276933	6.30923	0.756519	0.909923	54.7328	66.7932	ENSG00000105835	7	-	protein_coding	yes	nicotinamide phosphoribosyltransferase
AC122688.3	0.00182273	0.349282	0.136	0.024	1	0.112	0.6021	0.129791	1.35671	5.38173	0.175566	0.625632	55.3492	21.0237	ENSG00000279233	12	+	TEC	no	novel transcript
KIAA0319L	0.144026	0.349104	0.227	0.124	1	0.103	1.7515	0.940691	-0.618756	7.04542	0.415629	0.726549	82.0613	127.227	ENSG00000142687	1	-	protein_coding	yes	KIAA0319 like
AC008443.5	1.60693e-05	0.349085	0.091	0.006	0.61256	0.085	0.442498	0.0174413	1.98742	4.60548	0.116745	0.600541	27.3547	6.11681	ENSG00000250222	5	+	lncRNA	no	novel transcript
RAC1	0.0973167	0.348843	0.5	0.318	1	0.182	4.34558	2.77133	-0.344887	8.6429	0.603881	0.830578	329.394	416.587	ENSG00000136238	7	+	protein_coding	yes	Rac family small GTPase 1
ZNF236	0.301545	0.348812	0.091	0.045	1	0.046	0.851426	0.306228	-0.588314	5.83263	0.609047	0.834606	27.7123	42.1694	ENSG00000130856	18	+	protein_coding	no	zinc finger protein 236
JAG2	0.109071	0.348766	0.091	0.03	1	0.061	0.647529	0.162427	0.097958	5.38837	0.935311	0.974887	27.6873	25.8367	ENSG00000184916	14	-	protein_coding	yes	jagged canonical Notch ligand 2
RFLNA	0.0270827	0.34873	0.045	0.006	1	0.039	0.449156	0.0225008	1.30981	4.42579	0.412077	0.724048	13.7585	4.86446	ENSG00000178882	12	+	protein_coding	no	refilin A
BRD9	0.022283	0.348679	0.273	0.108	1	0.165	1.63078	0.856328	-0.0381229	6.84749	0.95864	0.983809	97.3589	100.682	ENSG00000028310	5	-	protein_coding	no	bromodomain containing 9
NNT-AS1	0.0538172	0.348366	0.182	0.071	1	0.111	1.00211	0.413167	0.0168153	6.37062	0.984074	0.997414	67.9835	67.1967	ENSG00000248092	5	-	lncRNA	no	NNT antisense RNA 1
ESF1	0.0148845	0.348346	0.273	0.101	1	0.172	1.72163	0.921073	0.854602	7.21237	0.157605	0.610861	208.506	114.356	ENSG00000089048	20	-	protein_coding	no	ESF1 nucleolar pre-rRNA processing protein homolog
RPS10	0.207458	0.34829	0.273	0.171	1	0.102	2.51453	1.48089	-0.144097	7.44089	0.826079	0.9389	148.174	165.234	ENSG00000124614	6	-	protein_coding	no	ribosomal protein S10
NNAT	0.160411	0.348146	0.091	0.035	1	0.056	0.757626	0.240877	1.99636	5.96925	0.0071126	0.600541	129.602	31.7523	ENSG00000053438	20	+	protein_coding	no	neuronatin
CALY	0.0971041	0.347917	0.5	0.305	1	0.195	4.71879	3.03837	-0.622776	9.01379	0.371884	0.715778	391.155	544.915	ENSG00000130643	10	-	protein_coding	no	calcyon neuron specific vesicular protein
SNX4	0.128666	0.34791	0.091	0.032	1	0.059	0.753951	0.238574	-0.0566947	5.46324	0.962036	0.985564	27.3547	28.4871	ENSG00000114520	3	-	protein_coding	yes	sorting nexin 4
AP000345.2	0.0111353	0.347748	0.045	0.004	1	0.041	0.47201	0.0396467	1.64656	4.38477	0.315943	0.682861	13.7585	3.72729	ENSG00000272733	22	-	lncRNA	no	novel transcript
KIF2A	0.0512494	0.347013	0.318	0.153	1	0.165	1.99227	1.11492	-0.573068	7.32815	0.414352	0.726062	107.047	160.653	ENSG00000068796	5	+	protein_coding	no	kinesin family member 2A
ZNF24	0.210864	0.346701	0.136	0.068	1	0.068	1.02453	0.431378	-0.779648	6.35592	0.417681	0.727435	41.2844	71.7931	ENSG00000172466	18	-	protein_coding	no	zinc finger protein 24
BMPR2	0.048388	0.346502	0.318	0.148	1	0.17	1.86185	1.02378	-0.72444	7.31045	0.319697	0.687267	95.2751	158.709	ENSG00000204217	2	+	protein_coding	yes	bone morphogenetic protein receptor type 2
AC099494.2	0.00231873	0.346379	0.045	0.003	1	0.042	0.430034	0.0113828	2.08679	4.29285	0.218714	0.633083	13.7585	2.46522	ENSG00000279415	16	-	TEC	no	novel transcript
GUF1	0.788592	0.346337	0.045	0.036	1	0.009	0.720357	0.216765	-1.25431	5.57328	0.376527	0.719834	13.7647	34.1981	ENSG00000151806	4	+	protein_coding	no	GUF1 homolog, GTPase
SETMAR	0.196062	0.346208	0.045	0.013	1	0.032	0.502816	0.0630399	0.300668	4.71932	0.846379	0.940834	13.7585	10.7459	ENSG00000170364	3	+	protein_coding	no	SET domain and mariner transposase fusion gene
SELENOO	0.0210327	0.346099	0.227	0.082	1	0.145	1.17073	0.535662	-0.15982	6.52631	0.848069	0.940998	68.7914	76.7424	ENSG00000073169	22	+	protein_coding	no	selenoprotein O
CYP46A1	0.0473563	0.346052	0.136	0.045	1	0.091	0.880573	0.33046	0.36976	5.90367	0.693769	0.87538	54.0347	41.5904	ENSG00000036530	14	+	protein_coding	no	cytochrome P450 family 46 subfamily A member 1
C6orf62	0.291999	0.346035	0.182	0.112	1	0.07	1.45227	0.73495	-0.636021	6.85123	0.430501	0.738202	68.8519	107.859	ENSG00000112308	6	-	protein_coding	no	chromosome 6 open reading frame 62
AL451064.1	0.00011895	0.346013	0.045	0.001	1	0.044	0.430034	0.011753							ENSG00000272137	6	+	lncRNA	no	novel transcript
ACTB	0.0973896	0.345954	0.727	0.493	1	0.234	8.16132	5.48205	-0.455949	9.38726	0.519029	0.784072	517.79	735.272	ENSG00000075624	7	-	protein_coding	yes	actin beta
MAGED1	0.136636	0.345924	0.182	0.088	1	0.094	1.31861	0.64057	-0.699871	6.61492	0.419675	0.729135	54.7328	89.8516	ENSG00000179222	X	+	protein_coding	yes	MAGE family member D1
KNTC1	0.0281058	0.345889	0.045	0.006	1	0.039	0.47201	0.0415804	1.30974	4.4689	0.412077	0.724048	13.7585	4.97292	ENSG00000184445	12	+	protein_coding	yes	kinetochore associated 1
ARL10	0.0591203	0.345845	0.136	0.046	1	0.09	0.771029	0.25322	0.00262208	5.78428	0.99881	0.99982	40.7822	40.7063	ENSG00000175414	5	+	protein_coding	no	ADP ribosylation factor like GTPase 10
SNRNP70	0.234613	0.345724	0.364	0.226	1	0.138	2.94914	1.79484	-0.741156	7.95869	0.281509	0.672526	152.88	264.208	ENSG00000104852	19	+	protein_coding	no	small nuclear ribonucleoprotein U1 subunit 70
ZNF106	0.274108	0.345468	0.273	0.174	1	0.099	2.54908	1.51235	-0.38251	7.68897	0.569392	0.817961	153.141	203.918	ENSG00000103994	15	-	protein_coding	no	zinc finger protein 106
INTS3	0.0101679	0.345315	0.182	0.052	1	0.13	0.854181	0.312755	0.178381	6.01866	0.847393	0.940834	54.6846	48.215	ENSG00000143624	1	+	protein_coding	no	integrator complex subunit 3
MDM2	0.102219	0.345229	0.136	0.055	1	0.081	0.974805	0.398276	-0.425568	6.09178	0.665924	0.868362	41.266	55.9092	ENSG00000135679	12	+	protein_coding	yes	MDM2 proto-oncogene
AASDHPPT	0.10942	0.345113	0.273	0.134	1	0.139	1.6437	0.872108	-0.187239	7.08141	0.790395	0.920813	109.459	126.637	ENSG00000149313	11	+	protein_coding	no	aminoadipate-semialdehyde dehydrogenase-phosphopantetheinyl transferase
FRRS1L	0.0636123	0.345005	0.409	0.22	1	0.189	2.69136	1.61428	-0.198262	8.14746	0.758329	0.909923	243.867	276.619	ENSG00000260230	9	-	protein_coding	yes	ferric chelate reductase 1 like
AL591623.1	9.21771e-05	0.344956	0.091	0.007	1	0.084	0.517312	0.0746385	1.98196	4.65361	0.116745	0.600541	27.3547	6.30754	ENSG00000225300	1	+	lncRNA	no	novel transcript
PTGER3	0.0275901	0.344862	0.045	0.006	1	0.039	0.470057	0.0412683	1.30967	4.52061	0.412077	0.724048	13.7647	5.10597	ENSG00000050628	1	-	protein_coding	yes	prostaglandin E receptor 3
EGR4	0.194286	0.344843	0.045	0.013	1	0.032	0.502816	0.0644919	0.0482041	4.829	0.992881	0.997753	13.7585	13.1335	ENSG00000135625	2	-	protein_coding	no	early growth response 4
TMEM25	0.00673047	0.344771	0.182	0.049	1	0.133	0.811047	0.282914	0.21976	5.96528	0.813469	0.933006	54.7087	46.9079	ENSG00000149582	11	+	protein_coding	yes	transmembrane protein 25
ADAL	0.173156	0.344635	0.136	0.063	1	0.073	0.995282	0.413615	-0.00858743	6.11222	0.991509	0.997753	54.7087	55.2621	ENSG00000168803	15	+	protein_coding	no	adenosine deaminase like
GABPB1-AS1	0.135194	0.344626	0.318	0.18	1	0.138	2.33513	1.36289	-0.463783	7.63209	0.495066	0.774766	139.849	202.03	ENSG00000244879	15	+	lncRNA	no	GABPB1 antisense RNA 1
CTSK	0.00591975	0.344598	0.091	0.014	1	0.077	0.500814	0.0633344	1.09156	4.90539	0.355879	0.700323	27.3425	12.3034	ENSG00000143387	1	-	protein_coding	no	cathepsin K
LAMP2	0.0440082	0.344596	0.182	0.069	1	0.113	0.95185	0.382898	-0.231523	6.29609	0.796965	0.92358	54.6846	64.3883	ENSG00000005893	X	-	protein_coding	yes	lysosomal associated membrane protein 2
ARHGEF35	0.00011895	0.344346	0.045	0.001	1	0.044	0.430034	0.0134414							ENSG00000213214	7	-	protein_coding	no	Rho guanine nucleotide exchange factor 35
NUAK1	0.317213	0.344318	0.136	0.079	1	0.057	1.23701	0.585378	-0.913333	6.4685	0.337088	0.698119	41.8172	80.0714	ENSG00000074590	12	-	protein_coding	no	NUAK family kinase 1
CLCN7	0.0555867	0.34419	0.273	0.127	1	0.146	1.86809	1.03289	-0.610294	7.08544	0.42345	0.731538	84.0076	130.068	ENSG00000103249	16	-	protein_coding	no	chloride voltage-gated channel 7
DLG4	0.411719	0.34403	0.136	0.088	1	0.048	1.16883	0.537503	-0.95402	6.46792	0.31362	0.682861	41.3028	81.4931	ENSG00000132535	17	-	protein_coding	yes	discs large MAGUK scaffold protein 4
TRAPPC2	0.0740455	0.343942	0.136	0.049	1	0.087	0.817254	0.288378	0.365591	5.84002	0.696881	0.876802	54.0583	41.7383	ENSG00000196459	X	-	protein_coding	no	trafficking protein particle complex 2
AC022893.1	0.0275901	0.343838	0.045	0.006	1	0.039	0.449156	0.0275148	1.30981	4.42211	0.412077	0.724048	13.7585	4.85543	ENSG00000253636	8	+	lncRNA	no	novel transcript
SPATA13	0.0102066	0.343684	0.182	0.052	1	0.13	0.944522	0.378964	0.455719	6.10437	0.599603	0.828772	68.7914	49.9078	ENSG00000182957	13	+	protein_coding	no	spermatogenesis associated 13
CLPTM1	0.274793	0.343552	0.182	0.11	1	0.072	1.46198	0.74615	-0.452096	6.91827	0.556356	0.808079	81.1532	110.683	ENSG00000104853	19	+	protein_coding	no	CLPTM1 regulator of GABA type A receptor forward trafficking
FAM43B	0.186394	0.343546	0.091	0.036	1	0.055	0.71937	0.219465	-0.336483	5.60986	0.772558	0.911978	27.3547	34.819	ENSG00000183114	1	+	protein_coding	no	family with sequence similarity 43 member B
HS1BP3	0.157546	0.343351	0.045	0.012	1	0.033	0.502816	0.0660809	0.445367	4.66614	0.767066	0.909923	13.7585	9.5898	ENSG00000118960	2	-	protein_coding	no	HCLS1 binding protein 3
KDM3A	0.0619724	0.343334	0.227	0.101	1	0.126	1.62216	0.860164	-0.0407018	6.82259	0.95665	0.982865	95.1931	97.556	ENSG00000115548	2	+	protein_coding	no	lysine demethylase 3A
NUMA1	0.00460199	0.343295	0.318	0.11	1	0.208	1.52996	0.794825	0.194356	6.93939	0.77908	0.915055	119.716	103.552	ENSG00000137497	11	-	protein_coding	no	nuclear mitotic apparatus protein 1
CRHR2	0.0039049	0.343208	0.136	0.027	1	0.109	0.63101	0.157187	0.509282	5.54338	0.631557	0.847354	40.7642	28.2929	ENSG00000106113	7	-	protein_coding	yes	corticotropin releasing hormone receptor 2
P2RX7	0.158495	0.343201	0.091	0.035	1	0.056	0.696399	0.203588	1.02143	5.72965	0.258025	0.660527	67.1638	32.5932	ENSG00000089041	12	+	protein_coding	yes	purinergic receptor P2X 7
SUMO1	0.0348366	0.343174	0.364	0.171	1	0.193	2.22463	1.28792	-0.0227656	7.45526	0.971406	0.990691	160.774	165.836	ENSG00000116030	2	-	protein_coding	yes	small ubiquitin like modifier 1
LASP1	0.465794	0.342887	0.091	0.056	1	0.035	0.86432	0.323143	-0.833695	5.95031	0.457691	0.759504	27.3547	49.5231	ENSG00000002834	17	+	protein_coding	no	LIM and SH3 protein 1
LINC00662	0.00689634	0.342828	0.182	0.049	1	0.133	0.803266	0.279887	0.300329	5.9483	0.748423	0.908265	55.3739	44.811	ENSG00000261824	19	-	lncRNA	no	long intergenic non-protein coding RNA 662
AC007938.3	0.154381	0.342495	0.045	0.012	1	0.033	0.47201	0.0451222	0.288778	4.75717	0.846379	0.940834	13.7585	11.0145	ENSG00000270953	7	+	lncRNA	no	novel transcript, antisense to COPG2
ABCG1	0.000134885	0.34245	0.136	0.017	1	0.119	0.523648	0.081833	1.26901	5.16002	0.241211	0.646976	40.7642	16.3226	ENSG00000160179	21	+	protein_coding	yes	ATP binding cassette subfamily G member 1
MCAM	0.00364964	0.342391	0.091	0.013	1	0.078	0.556852	0.105474	0.848469	5.00446	0.476271	0.762682	27.3547	14.7496	ENSG00000076706	11	-	protein_coding	yes	melanoma cell adhesion molecule
ARL2BP	0.0736306	0.342323	0.182	0.075	1	0.107	1.05795	0.461388	-0.235944	6.25551	0.792031	0.921508	54.0583	64.0679	ENSG00000102931	16	+	protein_coding	no	ADP ribosylation factor like GTPase 2 binding protein
ZNF771	0.0175243	0.34224	0.136	0.036	1	0.1	0.782737	0.266061	0.368369	5.62617	0.726525	0.896382	41.266	31.7335	ENSG00000179965	16	+	protein_coding	no	zinc finger protein 771
MAST2	0.118643	0.342192	0.136	0.056	1	0.08	1.04676	0.453631	-0.409203	6.1453	0.680969	0.870133	41.7796	55.7146	ENSG00000086015	1	+	protein_coding	yes	microtubule associated serine/threonine kinase 2
GPAA1	0.441381	0.34172	0.136	0.091	1	0.045	1.26695	0.610775	-1.01407	6.53137	0.283432	0.67601	41.3028	84.4847	ENSG00000197858	8	+	protein_coding	no	glycosylphosphatidylinositol anchor attachment 1
BCHE	0.0138959	0.341119	0.091	0.017	1	0.074	0.521716	0.081901	0.716354	5.0779	0.550354	0.804256	27.3547	16.2634	ENSG00000114200	3	-	protein_coding	no	butyrylcholinesterase
MAP2	0.396855	0.340453	0.364	0.275	1	0.089	3.7098	2.35078	-0.822433	8.3139	0.231419	0.645113	191.765	352.436	ENSG00000078018	2	+	protein_coding	no	microtubule associated protein 2
AC108047.1	0.0106296	0.340348	0.045	0.004	1	0.041	0.430034	0.0175009	1.64661	4.35755	0.315943	0.682861	13.7585	3.66563	ENSG00000233654	2	+	lncRNA	no	novel transcript
NKAIN4	0.00364964	0.340129	0.091	0.013	1	0.078	0.574577	0.120593	1.98039	5.11862	0.0504979	0.600541	53.399	12.784	ENSG00000101198	20	-	protein_coding	yes	sodium/potassium transporting ATPase interacting 4
CHST1	0.1822	0.340098	0.091	0.036	1	0.055	0.804777	0.28446	0.0721451	5.77067	0.944215	0.977182	40.7822	38.7452	ENSG00000175264	11	-	protein_coding	no	carbohydrate sulfotransferase 1
C9orf85	0.00124486	0.340041	0.136	0.023	1	0.113	0.650142	0.174474	0.872289	5.31558	0.416741	0.726837	40.7642	21.8391	ENSG00000155621	9	+	protein_coding	no	chromosome 9 open reading frame 85
AP000787.1	0.00231873	0.339954	0.045	0.003	1	0.042	0.430034	0.0179025	2.08675	4.3131	0.218714	0.633083	13.7585	2.49805	ENSG00000245552	11	+	lncRNA	no	novel transcript, antisense to SESN3
HERC4	0.0101595	0.339952	0.227	0.073	1	0.154	1.03342	0.447397	0.0651558	6.3607	0.939231	0.975569	69.586	66.9433	ENSG00000148634	10	-	protein_coding	no	HECT and RLD domain containing E3 ubiquitin protein ligase 4
ABHD3	9.38756e-06	0.339902	0.136	0.013	0.357854	0.123	0.495031	0.0642232	2.22656	4.97877	0.025088	0.600541	54.0347	10.7652	ENSG00000158201	18	-	protein_coding	yes	abhydrolase domain containing 3
R3HDM4	0.40217	0.339678	0.045	0.02	1	0.025	0.573197	0.120116	-0.304262	5.02351	0.831587	0.940834	13.7647	17.2215	ENSG00000198858	19	-	protein_coding	no	R3H domain containing 4
TTYH3	0.0924203	0.33958	0.091	0.029	1	0.062	0.603078	0.141503	-0.0354595	5.46462	0.975855	0.99339	27.6998	28.4388	ENSG00000136295	7	+	protein_coding	yes	tweety family member 3
BAZ1A	0.0520286	0.33937	0.045	0.007	1	0.038	0.47201	0.0483928	1.03691	4.50557	0.505888	0.774766	13.7585	6.11681	ENSG00000198604	14	-	protein_coding	no	bromodomain adjacent to zinc finger domain 1A
NOLC1	0.0102843	0.339274	0.182	0.052	1	0.13	0.914487	0.363664	0.12934	6.06041	0.888641	0.95822	54.7087	49.9365	ENSG00000166197	10	+	protein_coding	no	nucleolar and coiled-body phosphoprotein 1
TBRG1	0.0902796	0.339153	0.182	0.078	1	0.104	1.17751	0.551203	0.23775	6.58874	0.752251	0.909923	93.0717	78.4852	ENSG00000154144	11	+	protein_coding	no	transforming growth factor beta regulator 1
ITCH	0.36372	0.339101	0.091	0.049	1	0.042	0.846173	0.315233	-0.82414	5.96264	0.463252	0.759504	27.6998	49.8238	ENSG00000078747	20	+	protein_coding	yes	itchy E3 ubiquitin protein ligase
PFKFB2	0.154381	0.33905	0.045	0.012	1	0.033	0.47201	0.048729	0.445367	4.66614	0.767066	0.909923	13.7585	9.5898	ENSG00000123836	1	+	protein_coding	no	6-phosphofructo-2-kinase/fructose-2,6-biphosphatase 2
RIPPLY2	0.00409334	0.339	0.182	0.045	1	0.137	0.741144	0.240534	0.538831	5.78301	0.5714	0.819472	54.6846	37.3344	ENSG00000203877	6	+	protein_coding	no	ripply transcriptional repressor 2
ATP6V0D1	0.0911013	0.338888	0.318	0.173	1	0.145	2.1819	1.2673	-0.593196	7.561	0.396587	0.724048	123.876	184.296	ENSG00000159720	16	-	protein_coding	no	ATPase H+ transporting V0 subunit d1
MSI2	0.139788	0.338782	0.455	0.295	1	0.16	4.11185	2.64289	-0.376183	8.51391	0.573855	0.820978	279.324	385.993	ENSG00000153944	17	+	protein_coding	no	musashi RNA binding protein 2
GRID1	0.00618014	0.338654	0.091	0.014	1	0.077	0.580224	0.126271	0.830995	5.04715	0.489895	0.773012	27.6998	15.1359	ENSG00000182771	10	-	protein_coding	yes	glutamate ionotropic receptor delta type subunit 1
MXD1	0.633012	0.338554	0.091	0.069	1	0.022	0.98788	0.416961	-0.661361	6.26983	0.494306	0.774766	41.7984	67.3021	ENSG00000059728	2	+	protein_coding	no	MAX dimerization protein 1
KAT7	0.00550782	0.338477	0.273	0.088	1	0.185	1.2098	0.575265	0.109161	6.51924	0.890576	0.958987	82.097	76.493	ENSG00000136504	17	+	protein_coding	no	lysine acetyltransferase 7
LRCH2	0.0553678	0.33845	0.091	0.024	1	0.067	0.603078	0.142793	0.262983	5.29552	0.827604	0.93928	27.6998	22.9717	ENSG00000130224	X	-	protein_coding	no	leucine rich repeats and calponin homology domain containing 2
SEPT3	0.300803	0.3384	0.182	0.111	1	0.071	1.50995	0.789372	-1.03674	6.89108	0.22321	0.638594	55.4232	115.307	ENSG00000100167	22	+	protein_coding	no	septin 3
ARL14EP	0.015494	0.338388	0.227	0.078	1	0.149	1.22023	0.58284	0.554203	6.68462	0.430758	0.738328	119.766	81.167	ENSG00000152219	11	+	protein_coding	yes	ADP ribosylation factor like GTPase 14 effector protein
COPS7A	0.0838062	0.338346	0.182	0.079	1	0.103	1.03397	0.450115	0.397581	6.53152	0.601989	0.829608	96.4118	73.2553	ENSG00000111652	12	+	protein_coding	no	COP9 signalosome subunit 7A
CACNG5	0.116428	0.338065	0.045	0.01	1	0.035	0.47201	0.0497626	0.609745	4.59613	0.68376	0.870133	13.7585	8.34248	ENSG00000075429	17	+	protein_coding	yes	calcium voltage-gated channel auxiliary subunit gamma 5
ST13	0.0230255	0.338062	0.455	0.228	1	0.227	3.1372	1.95045	0.196338	8.08256	0.748654	0.908359	287.727	251.568	ENSG00000100380	22	-	protein_coding	no	ST13 Hsp70 interacting protein
FBXL16	0.109565	0.338013	0.182	0.084	1	0.098	1.06668	0.473926	-0.462396	6.47567	0.600827	0.82956	55.3985	76.9028	ENSG00000127585	16	-	protein_coding	no	F-box and leucine rich repeat protein 16
AP2A2	0.00407669	0.337963	0.455	0.179	1	0.276	2.58189	1.55469	-0.206008	7.73403	0.751429	0.909923	177.079	206.54	ENSG00000183020	11	+	protein_coding	yes	adaptor related protein complex 2 subunit alpha 2
ELP3	0.48349	0.337961	0.045	0.023	1	0.022	0.60687	0.146057	-0.501629	5.13065	0.728325	0.897297	13.7647	19.9021	ENSG00000134014	8	+	protein_coding	no	elongator acetyltransferase complex subunit 3
ANKH	0.279962	0.337946	0.182	0.111	1	0.071	1.52796	0.803023	-1.02324	6.87921	0.229518	0.645113	55.3985	114.232	ENSG00000154122	5	-	protein_coding	yes	ANKH inorganic pyrophosphate transport regulator
THUMPD3	3.48922e-06	0.337946	0.227	0.032	0.133009	0.195	0.714021	0.222499	1.20916	5.83276	0.155996	0.609348	81.0833	34.5168	ENSG00000134077	3	+	protein_coding	no	THUMP domain containing 3
NFIC	0.12295	0.337942	0.273	0.143	1	0.13	2.14016	1.23968	-0.180045	7.40137	0.78882	0.920028	138.497	158.448	ENSG00000141905	19	+	protein_coding	no	nuclear factor I C
SOX4	0.26524	0.337748	0.273	0.177	1	0.096	2.51787	1.50956	-1.05215	7.77073	0.145939	0.601175	110.701	235.665	ENSG00000124766	6	+	protein_coding	no	SRY-box transcription factor 4
CBLB	0.115638	0.337581	0.136	0.056	1	0.08	0.888255	0.347259	0.376137	6.15317	0.663165	0.866786	69.586	53.6356	ENSG00000114423	3	-	protein_coding	yes	Cbl proto-oncogene B
THRA	0.248937	0.33731	0.318	0.22	1	0.098	2.89263	1.77812	0.528308	8.06245	0.378658	0.721842	329.518	229.534	ENSG00000126351	17	+	protein_coding	no	thyroid hormone receptor alpha
FKTN	0.0147679	0.336913	0.136	0.035	1	0.101	0.677662	0.197801	0.426758	5.5711	0.686486	0.87138	41.3028	30.4933	ENSG00000106692	9	+	protein_coding	no	fukutin
AL009179.1	0.00239193	0.336863	0.045	0.003	1	0.042	0.430034	0.0210537	2.0868	4.28905	0.218714	0.633083	13.7585	2.46054	ENSG00000281706	6	+	lncRNA	no	long intergenic non-protein coding RNA 1012
ZSCAN1	0.0197123	0.336842	0.091	0.019	1	0.072	0.556852	0.111627	0.673566	5.05905	0.571483	0.8195	27.3547	16.7714	ENSG00000152467	19	+	protein_coding	no	zinc finger and SCAN domain containing 1
ZNF611	0.363869	0.336806	0.045	0.019	1	0.026	0.60687	0.147381	-0.334981	5.05787	0.816926	0.935334	13.7647	17.6275	ENSG00000213020	19	-	protein_coding	no	zinc finger protein 611
PIK3IP1	0.398267	0.33679	0.091	0.05	1	0.041	0.772016	0.265324	-0.734062	5.84575	0.514502	0.780939	27.3547	46.1511	ENSG00000100100	22	-	protein_coding	yes	phosphoinositide-3-kinase interacting protein 1
HSPA12A	0.125118	0.336627	0.273	0.146	1	0.127	2.06481	1.18881	-0.761114	7.36202	0.296557	0.682861	96.3699	164.949	ENSG00000165868	10	-	protein_coding	no	heat shock protein family A (Hsp70) member 12A
PRADC1	0.692192	0.336547	0.045	0.032	1	0.013	0.781677	0.272532	0.011572	5.45216	0.992356	0.997753	27.7123	27.4872	ENSG00000135617	2	-	protein_coding	no	protease associated domain containing 1
RMST	0.00954878	0.336028	0.091	0.016	1	0.075	0.523669	0.0888183	0.818955	5.03618	0.494167	0.774766	27.3425	15.0805	ENSG00000255794	12	+	lncRNA	no	rhabdomyosarcoma 2 associated transcript
WIPF2	0.0984136	0.335981	0.182	0.081	1	0.101	1.25648	0.612565	-0.172749	6.54254	0.83493	0.940834	69.6479	78.881	ENSG00000171475	17	+	protein_coding	yes	WAS/WASL interacting protein family member 2
TPRN	0.0117401	0.335899	0.136	0.033	1	0.103	0.700484	0.215328	0.361986	5.61233	0.730569	0.898813	40.7822	31.4968	ENSG00000176058	9	-	protein_coding	no	taperin
LCNL1	0.0279502	0.335893	0.091	0.02	1	0.071	0.600155	0.14363	0.991433	5.54013	0.312739	0.682861	55.3492	27.3997	ENSG00000214402	9	+	protein_coding	no	lipocalin like 1
TMEM131L	0.00239193	0.33588	0.045	0.003	1	0.042	0.430034	0.0220581	2.08675	4.3131	0.218714	0.633083	13.7585	2.49805	ENSG00000121210	4	+	protein_coding	yes	transmembrane 131 like
RFPL1S	0.688121	0.33584	0.091	0.072	1	0.019	1.13149	0.523457	-1.27812	6.26763	0.236491	0.645113	27.6998	68.8599	ENSG00000225465	22	-	lncRNA	no	RFPL1 antisense RNA 1
MTHFD2L	0.844296	0.335709	0.045	0.039	1	0.006	0.720357	0.229765	-1.26433	5.52309	0.367916	0.712515	13.7647	34.563	ENSG00000163738	4	+	protein_coding	no	methylenetetrahydrofolate dehydrogenase (NADP+ dependent) 2 like
C12orf43	0.014898	0.33568	0.136	0.035	1	0.101	0.739798	0.243698	1.08432	5.71264	0.232626	0.645113	67.1638	31.1573	ENSG00000157895	12	-	protein_coding	no	chromosome 12 open reading frame 43
EEF1A1	0.625248	0.335615	0.636	0.707	1	-0.071	15.7068	10.9436	-0.477393	10.2839	0.531451	0.793167	1011.86	1378.69	ENSG00000156508	6	-	protein_coding	yes	eukaryotic translation elongation factor 1 alpha 1
VWA5A	0.0206186	0.335587	0.091	0.019	1	0.072	0.548546	0.107083	0.730569	5.06213	0.541478	0.799522	27.3425	16.0867	ENSG00000110002	11	+	protein_coding	no	von Willebrand factor A domain containing 5A
TARS	0.000261729	0.335414	0.273	0.063	1	0.21	0.971035	0.409372	0.496851	6.24705	0.540693	0.799047	80.1604	56.3703	ENSG00000113407	5	+	protein_coding	no	threonyl-tRNA synthetase 1
MDM1	0.00124486	0.335341	0.136	0.023	1	0.113	0.595569	0.140982	1.44173	5.29969	0.1484	0.601175	54.0583	19.2947	ENSG00000111554	12	-	protein_coding	no	Mdm1 nuclear protein
PYM1	0.243127	0.335047	0.045	0.014	1	0.031	0.573197	0.125315	0.166331	4.78387	0.921645	0.970074	13.7647	12.0068	ENSG00000170473	12	-	protein_coding	no	PYM homolog 1, exon junction complex associated factor
ZNF107	0.0520286	0.335012	0.045	0.007	1	0.038	0.449156	0.0366242	0.807541	4.56657	0.596607	0.826407	13.7585	7.30678	ENSG00000196247	7	+	protein_coding	no	zinc finger protein 107
CHAF1B	0.0837404	0.334815	0.045	0.009	1	0.036	0.470057	0.0517831	0.807471	4.59989	0.596607	0.826407	13.7647	7.47351	ENSG00000159259	21	+	protein_coding	no	chromatin assembly factor 1 subunit B
SULT4A1	0.310272	0.334711	0.227	0.14	1	0.087	1.67731	0.915733	-0.297368	7.15117	0.67364	0.870133	108.287	134.124	ENSG00000130540	22	-	protein_coding	no	sulfotransferase family 4A member 1
KIAA0408	0.154381	0.334603	0.045	0.012	1	0.033	0.47201	0.0534025	0.438427	4.70827	0.767066	0.909923	13.7585	9.85223	ENSG00000189367	6	-	protein_coding	no	KIAA0408
SHMT2	0.0268053	0.33455	0.091	0.02	1	0.071	0.513965	0.0834844	0.596005	5.08679	0.616722	0.839638	27.3425	17.752	ENSG00000182199	12	+	protein_coding	no	serine hydroxymethyltransferase 2
CYP4X1	0.00191556	0.334526	0.136	0.024	1	0.112	0.62218	0.160957	0.844144	5.3652	0.434035	0.740457	41.2844	22.547	ENSG00000186377	1	+	protein_coding	no	cytochrome P450 family 4 subfamily X member 1
GSG1L	0.255959	0.334447	0.136	0.072	1	0.064	0.930643	0.381826	0.141916	6.47686	0.857614	0.945632	80.1945	72.3547	ENSG00000169181	16	-	protein_coding	yes	GSG1 like
AL645568.1	0.154381	0.334401	0.045	0.012	1	0.033	0.47201	0.0536153	0.439463	4.7178	0.767066	0.909923	13.7585	9.84891	ENSG00000203739	1	-	lncRNA	no	novel transcript
PDE9A	0.00246725	0.334146	0.182	0.042	1	0.14	0.816911	0.300817	0.509103	5.83457	0.592434	0.826407	55.3492	38.595	ENSG00000160191	21	+	protein_coding	no	phosphodiesterase 9A
XRCC1	0.00126133	0.333944	0.136	0.023	1	0.113	0.626406	0.164659	0.925984	5.32362	0.391823	0.724048	41.266	21.2403	ENSG00000073050	19	-	protein_coding	no	X-ray repair cross complementing 1
ZBTB7C	0.0461388	0.333895	0.091	0.023	1	0.068	0.658529	0.187721	0.3878	5.26267	0.74776	0.907788	27.3547	20.6069	ENSG00000184828	18	-	protein_coding	no	zinc finger and BTB domain containing 7C
ERGIC3	0.0377571	0.333865	0.182	0.065	1	0.117	1.06069	0.475766	-0.192648	6.2977	0.832245	0.940834	54.7087	62.3138	ENSG00000125991	20	+	protein_coding	no	ERGIC and golgi 3
COL4A3	0.113691	0.333864	0.091	0.03	1	0.061	0.658529	0.187758	-0.382493	5.63824	0.741752	0.90485	27.3547	35.9733	ENSG00000169031	2	+	protein_coding	no	collagen type IV alpha 3 chain
PHF13	0.481016	0.333837	0.045	0.023	1	0.022	0.573197	0.126678	-0.454867	5.07935	0.749636	0.909011	13.7647	19.2278	ENSG00000116273	1	+	protein_coding	no	PHD finger protein 13
ABHD8	0.131708	0.333658	0.182	0.086	1	0.096	1.09907	0.503563	0.25639	6.73244	0.721912	0.894048	105.832	87.9858	ENSG00000127220	19	-	protein_coding	no	abhydrolase domain containing 8
DNAJC18	0.539808	0.333443	0.136	0.101	1	0.035	1.56063	0.834573	-1.52845	6.91625	0.0939307	0.600541	41.3028	121.23	ENSG00000170464	5	-	protein_coding	no	DnaJ heat shock protein family (Hsp40) member C18
ANKHD1	0.0461388	0.333384	0.091	0.023	1	0.068	0.662515	0.191184	0.304386	5.28137	0.800809	0.92595	27.6873	22.2516	ENSG00000131503	5	+	protein_coding	no	ankyrin repeat and KH domain containing 1
RIC8B	0.0033064	0.333283	0.182	0.043	1	0.139	0.798671	0.288868	0.513181	5.81946	0.589374	0.826407	54.6846	38.0204	ENSG00000111785	12	+	protein_coding	yes	RIC8 guanine nucleotide exchange factor B
GINS4	0.0520286	0.333151	0.045	0.007	1	0.038	0.449156	0.0385545	1.03695	4.48679	0.505888	0.774766	13.7585	6.04203	ENSG00000147536	8	+	protein_coding	no	GINS complex subunit 4
OSBPL8	0.75655	0.333068	0.182	0.154	1	0.028	1.91537	1.08951	-0.704433	7.33414	0.33326	0.698119	97.3589	162.445	ENSG00000091039	12	-	protein_coding	no	oxysterol binding protein like 8
MFN2	0.113916	0.332706	0.182	0.084	1	0.098	1.2033	0.579723	-0.542659	6.51434	0.537396	0.797687	54.7087	79.9933	ENSG00000116688	1	+	protein_coding	no	mitofusin 2
NAV2-IT1	0.00231873	0.332629	0.045	0.003	1	0.042	0.430034	0.0253858	2.08679	4.29285	0.218714	0.633083	13.7585	2.46522	ENSG00000255270	11	+	lncRNA	no	NAV2 intronic transcript 1
CD2BP2	0.181163	0.332433	0.091	0.036	1	0.055	0.737938	0.246409	-0.210255	5.5461	0.857147	0.945523	27.7123	32.2761	ENSG00000169217	16	-	protein_coding	no	CD2 cytoplasmic tail binding protein 2
CEP170	0.0857948	0.332209	0.364	0.193	1	0.171	2.50618	1.51511	-0.179583	7.69271	0.78174	0.916443	175.262	199.063	ENSG00000143702	1	-	protein_coding	no	centrosomal protein 170
TAS2R30	0.0106296	0.332074	0.045	0.004	1	0.041	0.430034	0.0259554	1.64657	4.37725	0.315943	0.682861	13.7585	3.71314	ENSG00000256188	12	-	protein_coding	yes	taste 2 receptor member 30
ZDHHC3	0.0179733	0.331982	0.136	0.036	1	0.1	0.719982	0.234087	0.771062	5.66106	0.426141	0.734608	54.0583	31.2623	ENSG00000163812	3	-	protein_coding	no	zinc finger DHHC-type palmitoyltransferase 3
KHK	0.165278	0.331891	0.091	0.035	1	0.056	0.753118	0.257977	-0.246207	5.59667	0.83515	0.940834	27.3547	32.6097	ENSG00000138030	2	+	protein_coding	no	ketohexokinase
ADGRA2	0.0826475	0.331362	0.045	0.009	1	0.036	0.502816	0.0789396	0.611238	4.64264	0.68376	0.870133	13.7585	8.58917	ENSG00000020181	8	+	protein_coding	yes	adhesion G protein-coupled receptor A2
HTT	0.0517756	0.331091	0.227	0.097	1	0.13	1.40273	0.725498	-0.552016	6.79699	0.496588	0.774766	68.8216	101.282	ENSG00000197386	4	+	protein_coding	no	huntingtin
LINC00663	0.000139573	0.330951	0.136	0.017	1	0.119	0.538478	0.104998	2.27207	5.37846	0.0130214	0.600541	82.1328	16.2033	ENSG00000266904	19	-	lncRNA	no	long intergenic non-protein coding RNA 663
TMEM33	0.00516132	0.330926	0.182	0.046	1	0.136	0.692097	0.215363	0.485596	5.78246	0.608116	0.834084	54.0347	38.3139	ENSG00000109133	4	+	protein_coding	no	transmembrane protein 33
TESK2	0.0837404	0.330857	0.045	0.009	1	0.036	0.47201	0.0573558	0.807541	4.56657	0.596607	0.826407	13.7585	7.30678	ENSG00000070759	1	-	protein_coding	no	testis associated actin remodelling kinase 2
ZNF362	0.114476	0.330756	0.091	0.03	1	0.061	0.648825	0.184484	-0.00555078	5.4123	0.995483	0.998508	27.3547	27.5167	ENSG00000160094	1	+	protein_coding	no	zinc finger protein 362
AC026124.1	0.0512324	0.330619	0.045	0.007	1	0.038	0.430034	0.0274491	1.03691	4.50193	0.505888	0.774766	13.7585	6.10545	ENSG00000250280	12	+	lncRNA	no	novel transcript
SMG1	0.119454	0.330378	0.318	0.176	1	0.142	2.21345	1.30935	-0.449598	7.46791	0.51451	0.780939	125.155	174.841	ENSG00000157106	16	-	protein_coding	no	SMG1 nonsense mediated mRNA decay associated PI3K related kinase
RTN4RL2	0.0275901	0.330116	0.045	0.006	1	0.039	0.430034	0.0279653	1.30976	4.44873	0.412077	0.724048	13.7585	4.93538	ENSG00000186907	11	+	protein_coding	yes	reticulon 4 receptor like 2
CCNB2	2.04157e-08	0.329907	0.045	0	0.000778247	0.045	0.390839	0							ENSG00000157456	15	+	protein_coding	no	cyclin B2
AC233723.1	2.04157e-08	0.329907	0.045	0	0.000778247	0.045	0.390839	0							ENSG00000262165	17	-	protein_coding	no	novel protein
MRPS35	0.0299588	0.32982	0.182	0.062	1	0.12	1.01966	0.45224	0.182388	6.22484	0.830251	0.940293	67.1927	59.2109	ENSG00000061794	12	+	protein_coding	no	mitochondrial ribosomal protein S35
FAM66D	0.0520286	0.329755	0.045	0.007	1	0.038	0.449156	0.0420878	1.03691	4.50557	0.505888	0.774766	13.7585	6.11681	ENSG00000255052	8	+	lncRNA	no	family with sequence similarity 66 member D
ATP2A2	0.0291882	0.329743	0.364	0.17	1	0.194	2.23362	1.32532	-0.577333	7.75734	0.393222	0.724048	148.113	218.455	ENSG00000174437	12	+	protein_coding	no	ATPase sarcoplasmic/endoplasmic reticulum Ca2+ transporting 2
CDH10	0.844296	0.329704	0.045	0.039	1	0.006	0.677415	0.20629	-1.3479	5.58055	0.334595	0.698119	13.7647	36.6418	ENSG00000040731	5	-	protein_coding	yes	cadherin 10
ZNF614	0.194286	0.329672	0.045	0.013	1	0.032	0.470057	0.057206	0.164195	4.79067	0.921645	0.970074	13.7647	12.0499	ENSG00000142556	19	-	protein_coding	no	zinc finger protein 614
HARS	0.0260365	0.3296	0.227	0.084	1	0.143	1.2412	0.6119	0.30977	6.52759	0.682079	0.870133	93.0717	74.913	ENSG00000170445	5	-	protein_coding	no	histidyl-tRNA synthetase 1
MTHFSD	0.0270877	0.329465	0.091	0.02	1	0.071	0.597474	0.149077	1.85329	5.37472	0.051922	0.600541	67.1927	17.8063	ENSG00000103248	16	-	protein_coding	no	methenyltetrahydrofolate synthetase domain containing
TPPP	0.146617	0.329358	0.182	0.091	1	0.091	1.21227	0.591476	-0.620793	6.56556	0.477282	0.762939	54.7087	84.7418	ENSG00000171368	5	-	protein_coding	no	tubulin polymerization promoting protein
FGF9	0.0882788	0.32934	0.227	0.107	1	0.12	1.33262	0.678082	-0.285629	6.80572	0.71131	0.886466	82.1328	100.714	ENSG00000102678	13	+	protein_coding	no	fibroblast growth factor 9
NFYA	0.0281058	0.329019	0.045	0.006	1	0.039	0.449156	0.0428545	1.30977	4.44503	0.412077	0.724048	13.7585	4.92609	ENSG00000001167	6	+	protein_coding	no	nuclear transcription factor Y subunit alpha
LANCL2	0.00916576	0.328995	0.136	0.032	1	0.104	0.687921	0.214706	0.526123	5.52353	0.620881	0.842428	41.3028	28.3907	ENSG00000132434	7	+	protein_coding	yes	LanC like 2
PSMA3-AS1	0.0904914	0.328981	0.227	0.111	1	0.116	1.4936	0.794539	0.211164	6.95588	0.761017	0.909923	122.41	105.764	ENSG00000257621	14	-	lncRNA	no	PSMA3 antisense RNA 1
FAM204A	0.00322598	0.32897	0.364	0.125	1	0.239	1.50633	0.803713	0.000563293	7.09401	0.999763	0.999958	122.462	123.587	ENSG00000165669	10	-	protein_coding	no	family with sequence similarity 204 member A
PTCHD1	0.237226	0.328948	0.045	0.014	1	0.031	0.470057	0.0579719	0.165296	4.78727	0.921645	0.970074	13.7647	12.0283	ENSG00000165186	X	+	protein_coding	yes	patched domain containing 1
ALG12	0.155957	0.328939	0.045	0.012	1	0.033	0.470057	0.057981	0.442797	4.69432	0.767066	0.909923	13.7647	9.75502	ENSG00000182858	22	-	protein_coding	no	ALG12 alpha-1,6-mannosyltransferase
SGK494	0.00203989	0.328859	0.318	0.099	1	0.219	1.33525	0.680783	0.270853	6.89671	0.696942	0.876802	121.025	99.8295	ENSG00000167524	17	-	protein_coding	no	ribosomal protein S6 kinase related
ATG4B	0.0195195	0.328642	0.182	0.058	1	0.124	0.889614	0.360334	0.0851146	6.07827	0.927003	0.972154	55.3492	52.2688	ENSG00000168397	2	+	protein_coding	no	autophagy related 4B cysteine peptidase
EIF4A1	0.0563321	0.328423	0.091	0.024	1	0.067	0.603078	0.154309	0.401686	5.18004	0.737776	0.903256	27.6998	20.789	ENSG00000161960	17	+	protein_coding	no	eukaryotic translation initiation factor 4A1
AJM1	0.028243	0.328318	0.091	0.02	1	0.071	0.634871	0.177326	0.582304	5.1671	0.629775	0.846634	27.3425	17.9045	ENSG00000232434	9	+	protein_coding	no	apical junction component 1 homolog
TPP1	0.000432235	0.32831	0.273	0.066	1	0.207	1.06449	0.486717	0.348809	6.58662	0.647277	0.857877	94.0817	72.4114	ENSG00000166340	11	-	protein_coding	no	tripeptidyl peptidase 1
AC233702.9	0.0108799	0.328307	0.045	0.004	1	0.041	0.430034	0.0298271	1.64661	4.36128	0.315943	0.682861	13.7585	3.67252	ENSG00000272780
FAM192A	0.0705546	0.328102	0.182	0.073	1	0.109	0.99989	0.4405	-0.100829	6.438	0.904178	0.965678	67.1927	71.9184	ENSG00000172775	16	-	protein_coding	no	proteasome activator subunit 3 interacting protein 1
TRIM28	0.0525009	0.327611	0.227	0.098	1	0.129	1.24012	0.614329	0.103989	6.68665	0.889481	0.958579	94.1218	87.7427	ENSG00000130726	19	+	protein_coding	no	tripartite motif containing 28
AL137077.2	0.0826475	0.327545	0.045	0.009	1	0.036	0.449156	0.0443932	0.807503	4.58496	0.596607	0.826407	13.7585	7.3962	ENSG00000283078	20	+	lncRNA	no	novel transcript
SORBS3	0.0697141	0.32738	0.091	0.026	1	0.065	0.636071	0.179296	0.330571	5.23024	0.782886	0.916921	27.3547	21.5858	ENSG00000120896	8	+	protein_coding	no	sorbin and SH3 domain containing 3
FARSA	0.422178	0.327353	0.091	0.053	1	0.038	0.772883	0.277946	-0.745094	5.88603	0.509618	0.7773	27.3547	46.5169	ENSG00000179115	19	-	protein_coding	no	phenylalanyl-tRNA synthetase subunit alpha
ZNF493	0.00823062	0.32728	0.318	0.118	1	0.2	1.4412	0.759818	-0.385385	7.08031	0.599124	0.828715	96.2444	126.617	ENSG00000196268	19	+	protein_coding	no	zinc finger protein 493
SOBP	0.0306834	0.327101	0.273	0.112	1	0.161	1.45534	0.770328	-0.132075	7.05229	0.853547	0.943656	108.195	117.477	ENSG00000112320	6	+	protein_coding	no	sine oculis binding protein homolog
C17orf97	0.0358937	0.326574	0.091	0.022	1	0.069	0.579351	0.13933	0.549005	5.13845	0.646982	0.85767	27.3425	18.3782	ENSG00000187624	17	+	protein_coding	no	chromosome 17 open reading frame 97
ZNF431	0.185506	0.326454	0.136	0.066	1	0.07	0.915382	0.381905	-0.174341	6.22147	0.845343	0.940834	54.6846	62.2665	ENSG00000196705	19	+	protein_coding	no	zinc finger protein 431
ABHD10	0.149865	0.326381	0.136	0.059	1	0.077	0.848552	0.333786	-0.386437	6.05702	0.6966	0.876801	40.7822	53.6369	ENSG00000144827	3	+	protein_coding	no	abhydrolase domain containing 10
DDX49	0.0181252	0.326314	0.136	0.036	1	0.1	0.676826	0.209962	0.353201	5.6072	0.736806	0.902875	40.7642	31.698	ENSG00000105671	19	+	protein_coding	no	DEAD-box helicase 49
PPA2	0.0218143	0.326286	0.182	0.059	1	0.123	0.958692	0.41339	0.801316	6.21962	0.305433	0.682861	93.0717	52.9484	ENSG00000138777	4	-	protein_coding	no	inorganic pyrophosphatase 2
HEPH	0.155957	0.326096	0.045	0.012	1	0.033	0.470057	0.0609933	0.44553	4.66976	0.767066	0.909923	13.7647	9.60712	ENSG00000089472	X	+	protein_coding	yes	hephaestin
GPATCH3	0.0815661	0.325969	0.045	0.009	1	0.036	0.449156	0.0460408	0.807482	4.60514	0.596607	0.826407	13.7585	7.45333	ENSG00000198746	1	-	protein_coding	no	G-patch domain containing 3
PIANP	0.026211	0.325787	0.182	0.062	1	0.12	0.941325	0.401557	0.904094	6.33531	0.228383	0.645113	107.002	56.5956	ENSG00000139200	12	-	protein_coding	yes	PILR alpha associated neural protein
ST8SIA3	0.0572438	0.325735	0.182	0.072	1	0.11	1.00754	0.449438	-0.28091	6.35449	0.754181	0.909923	55.3739	67.5182	ENSG00000177511	18	+	protein_coding	no	ST8 alpha-N-acetyl-neuraminide alpha-2,8-sialyltransferase 3
ARL5B	0.00196492	0.325718	0.182	0.04	1	0.142	0.714073	0.237576	0.60745	5.74462	0.525534	0.788723	54.6846	35.5554	ENSG00000165997	10	+	protein_coding	no	ADP ribosylation factor like GTPase 5B
EXOSC4	0.444454	0.325686	0.045	0.022	1	0.023	0.573197	0.135898	-0.406859	5.07964	0.777432	0.914624	13.7647	18.5726	ENSG00000178896	8	+	protein_coding	no	exosome component 4
OGA	0.0407317	0.32567	0.455	0.242	1	0.213	3.10174	1.96163	-0.71675	8.09429	0.297153	0.682861	169.572	289.951	ENSG00000198408	10	-	protein_coding	no	O-GlcNAcase
FAM229A	0.0203887	0.325487	0.091	0.019	1	0.072	0.546593	0.116911	0.759547	5.03097	0.523457	0.787236	27.3547	15.7424	ENSG00000225828	1	-	protein_coding	no	family with sequence similarity 229 member A
ATP2B1-AS1	0.125328	0.325332	0.182	0.086	1	0.096	1.03286	0.468306	0.569802	6.78908	0.402351	0.724048	130.972	87.5443	ENSG00000271614	12	+	lncRNA	no	ATP2B1 antisense RNA 1
FAM78A	0.154381	0.325327	0.045	0.012	1	0.033	0.449156	0.0467126	0.438427	4.70827	0.767066	0.909923	13.7585	9.85223	ENSG00000126882	9	-	protein_coding	no	family with sequence similarity 78 member A
ZMYM5	0.32368	0.325062	0.136	0.079	1	0.057	1.11736	0.529756	-0.407862	6.43347	0.645877	0.856993	55.3739	73.892	ENSG00000132950	13	-	protein_coding	no	zinc finger MYM-type containing 5
MSL3	0.220712	0.325035	0.091	0.039	1	0.052	0.649733	0.191936	-0.391742	5.62925	0.734723	0.901062	27.3547	36.2257	ENSG00000005302	X	+	protein_coding	no	MSL complex subunit 3
ELFN2	0.19054	0.324489	0.136	0.065	1	0.071	1.16285	0.563521	-0.614995	6.25204	0.529409	0.791651	41.3028	63.6556	ENSG00000166897	22	-	protein_coding	no	extracellular leucine rich repeat and fibronectin type III domain containing 2
RNF113A	0.446893	0.324009	0.045	0.022	1	0.023	0.60687	0.162159	-0.441606	5.06433	0.755704	0.909923	13.7647	19.0327	ENSG00000125352	X	-	protein_coding	no	ring finger protein 113A
BRD8	0.0894422	0.323931	0.182	0.081	1	0.101	1.02953	0.467961	0.971529	6.6497	0.147675	0.601175	144.912	73.5935	ENSG00000112983	5	-	protein_coding	no	bromodomain containing 8
HEXIM1	0.0120583	0.323907	0.182	0.053	1	0.129	0.780642	0.28797	1.23737	6.16684	0.106509	0.600541	109.506	45.9675	ENSG00000186834	17	+	protein_coding	no	HEXIM P-TEFb complex subunit 1
POU3F2	0.00011895	0.323858	0.045	0.001	1	0.044	0.390839	0.00606704							ENSG00000184486	6	+	protein_coding	no	POU class 3 homeobox 2
CELF1	0.0551625	0.323848	0.364	0.189	1	0.175	2.24703	1.34877	0.150072	7.63122	0.814219	0.933564	195.506	180.24	ENSG00000149187	11	-	protein_coding	no	CUGBP Elav-like family member 1
LEPROTL1	0.395225	0.323733	0.091	0.05	1	0.041	0.772016	0.281953	-0.784016	5.92139	0.486765	0.770342	27.3547	47.8151	ENSG00000104660	8	+	protein_coding	no	leptin receptor overlapping transcript like 1
RAB12	0.0504523	0.323731	0.136	0.045	1	0.091	0.900799	0.375124	-0.0276329	5.86409	0.978727	0.994896	41.3028	42.1208	ENSG00000206418	18	+	protein_coding	yes	RAB12, member RAS oncogene family
TMEM132C	0.154381	0.323686	0.045	0.012	1	0.033	0.470057	0.0635528	0.431155	4.72953	0.767066	0.909923	13.7647	9.98821	ENSG00000181234	12	+	protein_coding	no	transmembrane protein 132C
AGPAT1	0.0395517	0.323669	0.227	0.091	1	0.136	1.1714	0.570983	-0.113299	6.67225	0.884859	0.956789	81.1183	87.5244	ENSG00000204310	6	-	protein_coding	no	1-acylglycerol-3-phosphate O-acyltransferase 1
CDKL2	0.0153078	0.32365	0.227	0.078	1	0.149	1.12294	0.535954	0.114486	6.49522	0.885099	0.956869	81.1532	75.2085	ENSG00000138769	4	-	protein_coding	no	cyclin dependent kinase like 2
TRIM44	0.180389	0.323629	0.364	0.233	1	0.131	3.03329	1.91816	-0.317717	7.98639	0.624059	0.843334	202.305	256.038	ENSG00000166326	11	+	protein_coding	no	tripartite motif containing 44
ACTG1	0.324431	0.323517	0.636	0.509	1	0.127	9.18463	6.36959	-0.571835	9.61599	0.426755	0.735118	596.815	878.834	ENSG00000184009	17	-	protein_coding	yes	actin gamma 1
AC007191.1	0.0815661	0.323166	0.045	0.009	1	0.036	0.430034	0.0351347	0.807508	4.58136	0.596607	0.826407	13.7585	7.38243	ENSG00000279407	19	-	TEC	no	TEC
TBX3	0.286565	0.323105	0.182	0.107	1	0.075	1.42497	0.755429	-0.556795	6.98407	0.465374	0.759504	81.0833	119.529	ENSG00000135111	12	-	protein_coding	no	T-box transcription factor 3
FAM214B	0.157546	0.322823	0.045	0.012	1	0.033	0.47201	0.0658856	0.44309	4.69068	0.767066	0.909923	13.7585	9.73721	ENSG00000005238	9	-	protein_coding	no	family with sequence similarity 214 member B
LGSN	2.04157e-08	0.322815	0.045	0	0.000778247	0.045	0.38101	0							ENSG00000146166	6	-	protein_coding	yes	lengsin, lens protein with glutamine synthetase domain
STH	0.0520286	0.322613	0.045	0.007	1	0.038	0.430034	0.0357081	1.03687	4.52804	0.505888	0.774766	13.7585	6.20497	ENSG00000256762	17	+	protein_coding	no	saitohin
GLCCI1	0.160014	0.322414	0.136	0.061	1	0.075	0.893381	0.371562	-0.494572	6.13722	0.613858	0.837465	41.3028	58.8324	ENSG00000106415	7	+	protein_coding	no	glucocorticoid induced 1
TCEAL5	0.0084289	0.322411	0.318	0.117	1	0.201	1.55144	0.848265	0.342918	7.10817	0.601523	0.829608	149.632	119.6	ENSG00000204065	X	-	protein_coding	no	transcription elongation factor A like 5
HSPB11	0.00249087	0.322382	0.182	0.042	1	0.14	0.724242	0.249078	0.524224	5.77582	0.581169	0.824441	54.0347	37.275	ENSG00000081870	1	-	protein_coding	no	heat shock protein family B (small) member 11
MSH3	0.203188	0.322276	0.136	0.068	1	0.068	1.02584	0.467717	-0.127916	6.25436	0.887071	0.957745	56.1047	61.7064	ENSG00000113318	5	+	protein_coding	no	mutS homolog 3
CNTROB	0.00980303	0.322263	0.091	0.016	1	0.075	0.523669	0.10391	0.996198	4.91508	0.396847	0.724048	27.3425	13.1568	ENSG00000170037	17	+	protein_coding	no	centrobin, centriole duplication and spindle assembly protein
LINC00842	0.0958617	0.322173	0.091	0.029	1	0.062	0.603078	0.161547	-0.182434	5.53925	0.876457	0.953632	27.6998	31.6092	ENSG00000285294	10	+	lncRNA	no	long intergenic non-protein coding RNA 842
DUSP5	0.0108799	0.322053	0.045	0.004	1	0.041	0.430034	0.0362878	1.64656	4.38477	0.315943	0.682861	13.7585	3.72729	ENSG00000138166	10	+	protein_coding	no	dual specificity phosphatase 5
AGO1	0.0355306	0.321618	0.227	0.089	1	0.138	1.1903	0.587913	-0.426777	6.70147	0.60141	0.829608	68.7611	92.7793	ENSG00000092847	1	+	protein_coding	no	argonaute RISC component 1
PCSK2	0.221869	0.321509	0.091	0.039	1	0.052	0.827325	0.32491	0.482758	5.82893	0.610574	0.835814	54.0583	38.4053	ENSG00000125851	20	+	protein_coding	no	proprotein convertase subtilisin/kexin type 2
ZRANB2	0.0552928	0.321361	0.545	0.32	1	0.225	4.05758	2.66756	-0.0286299	8.55623	0.964594	0.987076	358.677	370.972	ENSG00000132485	1	-	protein_coding	no	zinc finger RANBP2-type containing 2
MT-ND4L	0.0932132	0.321188	0.818	0.696	1	0.122	18.7353	13.3137	0.180936	10.8951	0.821404	0.937242	1991.52	1794.85	ENSG00000212907	MT	+	protein_coding	no	mitochondrially encoded NADH:ubiquinone oxidoreductase core subunit 4L
AC092683.1	0.143667	0.321098	0.136	0.061	1	0.075	0.951942	0.415846	-0.00572393	6.17006	0.994193	0.997753	56.029	56.5031	ENSG00000230606	2	-	lncRNA	no	novel transcript
EFR3B	0.324766	0.320712	0.136	0.079	1	0.057	1.11991	0.538277	-0.73914	6.31342	0.442886	0.747246	41.3028	69.9971	ENSG00000084710	2	+	protein_coding	yes	EFR3 homolog B
INIP	0.200642	0.320627	0.091	0.037	1	0.054	0.704266	0.236775	-0.330208	5.6263	0.776798	0.914141	27.7123	35.119	ENSG00000148153	9	-	protein_coding	no	INTS3 and NABP interacting protein
MEIS2	0.226605	0.320485	0.273	0.17	1	0.103	2.69705	1.68331	0.173362	8.42863	0.780951	0.916084	369.456	324.658	ENSG00000134138	15	-	protein_coding	no	Meis homeobox 2
GPRC5B	0.243937	0.320337	0.182	0.102	1	0.08	1.195	0.593362	-0.542045	6.78945	0.504575	0.774766	68.8216	100.609	ENSG00000167191	16	-	protein_coding	yes	G protein-coupled receptor class C group 5 member B
DACT3	0.340004	0.320287	0.091	0.048	1	0.043	0.734377	0.259055	0.364688	5.89839	0.698061	0.877324	55.3492	42.767	ENSG00000197380	19	-	protein_coding	no	dishevelled binding antagonist of beta catenin 3
HADHB	0.731981	0.320202	0.045	0.033	1	0.012	0.701459	0.235264	-1.01765	5.41825	0.478459	0.763634	13.7647	28.8797	ENSG00000138029	2	+	protein_coding	no	hydroxyacyl-CoA dehydrogenase trifunctional multienzyme complex subunit beta
AC004076.2	0.239182	0.320154	0.045	0.014	1	0.031	0.47201	0.0687341	0.0568152	4.8125	0.992881	0.997753	13.7585	12.9905	ENSG00000276449	19	+	lncRNA	no	novel transcript
MUS81	0.0142376	0.31971	0.091	0.017	1	0.074	0.511919	0.098197	1.38927	5.07483	0.194788	0.633083	41.7984	15.3294	ENSG00000172732	11	+	protein_coding	no	MUS81 structure-specific endonuclease subunit
MDGA1	0.0203211	0.31967	0.182	0.058	1	0.124	0.917791	0.393062	0.0265337	6.3764	0.974629	0.99275	68.0131	66.6133	ENSG00000112139	6	-	protein_coding	yes	MAM domain containing glycosylphosphatidylinositol anchor 1
LINC02552	0.0845754	0.319624	0.091	0.027	1	0.064	0.624856	0.180332	0.147226	5.34617	0.902263	0.964514	27.3547	24.6116	ENSG00000256422	11	-	lncRNA	no	long intergenic non-protein coding RNA 2552
RUFY1	0.406928	0.319302	0.045	0.02	1	0.025	0.573197	0.143173	-0.409264	5.08286	0.776356	0.914141	13.7647	18.6057	ENSG00000176783	5	+	protein_coding	no	RUN and FYVE domain containing 1
AP1S2	0.00877694	0.319298	0.364	0.144	1	0.22	1.75713	1.00349	0.226172	7.47041	0.717139	0.89071	185.796	159.987	ENSG00000182287	X	-	protein_coding	no	adaptor related protein complex 1 subunit sigma 2
NME6	0.661557	0.319272	0.045	0.03	1	0.015	0.677415	0.218941	-0.983779	5.38739	0.492646	0.774766	13.7647	28.2216	ENSG00000172113	3	-	protein_coding	no	NME/NM23 nucleoside diphosphate kinase 6
SETD4	0.0588041	0.319241	0.091	0.024	1	0.067	0.660563	0.206731	0.342111	5.29117	0.77724	0.914567	27.6998	21.6106	ENSG00000185917	21	-	protein_coding	no	SET domain containing 4
TRMT13	0.00289724	0.318848	0.136	0.026	1	0.11	0.590501	0.156272	0.767663	5.39243	0.474916	0.761999	40.7642	23.5126	ENSG00000122435	1	+	protein_coding	no	tRNA methyltransferase 13 homolog
AL590235.1	0.117772	0.318833	0.045	0.01	1	0.035	0.449156	0.0535319	0.611322	4.632	0.68376	0.870133	13.7585	8.5418	ENSG00000261643
SMIM17	0.0270827	0.318826	0.045	0.006	1	0.039	0.390839	0.011143	1.30981	4.42592	0.412077	0.724048	13.7647	4.86446	ENSG00000268182	19	+	protein_coding	no	small integral membrane protein 17
AC025524.2	0.00011895	0.318639	0.045	0.001	1	0.044	0.380851	0.00406925							ENSG00000254119	8	+	lncRNA	no	long intergenic non-protein coding RNA 2842
IFIT1	0.0173497	0.318598	0.227	0.079	1	0.148	1.1244	0.544793	-0.15717	6.47309	0.849137	0.941452	67.9835	76.2931	ENSG00000185745	10	+	protein_coding	no	interferon induced protein with tetratricopeptide repeats 1
PLAUR	0.0815661	0.31856	0.045	0.009	1	0.036	0.430034	0.0399143	0.807541	4.56657	0.596607	0.826407	13.7585	7.30678	ENSG00000011422	19	-	protein_coding	yes	plasminogen activator, urokinase receptor
CAND1	0.00177388	0.318456	0.455	0.164	1	0.291	1.88009	1.09461	-0.137883	7.56214	0.831652	0.940834	162.46	182.3	ENSG00000111530	12	+	protein_coding	no	cullin associated and neddylation dissociated 1
PAK5	0.0468564	0.318429	0.182	0.068	1	0.114	0.952458	0.420005	-0.383907	6.38137	0.664764	0.86763	54.7328	72.0856	ENSG00000101349	20	-	protein_coding	no	p21 (RAC1) activated kinase 5
DHX40	0.0533885	0.318286	0.182	0.071	1	0.111	0.977061	0.438104	0.0282687	6.35918	0.973265	0.991797	67.9835	66.6666	ENSG00000108406	17	+	protein_coding	no	DEAH-box helicase 40
MISP3	0.589764	0.318095	0.045	0.027	1	0.018	0.573197	0.144554	-0.888537	5.3421	0.537937	0.797948	13.7647	26.3231	ENSG00000141854	19	+	protein_coding	no	MISP family member 3
CDC34	0.0306107	0.317965	0.182	0.062	1	0.12	0.894698	0.378636	0.217334	6.2165	0.798768	0.924705	67.1927	57.6419	ENSG00000099804	19	+	protein_coding	no	cell division cycle 34
AC007114.2	0.0142376	0.31786	0.091	0.017	1	0.074	0.523669	0.108781	0.638761	5.03507	0.58845	0.826407	27.3425	17.1591	ENSG00000263089	17	-	lncRNA	no	novel transcript, antisense to AKAP1
PRSS27	0.194286	0.31779	0.045	0.013	1	0.032	0.449156	0.0546314	0.296689	4.73307	0.846379	0.940834	13.7585	10.8494	ENSG00000172382	16	-	protein_coding	yes	serine protease 27
TMEM70	0.00201391	0.317611	0.182	0.04	1	0.142	0.672966	0.217728	0.626758	5.71323	0.512599	0.779696	54.0347	34.6515	ENSG00000175606	8	+	protein_coding	no	transmembrane protein 70
GPATCH2	0.130647	0.31738	0.136	0.058	1	0.078	0.917597	0.396115	-0.296058	6.02182	0.766753	0.909923	41.2844	50.9555	ENSG00000092978	1	-	protein_coding	no	G-patch domain containing 2
C1QL1	0.0355065	0.31732	0.318	0.144	1	0.174	1.94315	1.1429	-0.373804	7.93866	0.567898	0.816709	196.305	233.773	ENSG00000131094	17	-	protein_coding	no	complement C1q like 1
CDV3	0.739746	0.317228	0.091	0.076	1	0.015	0.964036	0.430142	-1.34997	6.30943	0.207419	0.633083	27.7123	72.7397	ENSG00000091527	3	+	protein_coding	yes	CDV3 homolog
CHD4	0.0248131	0.317029	0.455	0.219	1	0.236	2.94869	1.87587	-0.173508	8.12689	0.787593	0.919097	243.867	267.531	ENSG00000111642	12	-	protein_coding	no	chromodomain helicase DNA binding protein 4
HPX	0.0108799	0.316682	0.045	0.004	1	0.041	0.430034	0.0418682							ENSG00000110169	11	-	protein_coding	no	hemopexin
PSMG2	0.389185	0.316647	0.091	0.05	1	0.041	0.867473	0.360618	-0.692357	5.83946	0.541461	0.799522	27.3547	44.811	ENSG00000128789	18	+	protein_coding	no	proteasome assembly chaperone 2
PPP6R1	0.00967516	0.316577	0.091	0.016	1	0.075	0.506569	0.0977451	0.941291	4.98359	0.430476	0.738202	27.3425	13.7829	ENSG00000105063	19	-	protein_coding	no	protein phosphatase 6 regulatory subunit 1
SRPK2	0.0813019	0.316377	0.409	0.239	1	0.17	2.90138	1.84327	-0.212452	8.14898	0.736408	0.902784	246.725	288.464	ENSG00000135250	7	-	protein_coding	no	SRSF protein kinase 2
NRXN3	0.606013	0.316249	0.364	0.305	1	0.059	4.08143	2.70375	-0.607675	8.52753	0.368993	0.713463	266.237	388.005	ENSG00000021645	14	+	protein_coding	yes	neurexin 3
RAP2C-AS1	0.0281058	0.316247	0.045	0.006	1	0.039	0.430034	0.0423225	1.30973	4.46059	0.412077	0.724048	13.7585	4.97972	ENSG00000232160	X	+	lncRNA	no	RAP2C antisense RNA 1
FLYWCH1	0.011008	0.316096	0.182	0.052	1	0.13	0.789747	0.304707	0.207818	5.99246	0.823529	0.937825	55.3739	47.9107	ENSG00000059122	16	+	protein_coding	no	FLYWCH-type zinc finger 1
MC1R	0.0826558	0.316088	0.091	0.027	1	0.064	0.634871	0.191813	0.09414	5.40618	0.936601	0.974887	27.3425	25.4914	ENSG00000258839	16	+	protein_coding	yes	melanocortin 1 receptor
CD9	0.098688	0.315697	0.091	0.029	1	0.062	0.649733	0.203118	-0.213027	5.56287	0.856774	0.945355	27.3547	31.8629	ENSG00000010278	12	+	protein_coding	yes	CD9 molecule
TP53I11	0.55871	0.315613	0.045	0.026	1	0.019	0.677415	0.223409	-0.730874	5.24849	0.612672	0.837119	13.7647	23.5098	ENSG00000175274	11	-	protein_coding	no	tumor protein p53 inducible protein 11
RASGRF1	0.0305882	0.315609	0.409	0.193	1	0.216	2.6911	1.69209	-0.666549	7.98099	0.324882	0.693988	164.243	266.555	ENSG00000058335	15	-	protein_coding	yes	Ras protein specific guanine nucleotide releasing factor 1
CRELD2	0.000439881	0.315512	0.273	0.066	1	0.207	1.0789	0.516378	0.583911	6.39065	0.449039	0.752691	95.1522	63.2518	ENSG00000184164	22	+	protein_coding	no	cysteine rich with EGF like domains 2
PSMD10	0.0901738	0.315495	0.136	0.052	1	0.084	0.79087	0.30631	-0.278637	5.96515	0.779291	0.915055	40.7822	49.7364	ENSG00000101843	X	-	protein_coding	no	proteasome 26S subunit, non-ATPase 10
ZNF483	0.0539042	0.315372	0.273	0.125	1	0.148	1.58984	0.889337	-0.596582	7.23228	0.413166	0.724764	96.2862	147.712	ENSG00000173258	9	+	protein_coding	no	zinc finger protein 483
SUZ12	0.339688	0.315321	0.182	0.12	1	0.062	1.60026	0.897035	-0.161895	7.0817	0.819759	0.937075	109.506	122.835	ENSG00000178691	17	+	protein_coding	no	SUZ12 polycomb repressive complex 2 subunit
CDON	0.0124181	0.315223	0.182	0.053	1	0.129	0.932392	0.409924	0.238287	5.97268	0.798456	0.924705	55.3492	46.8478	ENSG00000064309	11	-	protein_coding	yes	cell adhesion associated, oncogene regulated
TP53INP1	0.278815	0.314968	0.045	0.016	1	0.029	0.470057	0.0728662	-0.047917	4.85314	0.970689	0.990479	13.7647	14.073	ENSG00000164938	8	-	protein_coding	no	tumor protein p53 inducible nuclear protein 1
CLCN4	0.431947	0.31423	0.182	0.13	1	0.052	1.46129	0.797605	-0.428393	7.0868	0.557471	0.808695	95.2751	129.43	ENSG00000073464	X	+	protein_coding	yes	chloride voltage-gated channel 4
PHC2	0.248423	0.314229	0.136	0.071	1	0.065	0.987318	0.451442	-0.580683	6.19776	0.551206	0.804681	41.2844	62.5357	ENSG00000134686	1	-	protein_coding	no	polyhomeotic homolog 2
AC067852.3	0.112135	0.314219	0.091	0.03	1	0.061	0.662435	0.214175	0.0525353	5.43186	0.964805	0.987076	27.6873	26.6447	ENSG00000267632	17	+	lncRNA	no	novel transcript
AC135507.1	1.75796e-05	0.314	0.091	0.006	0.670136	0.085	0.432794	0.0466835	2.26028	4.5487	0.0819609	0.600541	27.3547	4.92609	ENSG00000272182	3	+	lncRNA	no	novel transcript, antisense to PDHB
GXYLT1	0.755712	0.31399	0.045	0.035	1	0.01	0.60687	0.173861	-1.02214	5.40199	0.474416	0.761766	13.7647	29.0312	ENSG00000151233	12	-	protein_coding	no	glucoside xylosyltransferase 1
CTSF	0.318845	0.313626	0.318	0.229	1	0.089	2.88205	1.83697	-0.339235	8.30092	0.600542	0.829446	268.381	309.132	ENSG00000174080	11	-	protein_coding	no	cathepsin F
ALDH7A1	0.324896	0.313366	0.091	0.046	1	0.045	0.797295	0.313791	-0.511525	5.75273	0.65741	0.863653	27.6998	39.9135	ENSG00000164904	5	-	protein_coding	no	aldehyde dehydrogenase 7 family member A1
ARFGAP1	0.304339	0.313127	0.136	0.078	1	0.058	1.26644	0.657123	-0.830889	6.41832	0.386388	0.724048	41.7984	75.3016	ENSG00000101199	20	+	protein_coding	no	ADP ribosylation factor GTPase activating protein 1
N4BP2L2	0.0607769	0.313031	0.545	0.33	1	0.215	4.22055	2.81741	-0.214604	8.68183	0.746323	0.9069	352.245	423.89	ENSG00000244754	13	-	protein_coding	no	NEDD4 binding protein 2 like 2
C2orf27B	0.00231873	0.313026	0.045	0.003	1	0.042	0.390839	0.0170238							ENSG00000186825	2	-	transcribed_unprocessed_pseudogene	no	chromosome 2 open reading frame 27B
GGH	0.028243	0.312964	0.091	0.02	1	0.071	0.596531	0.167505	0.658728	5.08578	0.581933	0.824827	27.3547	16.9643	ENSG00000137563	8	-	protein_coding	no	gamma-glutamyl hydrolase
AC090616.6	0.0826475	0.312465	0.045	0.009	1	0.036	0.430034	0.046271	0.807541	4.56657	0.596607	0.826407	13.7585	7.30678	ENSG00000278867	17	+	TEC	no	TEC
IER3IP1	0.104015	0.312424	0.136	0.053	1	0.083	0.829653	0.338705	-0.389835	6.0831	0.6951	0.876113	40.7822	53.6696	ENSG00000134049	18	-	protein_coding	no	immediate early response 3 interacting protein 1
CSNK2A2	0.0449946	0.312405	0.182	0.069	1	0.113	0.884865	0.379128	0.391477	6.32663	0.627329	0.845468	81.0833	61.5824	ENSG00000070770	16	-	protein_coding	yes	casein kinase 2 alpha 2
FLRT1	0.556184	0.31229	0.045	0.026	1	0.019	0.573197	0.151217	-0.723225	5.23929	0.615857	0.838974	13.7647	23.3878	ENSG00000126500	11	+	protein_coding	no	fibronectin leucine rich transmembrane protein 1
KDR	0.594836	0.312239	0.045	0.027	1	0.018	0.573197	0.151276	-0.75227	5.26758	0.603182	0.829972	13.7647	23.8574	ENSG00000128052	4	-	protein_coding	yes	kinase insert domain receptor
GOT2	0.0936751	0.312214	0.182	0.079	1	0.103	1.22818	0.630635	-0.4288	6.42799	0.628426	0.846059	54.7087	74.0284	ENSG00000125166	16	-	protein_coding	yes	glutamic-oxaloacetic transaminase 2
INPP5A	0.581423	0.312023	0.091	0.062	1	0.029	0.833336	0.341937	-0.352843	6.04969	0.722131	0.894232	41.3028	53.105	ENSG00000068383	10	+	protein_coding	yes	inositol polyphosphate-5-phosphatase A
LINC01128	0.0261935	0.311778	0.182	0.061	1	0.121	0.879778	0.376268	-0.108564	6.21498	0.905159	0.966404	54.7087	58.958	ENSG00000228794	1	+	lncRNA	no	long intergenic non-protein coding RNA 1128
LRRC37A3	0.0506198	0.31172	0.136	0.045	1	0.091	0.779894	0.303215	0.088611	5.78502	0.931546	0.973714	41.3028	38.783	ENSG00000176809	17	-	protein_coding	no	leucine rich repeat containing 37 member A3
PAXBP1	0.307511	0.311597	0.227	0.147	1	0.08	2.11921	1.28412	-0.683376	7.32245	0.349044	0.698119	97.4016	158.974	ENSG00000159086	21	-	protein_coding	no	PAX3 and PAX7 binding protein 1
AL022311.1	0.0826558	0.311344	0.091	0.027	1	0.064	0.633884	0.196758	0.0752523	5.40958	0.950084	0.979054	27.6998	26.2501	ENSG00000279738	22	+	lncRNA	no	novel transcript, sense overlapping to EIF3L
NR4A3	0.000793463	0.31094	0.136	0.022	1	0.114	0.516589	0.111292	1.10934	5.49005	0.262444	0.660527	54.6846	24.8105	ENSG00000119508	9	+	protein_coding	no	nuclear receptor subfamily 4 group A member 3
AL161645.1	0.0106296	0.310899	0.045	0.004	1	0.041	0.38101	0.0119878	2.59715	4.47306	0.0524561	0.600541	27.6873	3.67252	ENSG00000278518	10	-	lncRNA	no	novel transcript, antisense to CYP2E1
OXA1L	0.149904	0.310814	0.136	0.061	1	0.075	0.991965	0.459811	-0.495591	6.18228	0.61461	0.837974	41.8361	59.5248	ENSG00000155463	14	+	protein_coding	no	OXA1L mitochondrial inner membrane protein
ATP1B3	0.259322	0.310798	0.182	0.104	1	0.078	1.23535	0.638201	-0.164867	6.86733	0.82372	0.937825	93.0717	103.964	ENSG00000069849	3	+	protein_coding	yes	ATPase Na+/K+ transporting subunit beta 3
KAZN	2.37832e-07	0.310763	0.227	0.026	0.00906616	0.201	0.580104	0.158038	1.50356	5.51669	0.107712	0.600541	67.9539	23.3204	ENSG00000189337	1	+	protein_coding	no	kazrin, periplakin interacting protein
LRTM2	0.0235453	0.31074	0.227	0.082	1	0.145	1.21442	0.62296	-0.342567	6.80896	0.656513	0.86318	80.1945	101.684	ENSG00000166159	12	+	protein_coding	no	leucine rich repeats and transmembrane domains 2
PRR14	0.597379	0.310608	0.045	0.027	1	0.018	0.60687	0.177838	-0.714385	5.24008	0.620544	0.842191	13.7647	23.2397	ENSG00000156858	16	+	protein_coding	no	proline rich 14
DPP10	0.280911	0.310497	0.045	0.016	1	0.029	0.470057	0.077673	-0.0680381	4.88549	0.960213	0.984352	13.7647	14.3793	ENSG00000175497	2	+	protein_coding	yes	dipeptidyl peptidase like 10
DUSP19	0.000321824	0.31029	0.091	0.009	1	0.082	0.458501	0.0694225	2.30028	4.78786	0.0331431	0.600541	40.2739	7.48759	ENSG00000162999	2	+	protein_coding	no	dual specificity phosphatase 19
SLC25A53	0.155957	0.310284	0.045	0.012	1	0.033	0.449156	0.0625772	0.44309	4.69068	0.767066	0.909923	13.7585	9.73721	ENSG00000269743	X	-	protein_coding	no	solute carrier family 25 member 53
ZC3H15	0.0906435	0.310283	0.364	0.197	1	0.167	2.48443	1.55492	-0.608309	7.6963	0.372623	0.715962	136.876	216.177	ENSG00000065548	2	+	protein_coding	no	zinc finger CCCH-type containing 15
MTHFR	0.0492925	0.310227	0.136	0.045	1	0.091	0.862703	0.365883	0.337023	5.95138	0.719594	0.892724	55.3492	43.5995	ENSG00000177000	1	-	protein_coding	no	methylenetetrahydrofolate reductase
CKLF	0.000154576	0.310103	0.136	0.017	1	0.119	0.588548	0.164996	1.37395	5.12923	0.205782	0.633083	40.7822	15.1175	ENSG00000217555	16	+	protein_coding	no	chemokine like factor
CDH8	2.43686e-05	0.309656	0.227	0.037	0.928931	0.19	0.636364	0.2006	1.60104	5.9134	0.0409724	0.600541	105.787	34.2288	ENSG00000150394	16	-	protein_coding	yes	cadherin 8
STK38L	0.106074	0.309473	0.091	0.03	1	0.061	0.581264	0.160384	0.154431	5.3328	0.898629	0.96279	27.6998	24.8957	ENSG00000211455	12	+	protein_coding	no	serine/threonine kinase 38 like
CD47	0.122477	0.309196	0.273	0.147	1	0.126	1.75687	1.02364	-0.621034	7.20609	0.392791	0.724048	94.1619	146.122	ENSG00000196776	3	-	protein_coding	yes	CD47 molecule
PSME2	0.0802735	0.308906	0.136	0.05	1	0.086	0.823122	0.338627	0.129609	6.02075	0.888371	0.958026	54.0583	49.3529	ENSG00000100911	14	-	protein_coding	no	proteasome activator subunit 2
ICK	0.267395	0.308896	0.136	0.073	1	0.063	1.03966	0.497637	-0.662471	6.2676	0.495009	0.774766	41.3028	66.1424	ENSG00000112144	6	-	protein_coding	no	ciliogenesis associated kinase 1
PCYT2	0.760588	0.308851	0.091	0.078	1	0.013	1.14747	0.576868	-1.28503	6.27039	0.233458	0.645113	27.7123	69.2938	ENSG00000185813	17	-	protein_coding	no	phosphate cytidylyltransferase 2, ethanolamine
TBC1D12	0.81809	0.308625	0.045	0.037	1	0.008	0.60687	0.180175	-1.1336	5.44793	0.423221	0.731286	13.7647	31.4918	ENSG00000108239	10	+	protein_coding	no	TBC1 domain family member 12
REV3L	0.0385775	0.308609	0.409	0.199	1	0.21	2.5826	1.6313	-0.384357	7.7427	0.561366	0.811508	162.392	213.107	ENSG00000009413	6	-	protein_coding	no	REV3 like, DNA directed polymerase zeta catalytic subunit
SPI1	0.0108799	0.308272	0.045	0.004	1	0.041	0.390839	0.0218712							ENSG00000066336	11	-	protein_coding	no	Spi-1 proto-oncogene
AC245297.3	0.43891	0.308254	0.136	0.091	1	0.045	1.03588	0.495821	-0.48157	6.43684	0.583051	0.825165	54.6846	77.4684	ENSG00000274265	1	+	lncRNA	no	novel transcript
URGCP	0.00156833	0.308083	0.227	0.056	1	0.171	0.811894	0.331478	0.731737	6.12917	0.375222	0.718754	82.097	49.0849	ENSG00000106608	7	-	protein_coding	no	upregulator of cell proliferation
KNSTRN	0.0208507	0.308068	0.091	0.019	1	0.072	0.523669	0.119691	0.747304	5.0432	0.530972	0.792833	27.3425	15.8847	ENSG00000128944	15	+	protein_coding	yes	kinetochore localized astrin (SPAG5) binding protein
SGK3	0.0520286	0.307846	0.045	0.007	1	0.038	0.430034	0.051115	1.03683	4.54322	0.505887	0.774766	13.7585	6.27154	ENSG00000104205	8	+	protein_coding	no	serum/glucocorticoid regulated kinase family member 3
HNRNPA0	0.215754	0.307725	0.227	0.135	1	0.092	1.60928	0.918129	-0.509967	7.12911	0.484598	0.768478	94.1619	134.515	ENSG00000177733	5	-	protein_coding	no	heterogeneous nuclear ribonucleoprotein A0
ZNF605	0.0189007	0.307624	0.273	0.105	1	0.168	1.20677	0.622396	-0.00226483	6.77795	0.997228	0.999221	95.1931	95.7956	ENSG00000196458	12	-	protein_coding	no	zinc finger protein 605
DNAJC8	0.318696	0.307508	0.273	0.184	1	0.089	2.42339	1.51714	0.170015	7.71814	0.784948	0.917683	214.946	193.998	ENSG00000126698	1	-	protein_coding	no	DnaJ heat shock protein family (Hsp40) member C8
VGLL4	0.00469811	0.307238	0.227	0.065	1	0.162	0.917462	0.410246	0.41698	6.32564	0.606001	0.831893	81.0833	60.3621	ENSG00000144560	3	-	protein_coding	no	vestigial like family member 4
ILKAP	0.166205	0.307159	0.136	0.062	1	0.074	0.876201	0.380009	-0.0010901	6.10593	0.998724	0.999812	54.0583	54.1709	ENSG00000132323	2	-	protein_coding	no	ILK associated serine/threonine phosphatase
TADA2A	0.0927298	0.307097	0.136	0.052	1	0.084	0.814839	0.334958	-0.173107	5.91572	0.863471	0.948108	40.7822	46.1105	ENSG00000276234	17	+	protein_coding	no	transcriptional adaptor 2A
FBXL2	0.0432196	0.307063	0.136	0.043	1	0.093	0.741244	0.280867	-0.0942083	5.88608	0.925729	0.971192	41.2844	44.1368	ENSG00000153558	3	+	protein_coding	no	F-box and leucine rich repeat protein 2
C14orf132	0.0159888	0.307059	0.273	0.104	1	0.169	1.34134	0.722307	-0.195042	6.97272	0.793581	0.922152	96.328	109.129	ENSG00000227051	14	+	protein_coding	no	chromosome 14 open reading frame 132
AC020915.3	0.117772	0.306979	0.045	0.01	1	0.035	0.430034	0.0520273	0.610422	4.61758	0.68376	0.870133	13.7585	8.45649	ENSG00000268516	19	-	lncRNA	no	novel transcript, antisense to ZNF544
DNAJC1	0.0671865	0.306821	0.136	0.048	1	0.088	0.848979	0.360447	-0.0129431	5.85796	0.989471	0.997753	41.8172	42.203	ENSG00000136770	10	-	protein_coding	yes	DnaJ heat shock protein family (Hsp40) member C1
PCDHGA4	0.00239193	0.306817	0.045	0.003	1	0.042	0.38101	0.0161268	3.03734	4.40543	0.0288989	0.600541	27.6873	2.46054	ENSG00000262576	5	+	protein_coding	no	protocadherin gamma subfamily A, 4
FAM189A1	0.119129	0.306809	0.045	0.01	1	0.035	0.470057	0.0816549	0.597408	4.70649	0.68376	0.870133	13.7647	8.90278	ENSG00000104059	15	-	protein_coding	no	family with sequence similarity 189 member A1
PCDHGA7	0.0062692	0.306471	0.091	0.014	1	0.077	0.513944	0.114323	1.65219	4.99899	0.124648	0.600541	40.7642	12.3049	ENSG00000253537	5	+	protein_coding	no	protocadherin gamma subfamily A, 7
CEACAM19	0.0281058	0.306098	0.045	0.006	1	0.039	0.430034	0.0529541	1.30968	4.48735	0.412077	0.724048	13.7585	5.06356	ENSG00000186567	19	+	protein_coding	no	CEA cell adhesion molecule 19
NFIL3	0.258585	0.306091	0.091	0.042	1	0.049	0.606133	0.182628	0.269511	5.60047	0.796844	0.92358	40.7642	33.7102	ENSG00000165030	9	-	protein_coding	no	nuclear factor, interleukin 3 regulated
GON4L	0.92218	0.305888	0.091	0.091	1	0	1.22317	0.637298	-1.57172	6.4852	0.135272	0.601175	27.6998	84.6472	ENSG00000116580	1	-	protein_coding	no	gon-4 like
SEPT6	0.408157	0.305775	0.182	0.128	1	0.054	1.4986	0.840348	-0.81375	7.01448	0.307525	0.682861	70.4607	126.859	ENSG00000125354	X	-	protein_coding	no	septin 6
R3HDM1	0.000264285	0.305611	0.318	0.081	1	0.237	1.04184	0.504165	0.573859	6.55626	0.434483	0.740845	108.149	72.3777	ENSG00000048991	2	+	protein_coding	no	R3H domain containing 1
GPT2	0.0181252	0.305599	0.136	0.036	1	0.1	0.635825	0.205082	0.140715	5.74966	0.891974	0.959738	41.266	37.3388	ENSG00000166123	16	+	protein_coding	no	glutamic--pyruvic transaminase 2
GNPTG	0.324896	0.305378	0.091	0.046	1	0.045	0.803888	0.329186	-0.707667	5.90443	0.534763	0.796139	27.3547	45.2924	ENSG00000090581	16	+	protein_coding	no	N-acetylglucosamine-1-phosphate transferase subunit gamma
TMEM63B	0.0184022	0.305363	0.227	0.079	1	0.148	1.1065	0.552183	-0.0776407	6.46203	0.925984	0.971301	68.8216	72.7236	ENSG00000137216	6	+	protein_coding	yes	transmembrane protein 63B
CARF	0.849179	0.30533	0.045	0.039	1	0.006	0.701459	0.253772	-1.35771	5.615	0.333047	0.698119	13.7647	36.8419	ENSG00000138380	2	+	protein_coding	no	calcium responsive transcription factor
CHERP	0.0126942	0.30525	0.182	0.053	1	0.129	0.825662	0.345402	0.233118	5.97886	0.80225	0.926865	54.6846	46.3946	ENSG00000085872	19	-	protein_coding	no	calcium homeostasis endoplasmic reticulum protein
AC024610.2	0.0121325	0.305234	0.227	0.075	1	0.152	0.970649	0.452272	0.151668	6.46689	0.848425	0.941168	81.0833	73.2396	ENSG00000279668	17	-	lncRNA	no	novel transcript
GTPBP4	0.0891674	0.305124	0.136	0.052	1	0.084	0.845844	0.360446	-0.28355	6.01656	0.777904	0.914763	40.7822	49.7828	ENSG00000107937	10	+	protein_coding	no	GTP binding protein 4
LAMTOR3	0.60427	0.305008	0.091	0.065	1	0.026	0.822129	0.343123	-0.963717	6.03584	0.38399	0.724048	27.6998	55.0868	ENSG00000109270	4	-	protein_coding	yes	late endosomal/lysosomal adaptor, MAPK and MTOR activator 3
C4orf33	0.0199019	0.304853	0.136	0.037	1	0.099	0.535036	0.131677	0.610822	5.71065	0.522631	0.786546	53.399	34.6333	ENSG00000151470	4	+	protein_coding	no	chromosome 4 open reading frame 33
ABRACL	0.154381	0.304245	0.045	0.012	1	0.033	0.390839	0.0259941	0.443278	4.69082	0.767066	0.909923	13.7647	9.73721	ENSG00000146386	6	+	protein_coding	no	ABRA C-terminal like
HDHD2	0.584848	0.304011	0.091	0.065	1	0.026	0.938897	0.43062	-0.629438	6.23178	0.518089	0.78339	40.7822	63.6618	ENSG00000167220	18	-	protein_coding	no	haloacid dehalogenase like hydrolase domain containing 2
FYN	0.0465586	0.303927	0.273	0.12	1	0.153	1.49569	0.841602	-0.521294	6.98349	0.49572	0.774766	82.0613	117.997	ENSG00000010810	6	-	protein_coding	yes	FYN proto-oncogene, Src family tyrosine kinase
MAP9	0.117111	0.303848	0.318	0.177	1	0.141	2.14125	1.31816	-0.785197	7.51185	0.266827	0.660527	108.241	190.114	ENSG00000164114	4	-	protein_coding	no	microtubule associated protein 9
PGBD1	0.235281	0.303434	0.045	0.014	1	0.031	0.449156	0.0698811	0.146567	4.82084	0.921645	0.970074	13.7585	12.3034	ENSG00000137338	6	+	protein_coding	no	piggyBac transposable element derived 1
PPM1M	0.00239193	0.303197	0.045	0.003	1	0.042	0.380851	0.019694							ENSG00000164088	3	+	protein_coding	no	protein phosphatase, Mg2+/Mn2+ dependent 1M
GDPD1	0.0820238	0.303132	0.091	0.027	1	0.064	0.546593	0.142162	0.197849	5.29577	0.869295	0.951104	27.3547	23.7851	ENSG00000153982	17	+	protein_coding	no	glycerophosphodiester phosphodiesterase domain containing 1
ZNF687	0.157546	0.303036	0.045	0.012	1	0.033	0.430034	0.0561835	0.295262	4.73996	0.846379	0.940834	13.7585	10.8886	ENSG00000143373	1	+	protein_coding	no	zinc finger protein 687
TRMT6	0.00263761	0.303013	0.136	0.026	1	0.11	0.50933	0.114776	0.763516	5.35697	0.475251	0.762442	40.7822	23.677	ENSG00000089195	20	-	protein_coding	no	tRNA methyltransferase 6
GCN1	0.287772	0.302815	0.091	0.043	1	0.048	0.729074	0.277329	-0.416461	5.67076	0.719828	0.892843	27.3547	36.8419	ENSG00000089154	12	-	protein_coding	no	GCN1 activator of EIF2AK4
RGS17	0.0192204	0.302782	0.136	0.036	1	0.1	0.666812	0.231373	0.256033	5.65442	0.806255	0.928703	40.7822	33.9937	ENSG00000091844	6	-	protein_coding	yes	regulator of G protein signaling 17
ANO10	0.267449	0.30235	0.091	0.042	1	0.049	0.804777	0.333873	0.0863246	5.7984	0.932216	0.973866	40.7822	38.3536	ENSG00000160746	3	-	protein_coding	yes	anoctamin 10
TANC2	0.00361783	0.30211	0.318	0.105	1	0.213	1.23099	0.649276	0.241248	6.88803	0.727664	0.896939	119.766	101.463	ENSG00000170921	17	+	protein_coding	no	tetratricopeptide repeat, ankyrin repeat and coiled-coil containing 2
CSNK1D	0.00241046	0.302025	0.318	0.101	1	0.217	1.19954	0.626164	0.232617	6.79055	0.746973	0.907346	109.459	93.7026	ENSG00000141551	17	-	protein_coding	yes	casein kinase 1 delta
AC091181.1	2.68251e-05	0.301996	0.136	0.014	1	0.122	0.466287	0.0840862	1.66937	5.01255	0.122878	0.600541	41.7984	12.4449	ENSG00000279555	17	+	TEC	no	TEC
ZNF71	0.442022	0.301945	0.045	0.022	1	0.023	0.502816	0.111151	-0.48787	5.11553	0.734579	0.901062	13.7585	19.6964	ENSG00000197951	19	+	protein_coding	no	zinc finger protein 71
CCZ1	0.0150291	0.301897	0.136	0.035	1	0.101	0.673066	0.237089	0.317815	5.64154	0.761698	0.909923	40.7822	32.5132	ENSG00000122674	7	+	protein_coding	no	CCZ1 homolog, vacuolar protein trafficking and biogenesis associated
LYRM7	0.0436134	0.301871	0.182	0.066	1	0.116	0.862734	0.377368	-0.0710058	6.18649	0.936922	0.974887	55.3985	58.5088	ENSG00000186687	5	+	protein_coding	no	LYR motif containing 7
BMT2	0.159451	0.301867	0.091	0.035	1	0.056	0.598483	0.181976	-0.175445	5.50978	0.880938	0.955336	27.3425	31.0507	ENSG00000164603	7	-	protein_coding	no	base methyltransferase of 25S rRNA 2 homolog
FAM210A	0.493258	0.301764	0.091	0.056	1	0.035	0.902023	0.406569	-0.394548	6.08739	0.690663	0.873566	41.266	54.5899	ENSG00000177150	18	-	protein_coding	no	family with sequence similarity 210 member A
AC107375.1	0.157546	0.30176	0.045	0.012	1	0.033	0.449156	0.0716735	0.438427	4.70827	0.767066	0.909923	13.7585	9.85223	ENSG00000259891	8	-	lncRNA	no	novel transcript, antisense to CHRAC1
DDX5	0.0886694	0.301699	0.591	0.372	1	0.219	5.0262	3.45674	-0.204867	8.85232	0.760872	0.909923	403.837	474.341	ENSG00000108654	17	-	protein_coding	no	DEAD-box helicase 5
SLAIN1	0.0221176	0.301096	0.136	0.037	1	0.099	0.633043	0.208463	0.319307	5.6107	0.760709	0.909923	40.7642	32.4869	ENSG00000139737	13	+	protein_coding	no	SLAIN motif family member 1
PRPF38A	0.00918878	0.301057	0.182	0.05	1	0.132	0.842229	0.363315	0.285601	5.97113	0.760174	0.909923	55.3739	45.2749	ENSG00000134748	1	+	protein_coding	no	pre-mRNA processing factor 38A
POLR2G	0.200217	0.30077	0.136	0.066	1	0.07	1.00836	0.486684	0.238031	6.2502	0.781239	0.916144	69.7099	59.2931	ENSG00000168002	11	+	protein_coding	no	RNA polymerase II subunit G
INPP1	0.152742	0.300608	0.136	0.061	1	0.075	0.795303	0.329185	-0.488784	6.14254	0.62021	0.841985	40.7642	57.515	ENSG00000151689	2	+	protein_coding	no	inositol polyphosphate-1-phosphatase
ABHD5	0.00511733	0.300378	0.182	0.046	1	0.136	0.671599	0.237883	0.441713	5.8637	0.640332	0.853891	54.6846	40.0016	ENSG00000011198	3	+	protein_coding	no	abhydrolase domain containing 5
SNAPC5	0.104576	0.300083	0.136	0.053	1	0.083	0.837029	0.360792	0.0684725	6.07063	0.940469	0.976144	54.0583	51.49	ENSG00000174446	15	-	protein_coding	no	small nuclear RNA activating complex polypeptide 5
STRIP1	0.147914	0.299976	0.091	0.033	1	0.058	0.658529	0.228698	-0.200069	5.55611	0.865983	0.949731	27.3547	31.5501	ENSG00000143093	1	+	protein_coding	no	striatin interacting protein 1
TLN1	0.0685918	0.299901	0.091	0.026	1	0.065	0.596047	0.182497	0.257701	5.27699	0.83021	0.940293	27.3425	22.747	ENSG00000137076	9	-	protein_coding	yes	talin 1
ETF1	0.0238037	0.299756	0.182	0.061	1	0.121	0.934631	0.433559	-0.040849	6.17086	0.963649	0.986596	55.3739	57.1736	ENSG00000120705	5	-	protein_coding	no	eukaryotic translation termination factor 1
SNURF	0.0815661	0.299647	0.045	0.009	1	0.036	0.390839	0.0307224	0.807586	4.54477	0.596607	0.826407	13.7647	7.20612	ENSG00000273173	15	+	protein_coding	no	SNRPN upstream reading frame
CFAP54	0.0108799	0.29963	0.045	0.004	1	0.041	0.390839	0.0307402							ENSG00000188596	12	+	protein_coding	no	cilia and flagella associated protein 54
RSPH3	0.163318	0.299614	0.091	0.035	1	0.056	0.647529	0.220991	-0.21362	5.59111	0.857222	0.945525	27.6873	32.2462	ENSG00000130363	6	-	protein_coding	no	radial spoke head 3
TMEM106B	0.275082	0.299571	0.273	0.177	1	0.096	1.86405	1.12265	-0.441155	7.41839	0.520471	0.784964	122.514	168.595	ENSG00000106460	7	+	protein_coding	no	transmembrane protein 106B
SBDS	0.183028	0.299442	0.273	0.163	1	0.11	2.06566	1.27236	-0.0741576	7.45122	0.907847	0.967829	157.487	166.929	ENSG00000126524	7	-	protein_coding	no	SBDS ribosome maturation factor
DCAF13	0.130364	0.299414	0.091	0.032	1	0.059	0.624856	0.204429	0.0106531	5.39623	0.9939	0.997753	27.3547	27.2189	ENSG00000164934	8	+	protein_coding	no	DDB1 and CUL4 associated factor 13
AC138969.1	0.0286297	0.299382	0.045	0.006	1	0.039	0.430034	0.0600499	1.30977	4.44503	0.412077	0.724048	13.7585	4.92609	ENSG00000183889	16	+	protein_coding	no	novel member of the nuclear pore complex interacting protein NPIP gene family
PCDH10	0.015494	0.299285	0.227	0.078	1	0.149	1.01558	0.494247	0.245154	6.61793	0.745328	0.906032	95.1931	80.1521	ENSG00000138650	4	+	protein_coding	no	protocadherin 10
COG2	0.0762808	0.299273	0.136	0.049	1	0.087	0.81995	0.349233	-0.147387	5.91564	0.884522	0.956682	40.7822	45.2684	ENSG00000135775	1	+	protein_coding	no	component of oligomeric golgi complex 2
MFSD14C	0.602495	0.298643	0.136	0.107	1	0.029	1.33553	0.732549	-1.32885	6.75206	0.149469	0.601175	41.2844	105.924	ENSG00000196312	9	-	transcribed_unprocessed_pseudogene	no	major facilitator superfamily domain containing 14C
COQ8B	0.0573103	0.298467	0.091	0.024	1	0.067	0.512013	0.121845	0.342265	5.21903	0.775302	0.913752	27.3547	21.4097	ENSG00000123815	19	-	protein_coding	yes	coenzyme Q8B
SLC25A42	0.975861	0.298036	0.045	0.046	1	-0.001	0.701459	0.26295	-1.51068	5.73742	0.276315	0.666056	13.7647	41.0624	ENSG00000181035	19	+	protein_coding	no	solute carrier family 25 member 42
PPP1R13B	0.0478039	0.297912	0.182	0.069	1	0.113	0.909211	0.417334	-0.161373	6.25018	0.858645	0.946088	54.6846	61.2071	ENSG00000088808	14	-	protein_coding	yes	protein phosphatase 1 regulatory subunit 13B
TMEM14B	0.0474768	0.297903	0.273	0.122	1	0.151	1.61549	0.941672	0.141261	7.09486	0.833151	0.940834	132.475	119.292	ENSG00000137210	6	+	protein_coding	no	transmembrane protein 14B
ADGRG2	0.0275901	0.297774	0.045	0.006	1	0.039	0.390839	0.0326546	1.30977	4.44516	0.412077	0.724048	13.7647	4.92609	ENSG00000173698	X	-	protein_coding	yes	adhesion G protein-coupled receptor G2
PRKAG1	0.593789	0.297671	0.091	0.063	1	0.028	0.846173	0.370868	-1.00961	6.07825	0.36037	0.704158	27.6998	56.8846	ENSG00000181929	12	-	protein_coding	no	protein kinase AMP-activated non-catalytic subunit gamma 1
VPS33A	0.0276601	0.297577	0.091	0.02	1	0.071	0.467374	0.0896944	0.70852	5.01934	0.548946	0.803497	27.3547	16.3112	ENSG00000139719	12	-	protein_coding	no	VPS33A core subunit of CORVET and HOPS complexes
CAMSAP2	0.0046798	0.297499	0.5	0.203	1	0.297	2.49646	1.59673	-0.421268	7.69077	0.531042	0.792833	151.306	204.645	ENSG00000118200	1	+	protein_coding	no	calmodulin regulated spectrin associated protein family member 2
MOB1A	0.30425	0.297412	0.091	0.045	1	0.046	0.649733	0.225319	-0.480184	5.70019	0.677056	0.870133	27.3547	38.5494	ENSG00000114978	2	-	protein_coding	no	MOB kinase activator 1A
VASH1	0.19785	0.297409	0.045	0.013	1	0.032	0.470057	0.0918702	0.132382	4.8447	0.925368	0.971051	13.7647	12.4908	ENSG00000071246	14	+	protein_coding	no	vasohibin 1
DHX8	0.0366638	0.297265	0.136	0.042	1	0.094	0.697074	0.260667	0.153248	5.71962	0.882964	0.955935	41.266	37.0089	ENSG00000067596	17	+	protein_coding	no	DEAH-box helicase 8
HMGXB4	0.26035	0.297054	0.227	0.133	1	0.094	1.84756	1.11575	-0.542496	7.19798	0.458511	0.759504	96.2862	140.923	ENSG00000100281	22	+	protein_coding	no	HMG-box containing 4
HIST2H2BF	0.363869	0.296734	0.045	0.019	1	0.026	0.502816	0.116955	-0.278342	4.99222	0.843994	0.940834	13.7585	16.8598	ENSG00000203814	1	-	protein_coding	no	H2B clustered histone 18
PAG1	0.278049	0.296514	0.182	0.108	1	0.074	1.31542	0.721294	-0.0636227	6.97789	0.928189	0.972925	108.287	113.97	ENSG00000076641	8	-	protein_coding	yes	phosphoprotein membrane anchor with glycosphingolipid microdomains 1
AP3S2	0.140676	0.296247	0.091	0.033	1	0.058	0.581344	0.175893	-0.16441	5.52108	0.88824	0.958026	27.6998	31.2258	ENSG00000157823	15	-	protein_coding	no	adaptor related protein complex 3 subunit sigma 2
DNAJA2	0.0343096	0.295938	0.273	0.114	1	0.159	1.401	0.785942	0.168319	6.97706	0.808004	0.930003	122.514	109.67	ENSG00000069345	16	-	protein_coding	no	DnaJ heat shock protein family (Hsp40) member A2
TM6SF1	0.00403724	0.295872	0.136	0.027	1	0.109	0.563672	0.163188	0.653814	5.43047	0.540145	0.798996	40.7822	25.5737	ENSG00000136404	15	+	protein_coding	no	transmembrane 6 superfamily member 1
B4GAT1	0.671795	0.29571	0.227	0.18	1	0.047	2.55445	1.64452	-0.729261	8.29128	0.283813	0.676422	222.828	298.787	ENSG00000174684	11	-	protein_coding	no	beta-1,4-glucuronyltransferase 1
NAGLU	0.0358937	0.295662	0.091	0.022	1	0.069	0.512013	0.124996	0.524943	5.16226	0.662201	0.866318	27.3547	18.7031	ENSG00000108784	17	+	protein_coding	no	N-acetyl-alpha-glucosaminidase
PPP2R5B	0.010023	0.295568	0.273	0.097	1	0.176	1.20012	0.637129	0.155953	6.81481	0.827878	0.939426	107.002	95.7896	ENSG00000068971	11	+	protein_coding	no	protein phosphatase 2 regulatory subunit B'beta
ARMC5	0.0702809	0.29554	0.091	0.026	1	0.065	0.544771	0.14951	0.243743	5.28194	0.839125	0.940834	27.3425	22.9707	ENSG00000140691	16	+	protein_coding	no	armadillo repeat containing 5
NEMP1	0.235281	0.295403	0.045	0.014	1	0.031	0.430034	0.0642766	0.165965	4.78373	0.921645	0.970074	13.7585	12.0068	ENSG00000166881	12	-	protein_coding	no	nuclear envelope integral membrane protein 1
SLC46A3	0.00823646	0.295367	0.182	0.05	1	0.132	0.726705	0.285115	0.934888	5.97445	0.262413	0.660527	82.0256	42.5134	ENSG00000139508	13	-	protein_coding	no	solute carrier family 46 member 3
BLOC1S6	0.0728409	0.295311	0.227	0.102	1	0.125	1.14246	0.594631	-0.271087	6.82598	0.724613	0.895581	84.0449	103.145	ENSG00000104164	15	+	protein_coding	no	biogenesis of lysosomal organelles complex 1 subunit 6
THADA	0.442022	0.295302	0.045	0.022	1	0.023	0.502816	0.118556	-0.424376	5.09796	0.769252	0.910835	13.7585	18.8039	ENSG00000115970	2	-	protein_coding	no	THADA armadillo repeat containing
NR3C1	0.0793463	0.295219	0.136	0.05	1	0.086	0.849391	0.376628	0.186464	6.00951	0.840302	0.940834	54.0347	47.3176	ENSG00000113580	5	-	protein_coding	no	nuclear receptor subfamily 3 group C member 1
ZNF184	0.19785	0.294883	0.045	0.013	1	0.032	0.449156	0.0790682	0.295262	4.73996	0.846379	0.940834	13.7585	10.8886	ENSG00000096654	6	-	protein_coding	no	zinc finger protein 184
AIFM2	0.0276601	0.294762	0.091	0.02	1	0.071	0.491111	0.110444	0.654464	5.08073	0.583711	0.825165	27.3425	17.0091	ENSG00000042286	10	-	protein_coding	yes	apoptosis inducing factor mitochondria associated 2
PTBP3	0.159451	0.294463	0.091	0.035	1	0.056	0.603078	0.194184	-0.121252	5.50134	0.917604	0.970074	27.6998	30.2685	ENSG00000119314	9	-	protein_coding	no	polypyrimidine tract binding protein 3
CLIP3	0.624236	0.294385	0.227	0.179	1	0.048	2.1109	1.31759	-0.400544	7.5832	0.544254	0.801187	145.03	193.013	ENSG00000105270	19	-	protein_coding	yes	CAP-Gly domain containing linker protein 3
SCN3B	0.212686	0.294219	0.318	0.213	1	0.105	2.65976	1.72694	-0.610614	7.91332	0.363959	0.70763	162.595	250.878	ENSG00000166257	11	-	protein_coding	yes	sodium voltage-gated channel beta subunit 3
ANKRD30BL	0.278815	0.294157	0.045	0.016	1	0.029	0.47201	0.0968824	-0.0702132	4.88866	0.959095	0.984106	13.7585	14.4048	ENSG00000163046	2	-	protein_coding	no	ankyrin repeat domain 30B like
CCDC57	0.18684	0.293903	0.182	0.094	1	0.088	1.28511	0.703203	-0.293241	6.61618	0.72096	0.893557	69.586	86.0097	ENSG00000176155	17	-	protein_coding	no	coiled-coil domain containing 57
NDRG4	0.149418	0.293571	0.682	0.441	1	0.241	6.15172	4.3323	-0.641899	9.08947	0.363373	0.707277	375.009	606.944	ENSG00000103034	16	+	protein_coding	no	NDRG family member 4
UNC5C	0.0461388	0.29344	0.091	0.023	1	0.068	0.553968	0.158784	0.881852	5.34616	0.414247	0.725977	40.7822	21.6141	ENSG00000182168	4	-	protein_coding	yes	unc-5 netrin receptor C
BCL2	0.320372	0.293362	0.045	0.017	1	0.028	0.47201	0.097754	-0.268817	5.05579	0.85479	0.944138	13.7585	16.7963	ENSG00000171791	18	-	protein_coding	no	BCL2 apoptosis regulator
NUTF2	0.0753801	0.293268	0.136	0.049	1	0.087	0.697993	0.2664	-0.116477	5.90722	0.90845	0.968245	41.2844	44.8406	ENSG00000102898	16	+	protein_coding	no	nuclear transport factor 2
HIVEP3	0.469988	0.293267	0.136	0.094	1	0.042	1.34112	0.746062	-1.24912	6.73517	0.179961	0.625632	41.7984	100.482	ENSG00000127124	1	-	protein_coding	no	HIVEP zinc finger 3
PBX1	0.455413	0.293259	0.273	0.205	1	0.068	2.77795	1.8177	-0.851151	8.2024	0.212284	0.633083	175.262	328.317	ENSG00000185630	1	+	protein_coding	no	PBX homeobox 1
CSRNP3	0.401363	0.293179	0.227	0.169	1	0.058	1.77997	1.07355	-0.686357	7.43524	0.329518	0.698119	108.241	177.266	ENSG00000178662	2	+	protein_coding	no	cysteine and serine rich nuclear protein 3
CKMT1B	9.62195e-08	0.293092	0.227	0.024	0.00366789	0.203	0.591749	0.187371	1.79683	5.58765	0.0441409	0.600541	82.097	22.8987	ENSG00000237289	15	+	protein_coding	no	creatine kinase, mitochondrial 1B
VEZF1	0.0108213	0.293065	0.227	0.075	1	0.152	0.93182	0.441087	0.868666	6.47646	0.224848	0.642421	119.716	65.2577	ENSG00000136451	17	-	protein_coding	no	vascular endothelial zinc finger 1
AC091825.1	0.112911	0.292861	0.091	0.03	1	0.061	0.598483	0.19267	-0.0175757	5.46675	0.988961	0.997753	27.3425	27.6485	ENSG00000280047	5	+	TEC	no	TEC
MAPK8	0.626568	0.292803	0.091	0.065	1	0.026	0.743414	0.300881	-1.03486	6.05756	0.346312	0.698119	27.3547	57.2237	ENSG00000107643	10	+	protein_coding	no	mitogen-activated protein kinase 8
NLRP1	0.0347392	0.292509	0.227	0.088	1	0.139	1.1169	0.580027	-0.149547	6.84991	0.839616	0.940834	93.0717	103.154	ENSG00000091592	17	-	protein_coding	no	NLR family pyrin domain containing 1
DGKZ	0.408157	0.292212	0.182	0.128	1	0.054	1.59795	0.939659	-0.956122	7.09266	0.230039	0.645113	68.7914	134.335	ENSG00000149091	11	+	protein_coding	yes	diacylglycerol kinase zeta
TNKS2	0.220511	0.292016	0.227	0.131	1	0.096	1.53855	0.895683	-0.209236	7.09272	0.767921	0.91012	108.241	125.256	ENSG00000107854	10	+	protein_coding	no	tankyrase 2
CARMIL2	0.556184	0.291894	0.045	0.026	1	0.019	0.573197	0.174939	-0.748291	5.32325	0.610896	0.835885	13.7647	23.669	ENSG00000159753	16	+	protein_coding	yes	capping protein regulator and myosin 1 linker 2
IDI1	0.0596651	0.291843	0.455	0.261	1	0.194	3.01335	1.99752	0.0976294	8.17375	0.875004	0.95296	290.429	278.197	ENSG00000067064	10	-	protein_coding	no	isopentenyl-diphosphate delta isomerase 1
ADARB2	0.178076	0.291633	0.091	0.036	1	0.055	0.680266	0.25523	-0.115798	5.95598	0.910087	0.969011	41.7984	45.3392	ENSG00000185736	10	-	protein_coding	no	adenosine deaminase RNA specific B2 (inactive)
ENTPD3	0.155957	0.291439	0.045	0.012	1	0.033	0.430034	0.0685033	0.443777	4.68369	0.767066	0.909923	13.7585	9.70177	ENSG00000168032	3	+	protein_coding	yes	ectonucleoside triphosphate diphosphohydrolase 3
C19orf81	0.113691	0.291272	0.091	0.03	1	0.061	0.615153	0.207024	-0.0566947	5.46324	0.962036	0.985564	27.3547	28.4871	ENSG00000235034	19	+	protein_coding	no	chromosome 19 open reading frame 81
LPCAT4	0.0604593	0.291174	0.136	0.048	1	0.088	0.74199	0.301938	0.740501	5.95261	0.403247	0.724048	70.4924	41.8422	ENSG00000176454	15	-	protein_coding	no	lysophosphatidylcholine acyltransferase 4
RAB3IP	0.065143	0.291141	0.182	0.072	1	0.11	1.07304	0.549411	-0.362978	6.39227	0.684329	0.8703	54.7087	70.4421	ENSG00000127328	12	+	protein_coding	no	RAB3A interacting protein
WBP2	0.261136	0.290788	0.318	0.205	1	0.113	2.44134	1.573	-0.164286	7.8086	0.795325	0.923117	196.226	220.413	ENSG00000132471	17	-	protein_coding	no	WW domain binding protein 2
TERF2IP	0.25258	0.290658	0.5	0.428	1	0.072	6.33111	4.482	-0.243747	9.29732	0.722385	0.894375	572.048	655.451	ENSG00000166848	16	+	protein_coding	no	TERF2 interacting protein
TFAP2B	0.555851	0.290594	0.5	0.486	1	0.014	10.2483	7.41171	-0.57629	9.75616	0.434228	0.740508	604.03	987.254	ENSG00000008196	6	+	protein_coding	no	transcription factor AP-2 beta
CS	0.398267	0.290523	0.091	0.05	1	0.041	0.793494	0.341305	-0.766537	5.91892	0.496749	0.774766	27.6998	47.8317	ENSG00000062485	12	-	protein_coding	no	citrate synthase
OPRL1	0.160759	0.290421	0.045	0.012	1	0.033	0.470057	0.0995275	0.43226	4.72601	0.767066	0.909923	13.7647	9.96962	ENSG00000125510	20	+	protein_coding	yes	opioid related nociceptin receptor 1
KIAA1549L	0.280911	0.290411	0.045	0.016	1	0.029	0.470057	0.0995387	0.0472616	4.83249	0.992881	0.997753	13.7647	13.1568	ENSG00000110427	11	+	protein_coding	no	KIAA1549 like
THYN1	0.0871818	0.290407	0.136	0.052	1	0.084	0.785528	0.335502	0.876575	6.01131	0.292334	0.682861	80.1604	43.2038	ENSG00000151500	11	-	protein_coding	no	thymocyte nuclear protein 1
ADAM10	0.503045	0.290267	0.136	0.095	1	0.041	1.16479	0.619401	-0.131628	6.66064	0.865876	0.949731	80.1945	87.7975	ENSG00000137845	15	-	protein_coding	yes	ADAM metallopeptidase domain 10
STEAP2	0.129512	0.289749	0.091	0.032	1	0.059	0.546593	0.15755	-0.187806	5.52246	0.872848	0.952952	27.3547	31.3283	ENSG00000157214	7	+	protein_coding	yes	STEAP2 metalloreductase
SLC25A12	0.13999	0.289686	0.182	0.088	1	0.094	1.21823	0.660343	-0.518889	6.51106	0.555262	0.807403	55.3985	80.0702	ENSG00000115840	2	-	protein_coding	no	solute carrier family 25 member 12
TNFSF13B	0.0275901	0.289664	0.045	0.006	1	0.039	0.380851	0.033588	2.26028	4.56774	0.0819609	0.600541	27.6873	4.97972	ENSG00000102524	13	+	protein_coding	yes	TNF superfamily member 13b
GPAT4	0.0671865	0.289591	0.136	0.048	1	0.088	0.795073	0.343738	-0.0650353	5.88749	0.950124	0.979054	40.7822	42.7084	ENSG00000158669	8	+	protein_coding	no	glycerol-3-phosphate acyltransferase 4
GPM6A	0.883627	0.289532	0.318	0.399	1	-0.081	5.40485	3.79476	-0.508209	9.23056	0.467438	0.759504	479.327	636.835	ENSG00000150625	4	-	protein_coding	yes	glycoprotein M6A
EID2B	0.131723	0.289521	0.182	0.088	1	0.094	0.923352	0.439863	-0.238493	6.5265	0.771691	0.911839	67.9539	80.812	ENSG00000176401	19	-	protein_coding	no	EP300 interacting inhibitor of differentiation 2B
ZNF224	0.0871818	0.289156	0.136	0.052	1	0.084	0.795996	0.345013	0.0904134	6.10025	0.921888	0.970112	55.3492	51.9313	ENSG00000267680	19	+	protein_coding	no	zinc finger protein 224
TMEM245	0.146764	0.288696	0.182	0.089	1	0.093	1.15756	0.616528	-0.719319	6.64019	0.407348	0.724048	54.7087	90.6325	ENSG00000106771	9	-	protein_coding	no	transmembrane protein 245
TMOD3	0.0190605	0.288581	0.136	0.036	1	0.1	0.629009	0.220658	0.778926	5.60575	0.420097	0.729135	54.0347	31.1199	ENSG00000138594	15	+	protein_coding	no	tropomodulin 3
APRT	0.151468	0.288408	0.182	0.089	1	0.093	1.1225	0.590724	-0.447364	6.436	0.611022	0.835885	55.3985	76.7123	ENSG00000198931	16	-	protein_coding	no	adenine phosphoribosyltransferase
NFKBID	0.239182	0.288283	0.045	0.014	1	0.031	0.430034	0.0718804	0.156434	4.80398	0.921645	0.970074	13.7585	12.1645	ENSG00000167604	19	-	protein_coding	no	NFKB inhibitor delta
GLRA1	0.119129	0.288152	0.045	0.01	1	0.035	0.430034	0.0720216	0.608339	4.6642	0.68376	0.870133	13.7585	8.70932	ENSG00000145888	5	-	protein_coding	yes	glycine receptor alpha 1
GANAB	0.451055	0.288048	0.091	0.055	1	0.036	0.867473	0.400093	-1.01097	6.08631	0.361202	0.704817	27.3547	56.0597	ENSG00000089597	11	-	protein_coding	no	glucosidase II alpha subunit
ZFYVE21	0.0039316	0.28799	0.227	0.063	1	0.164	0.852523	0.388964	0.235297	6.19237	0.782795	0.916921	67.1638	57.0227	ENSG00000100711	14	+	protein_coding	no	zinc finger FYVE-type containing 21
EIF5	0.106995	0.287935	0.409	0.251	1	0.158	3.20634	2.15395	-0.601082	8.04804	0.370862	0.715057	178.703	278.322	ENSG00000100664	14	+	protein_coding	yes	eukaryotic translation initiation factor 5
SORL1	0.329466	0.28769	0.182	0.115	1	0.067	1.49329	0.869954	-0.353118	7.01646	0.629917	0.846658	94.1218	120.145	ENSG00000137642	11	+	protein_coding	yes	sortilin related receptor 1
SPAG5	1.61941e-07	0.287596	0.136	0.009	0.0061732	0.127	0.429902	0.0725184	2.31031	4.80235	0.0331431	0.600541	40.7642	7.48144	ENSG00000076382	17	-	protein_coding	no	sperm associated antigen 5
EIF3A	0.0286008	0.287511	0.364	0.166	1	0.198	2.03445	1.27622	0.0904652	7.54992	0.885533	0.957131	183.872	170.279	ENSG00000107581	10	-	protein_coding	no	eukaryotic translation initiation factor 3 subunit A
VASH2	0.0127043	0.287463	0.136	0.035	1	0.101	0.507404	0.130801	0.384556	5.56724	0.715289	0.889145	41.266	31.4414	ENSG00000143494	1	+	protein_coding	no	vasohibin 2
PNMA8B	0.0181121	0.287423	0.182	0.056	1	0.126	0.761572	0.321522	0.188425	6.21956	0.825207	0.938547	68.0131	60.0337	ENSG00000204851	19	-	protein_coding	no	PNMA family member 8B
EED	0.553663	0.287415	0.045	0.026	1	0.019	0.502816	0.127413	-1.04748	5.42504	0.463945	0.759504	13.7585	29.5208	ENSG00000074266	11	+	protein_coding	no	embryonic ectoderm development
MKLN1-AS	1.60693e-05	0.28736	0.091	0.006	0.61256	0.085	0.356519	0.0177172	2.26031	4.52959	0.0819609	0.600541	27.3425	4.86446	ENSG00000236753	7	-	lncRNA	no	MKLN1 antisense RNA
TPM3	0.0467976	0.287302	0.409	0.21	1	0.199	2.60306	1.70332	-0.151116	7.84252	0.81276	0.932557	200.219	223.749	ENSG00000143549	1	-	protein_coding	no	tropomyosin 3
FAM200A	0.442022	0.287273	0.045	0.022	1	0.023	0.502816	0.127573	-0.404149	5.08435	0.779244	0.915055	13.7585	18.528	ENSG00000221909	7	-	protein_coding	no	family with sequence similarity 200 member A
BACH2	0.196062	0.287191	0.045	0.013	1	0.032	0.390839	0.0436414	0.303977	4.70228	0.846379	0.940834	13.7647	10.6252	ENSG00000112182	6	-	protein_coding	no	BTB domain and CNC homolog 2
GTPBP10	0.00018768	0.286995	0.182	0.03	1	0.152	0.560989	0.171546	1.01514	5.53937	0.302867	0.682861	54.0583	26.2177	ENSG00000105793	7	+	protein_coding	no	GTP binding protein 10
PSMB8	0.41172	0.286827	0.045	0.02	1	0.025	0.573197	0.180907	-0.290778	5.00795	0.838056	0.940834	13.7647	17.0391	ENSG00000204264	6	-	protein_coding	no	proteasome 20S subunit beta 8
ANKRD37	0.0407343	0.286709	0.182	0.066	1	0.116	0.807788	0.357161	0.259884	6.19264	0.761393	0.909923	67.9539	56.7951	ENSG00000186352	4	+	protein_coding	no	ankyrin repeat domain 37
DGCR8	0.467386	0.286649	0.091	0.056	1	0.035	0.902043	0.428006	-0.880211	6.01515	0.432276	0.739238	27.6873	51.7608	ENSG00000128191	22	+	protein_coding	no	DGCR8 microprocessor complex subunit
DIO2	0.286448	0.286599	0.091	0.043	1	0.048	0.908151	0.432664	-0.182597	5.9881	0.857958	0.94573	41.3028	46.9231	ENSG00000211448	14	-	protein_coding	yes	iodothyronine deiodinase 2
RNF13	0.0346539	0.286511	0.227	0.086	1	0.141	0.996405	0.499058	0.0672834	6.54739	0.931921	0.973795	81.1183	77.2967	ENSG00000082996	3	+	protein_coding	no	ring finger protein 13
PAXBP1-AS1	0.48349	0.286458	0.045	0.023	1	0.022	0.502816	0.128493	-0.61979	5.16969	0.665515	0.868005	13.7585	21.6972	ENSG00000238197	21	+	lncRNA	no	PAXBP1 antisense RNA 1
ANKRD10	0.540877	0.286388	0.091	0.059	1	0.032	0.762313	0.323446	-0.892186	5.95999	0.422604	0.730861	27.3547	51.6665	ENSG00000088448	13	-	protein_coding	no	ankyrin repeat domain 10
TCTN3	0.930204	0.286307	0.045	0.043	1	0.002	0.60687	0.206811	-1.32514	5.56537	0.343752	0.698119	13.7647	36.0556	ENSG00000119977	10	-	protein_coding	no	tectonic family member 3
KLHL9	0.570142	0.28592	0.091	0.063	1	0.028	0.763703	0.32511	-1.01665	6.07192	0.356116	0.700574	27.6998	57.2158	ENSG00000198642	9	-	protein_coding	no	kelch like family member 9
POLL	0.846737	0.285913	0.045	0.039	1	0.006	0.677415	0.260289	-1.3319	5.61443	0.344259	0.698119	13.7647	36.158	ENSG00000166169	10	-	protein_coding	no	DNA polymerase lambda
OPA1	0.0060354	0.285886	0.227	0.068	1	0.159	0.915342	0.439089	0.0919959	6.33382	0.913791	0.970074	68.8216	64.7525	ENSG00000198836	3	+	protein_coding	yes	OPA1 mitochondrial dynamin like GTPase
MOSPD2	0.031234	0.28524	0.136	0.04	1	0.096	0.652785	0.24262	0.124787	5.76489	0.903929	0.965621	41.3028	37.7977	ENSG00000130150	X	+	protein_coding	yes	motile sperm domain containing 2
ZNF527	0.201461	0.285163	0.045	0.013	1	0.032	0.502816	0.129954	0.269083	4.79509	0.848491	0.941168	13.7585	11.2949	ENSG00000189164	19	+	protein_coding	no	zinc finger protein 527
KIF3A	0.528193	0.285158	0.364	0.268	1	0.096	3.19703	2.15573	-0.503718	8.26836	0.445324	0.749394	227.242	324.851	ENSG00000131437	5	-	protein_coding	no	kinesin family member 3A
AC064836.3	0.0826475	0.28493	0.045	0.009	1	0.036	0.390839	0.0460034	0.807553	4.55954	0.596607	0.826407	13.7647	7.27991	ENSG00000273456	2	-	lncRNA	no	novel transcript
CFAP58	8.53914e-05	0.284776	0.091	0.007	1	0.084	0.38861	0.044489	2.56185	4.70603	0.0220969	0.600541	41.3028	6.11681	ENSG00000120051	10	+	protein_coding	no	cilia and flagella associated protein 58
LINC01772	5.64704e-08	0.2843	0.091	0.003	0.00215265	0.088	0.356519	0.0208357	3.03728	4.42984	0.0288989	0.600541	27.3425	2.48839	ENSG00000226029	1	+	lncRNA	no	long intergenic non-protein coding RNA 1772
UBAP2	0.377012	0.284248	0.091	0.049	1	0.042	0.729074	0.301266	-0.724066	5.8545	0.521343	0.785564	27.3547	45.8273	ENSG00000137073	9	-	protein_coding	no	ubiquitin associated protein 2
LRRC8B	0.228624	0.284107	0.182	0.101	1	0.081	1.14	0.610745	-0.543106	6.77761	0.5024	0.774766	68.7914	101.213	ENSG00000197147	1	+	protein_coding	yes	leucine rich repeat containing 8 VRAC subunit B
PACSIN1	0.205235	0.283801	0.273	0.167	1	0.106	1.7526	1.07248	0.136408	7.51846	0.827755	0.939369	184.02	166.447	ENSG00000124507	6	+	protein_coding	yes	protein kinase C and casein kinase substrate in neurons 1
ZNF583	0.442022	0.283777	0.045	0.022	1	0.023	0.470057	0.106857	-0.363651	5.03058	0.797604	0.924238	13.7647	17.9673	ENSG00000198440	19	+	protein_coding	no	zinc finger protein 583
UBE4A	0.66244	0.283722	0.091	0.068	1	0.023	0.793494	0.350458	-1.05474	6.09338	0.336465	0.698119	27.6998	58.8324	ENSG00000110344	11	+	protein_coding	no	ubiquitination factor E4A
RNF175	0.145167	0.283673	0.091	0.033	1	0.058	0.601126	0.205668	-0.11567	5.49578	0.921234	0.970074	27.7123	30.1686	ENSG00000145428	4	-	protein_coding	no	ring finger protein 175
PLD6	0.00188031	0.28358	0.091	0.012	1	0.079	0.432794	0.0790131	1.38629	4.79827	0.246049	0.651368	27.3547	9.85223	ENSG00000179598	17	-	protein_coding	no	phospholipase D family member 6
GNAI3	0.0784279	0.283357	0.136	0.05	1	0.086	0.681616	0.266679	-0.160545	5.92507	0.873242	0.95296	41.266	46.2522	ENSG00000065135	1	+	protein_coding	yes	G protein subunit alpha i3
CLMP	0.00552687	0.283323	0.136	0.029	1	0.107	0.559143	0.174465	0.902611	5.61352	0.356601	0.7011	54.6846	28.7796	ENSG00000166250	11	-	protein_coding	yes	CXADR like membrane protein
RERE	0.0548004	0.283129	0.545	0.318	1	0.227	4.27558	2.97474	-0.372632	8.57423	0.579939	0.823384	294.455	396.54	ENSG00000142599	1	-	protein_coding	no	arginine-glutamic acid dipeptide repeats
TOR1AIP2	0.219191	0.282923	0.136	0.068	1	0.068	0.994394	0.502931	-0.623898	6.25579	0.522617	0.786546	41.2844	64.1649	ENSG00000169905	1	-	protein_coding	no	torsin 1A interacting protein 2
DHX57	0.180129	0.282811	0.091	0.036	1	0.055	0.662435	0.252915	-0.179921	5.55748	0.879214	0.954829	27.6873	31.4968	ENSG00000163214	2	-	protein_coding	no	DExH-box helicase 57
MYOM2	0.0837404	0.282697	0.045	0.009	1	0.036	0.390839	0.0483421	0.807509	4.5815	0.596607	0.826407	13.7647	7.38243	ENSG00000036448	8	+	protein_coding	no	myomesin 2
EPHB3	0.280911	0.282187	0.045	0.016	1	0.029	0.449156	0.0928556	0.0468312	4.83235	0.992881	0.997753	13.7585	13.1568	ENSG00000182580	3	+	protein_coding	yes	EPH receptor B3
INTS10	0.058139	0.281809	0.227	0.095	1	0.132	1.11004	0.591848	-0.27101	6.54774	0.740913	0.90414	67.9835	82.8181	ENSG00000104613	8	+	protein_coding	no	integrator complex subunit 10
PLEKHB2	0.40002	0.281795	0.227	0.161	1	0.066	1.81313	1.12231	-0.591545	7.40975	0.400877	0.724048	110.845	172.228	ENSG00000115762	2	+	protein_coding	no	pleckstrin homology domain containing B2
NUFIP2	0.00657964	0.281729	0.364	0.138	1	0.226	1.53971	0.916155	0.445398	7.41567	0.468861	0.759504	198.167	144.603	ENSG00000108256	17	-	protein_coding	no	nuclear FMR1 interacting protein 2
BARHL2	0.690638	0.281683	0.091	0.071	1	0.02	1.0667	0.559353	0.1119	6.52438	0.887304	0.957838	81.0833	74.663	ENSG00000143032	1	-	protein_coding	no	BarH like homeobox 2
NPR3	0.0807404	0.281601	0.136	0.05	1	0.086	0.737098	0.310771	-0.337602	6.04304	0.734216	0.900869	41.2844	52.4883	ENSG00000113389	5	+	protein_coding	no	natriuretic peptide receptor 3
RALGPS2	0.00645116	0.281434	0.273	0.088	1	0.185	1.16151	0.631295	-0.00355026	6.6227	0.995866	0.998661	83.0607	83.7461	ENSG00000116191	1	+	protein_coding	yes	Ral GEF with PH domain and SH3 binding motif 2
FBXO11	0.0413865	0.281366	0.273	0.117	1	0.156	1.2882	0.727023	-0.0735206	6.96469	0.9172	0.970074	107.047	113.1	ENSG00000138081	2	-	protein_coding	no	F-box protein 11
HBEGF	0.0697141	0.280999	0.091	0.026	1	0.065	0.554475	0.173674	0.163652	5.32924	0.891581	0.959657	27.3425	24.3314	ENSG00000113070	5	-	protein_coding	yes	heparin binding EGF like growth factor
SWAP70	0.592298	0.280929	0.045	0.027	1	0.018	0.573197	0.187892	-0.974432	5.40222	0.499075	0.774766	13.7647	27.9732	ENSG00000133789	11	+	protein_coding	yes	switching B cell complex subunit SWAP70
MAP4	0.0705113	0.28059	0.455	0.259	1	0.196	3.19249	2.16675	-0.621172	7.97631	0.357957	0.701868	165.989	266.898	ENSG00000047849	3	-	protein_coding	yes	microtubule associated protein 4
SYBU	0.10514	0.280392	0.136	0.053	1	0.083	0.771029	0.33799	-0.362042	6.04288	0.715326	0.889145	40.7822	52.7294	ENSG00000147642	8	-	protein_coding	no	syntabulin
DCUN1D3	0.159146	0.280083	0.045	0.012	1	0.033	0.449156	0.0951578	0.440287	4.71426	0.767066	0.909923	13.7585	9.83075	ENSG00000188215	16	-	protein_coding	yes	defective in cullin neddylation 1 domain containing 3
SUCO	0.293767	0.280027	0.227	0.144	1	0.083	1.73983	1.07066	-0.378298	7.31511	0.596617	0.826407	113.258	147.043	ENSG00000094975	1	+	protein_coding	no	SUN domain containing ossification factor
RRAD	0.00967516	0.279956	0.091	0.016	1	0.075	0.432669	0.0828357	1.60441	4.9609	0.129275	0.600541	41.266	12.8278	ENSG00000166592	16	-	protein_coding	yes	RRAD, Ras related glycolysis inhibitor and calcium channel regulator
MXRA7	0.205319	0.279949	0.364	0.231	1	0.133	2.76073	1.84244	-0.404174	8.06838	0.533635	0.795196	210.451	270.555	ENSG00000182534	17	-	protein_coding	no	matrix remodeling associated 7
HELZ	0.0396012	0.279852	0.273	0.12	1	0.153	1.38279	0.801142	-0.072419	6.98715	0.918586	0.970074	108.195	114.167	ENSG00000198265	17	-	protein_coding	no	helicase with zinc finger
AMIGO2	0.027507	0.279716	0.273	0.112	1	0.161	1.26263	0.710542	-0.398199	7.22499	0.57251	0.820277	108.241	143.628	ENSG00000139211	12	-	protein_coding	yes	adhesion molecule with Ig like domain 2
FAM149B1	0.366179	0.279657	0.045	0.019	1	0.026	0.470057	0.111427	-0.197974	4.96863	0.889107	0.958337	13.7647	15.9131	ENSG00000138286	10	+	protein_coding	no	family with sequence similarity 149 member B1
SH3D21	0.0697141	0.279455	0.091	0.026	1	0.065	0.574747	0.190817	0.170744	5.37747	0.886829	0.957728	27.6873	24.4411	ENSG00000214193	1	+	protein_coding	yes	SH3 domain containing 21
LRP11	0.197371	0.279331	0.091	0.037	1	0.054	0.625034	0.228997	0.562802	5.76876	0.555052	0.807372	54.0583	36.2808	ENSG00000120256	6	-	protein_coding	yes	LDL receptor related protein 11
C12orf75	0.0532895	0.279066	0.182	0.069	1	0.113	0.990819	0.506035	0.0600755	6.3436	0.943852	0.977109	68.7914	66.3356	ENSG00000235162	12	+	protein_coding	no	chromosome 12 open reading frame 75
BEX2	0.150072	0.278965	0.455	0.287	1	0.168	3.70939	2.56297	-0.440129	8.58401	0.508974	0.776902	302.418	402.308	ENSG00000133134	X	-	protein_coding	no	brain expressed X-linked 2
MICALL2	0.199649	0.278866	0.045	0.013	1	0.032	0.47201	0.113784	0.141625	4.83111	0.921645	0.970074	13.7585	12.371	ENSG00000164877	7	-	protein_coding	yes	MICAL like 2
DHRS1	0.0702809	0.278865	0.091	0.026	1	0.065	0.546593	0.170217	0.264148	5.29645	0.82583	0.9389	27.3547	22.5868	ENSG00000157379	14	-	protein_coding	no	dehydrogenase/reductase 1
TMEM50B	0.00625161	0.278796	0.273	0.088	1	0.185	1.06966	0.566098	0.0822878	6.69849	0.912368	0.970074	94.0817	89.0352	ENSG00000142188	21	-	protein_coding	yes	transmembrane protein 50B
SYNGR1	0.506001	0.278778	0.182	0.131	1	0.051	1.43983	0.846241	-0.602241	7.20856	0.410808	0.724048	94.1619	141.596	ENSG00000100321	22	+	protein_coding	yes	synaptogyrin 1
UBR5	0.417692	0.278729	0.227	0.157	1	0.07	1.98066	1.2556	-0.919832	7.27052	0.222925	0.63859	82.0613	157.632	ENSG00000104517	8	-	protein_coding	no	ubiquitin protein ligase E3 component n-recognin 5
TPM1	0.0649594	0.27861	0.364	0.187	1	0.177	2.30593	1.50205	0.0263187	7.6953	0.9676	0.988126	193.34	194.534	ENSG00000140416	15	+	protein_coding	no	tropomyosin 1
AC087885.1	0.276731	0.278545	0.045	0.016	1	0.029	0.430034	0.0823694	0.0277678	4.86201	0.992881	0.997753	13.7585	13.4275	ENSG00000256031
AP001505.1	0.132079	0.278313	0.091	0.032	1	0.059	0.629289	0.233469	-0.178664	5.55619	0.881135	0.955336	27.3425	31.0317	ENSG00000276529	21	+	lncRNA	no	novel transcript
GATD1	3.20739e-05	0.278293	0.227	0.037	1	0.19	0.66572	0.261074	0.981159	5.79697	0.277085	0.666789	67.9835	33.9501	ENSG00000177225	11	-	protein_coding	no	glutamine amidotransferase like class 1 domain containing 1
TMEM138	0.180129	0.278126	0.091	0.036	1	0.055	0.535552	0.162723	-0.0716993	5.45163	0.950042	0.979054	27.6998	29.2706	ENSG00000149483	11	+	protein_coding	no	transmembrane protein 138
RNF121	0.0832917	0.277513	0.091	0.027	1	0.064	0.546593	0.171801	0.08288	5.41704	0.943906	0.977109	27.3547	25.7011	ENSG00000137522	11	+	protein_coding	no	ring finger protein 121
ADAM9	0.980458	0.277465	0.045	0.046	1	-0.001	0.720357	0.303518	-1.48216	5.7006	0.285736	0.679093	13.7647	40.2391	ENSG00000168615	8	+	protein_coding	no	ADAM metallopeptidase domain 9
RRAGC	0.0461388	0.277438	0.091	0.023	1	0.068	0.517312	0.149702	0.483681	5.15851	0.68638	0.87138	27.3547	19.2947	ENSG00000116954	1	-	protein_coding	no	Ras related GTP binding C
REXO2	0.976527	0.277297	0.045	0.049	1	-0.004	0.720357	0.303737	-1.55665	5.73767	0.258557	0.660527	13.7647	42.4225	ENSG00000076043	11	+	protein_coding	no	RNA exonuclease 2
FAM227A	0.446893	0.276985	0.045	0.022	1	0.023	0.47201	0.11588	-0.582453	5.17139	0.686861	0.87138	13.7585	21.0978	ENSG00000184949	22	-	protein_coding	no	family with sequence similarity 227 member A
AC016065.1	0.322581	0.276982	0.045	0.017	1	0.028	0.449156	0.0985582	-0.115072	4.95056	0.93619	0.974887	13.7585	14.9952	ENSG00000246089	8	-	lncRNA	no	novel transcript
SMPD3	0.113691	0.27637	0.091	0.03	1	0.061	0.513965	0.148391	-0.0851873	5.44307	0.941206	0.976437	27.3425	29.152	ENSG00000103056	16	-	protein_coding	yes	sphingomyelin phosphodiesterase 3
PIDD1	0.130364	0.276197	0.091	0.032	1	0.059	0.616723	0.226549	-0.0613324	5.5228	0.960262	0.984352	27.6873	28.8709	ENSG00000177595	11	-	protein_coding	no	p53-induced death domain protein 1
CUL4B	0.0753801	0.276116	0.136	0.049	1	0.087	0.666812	0.264652	-0.155758	5.89994	0.876954	0.953807	40.7822	45.5451	ENSG00000158290	X	-	protein_coding	no	cullin 4B
NAA20	0.23328	0.276044	0.136	0.068	1	0.068	0.861906	0.412777	-0.135248	6.17966	0.88015	0.955144	54.0583	59.712	ENSG00000173418	20	+	protein_coding	no	N-alpha-acetyltransferase 20, NatB catalytic subunit
NCL	0.0304743	0.276039	0.5	0.264	1	0.236	3.52066	2.4302	-0.136724	8.31646	0.831695	0.940834	283.625	315.833	ENSG00000115053	2	-	protein_coding	no	nucleolin
SLC38A6	0.0366008	0.275683	0.091	0.022	1	0.069	0.481692	0.124684	0.485466	5.15519	0.685131	0.870717	27.3425	19.2612	ENSG00000139974	14	+	protein_coding	yes	solute carrier family 38 member 6
BTRC	0.191539	0.275655	0.136	0.063	1	0.073	0.837029	0.394442	-0.043591	6.12363	0.961193	0.984994	54.0583	55.883	ENSG00000166167	10	+	protein_coding	no	beta-transducin repeat containing E3 ubiquitin protein ligase
CCDC158	0.0111353	0.27558	0.045	0.004	1	0.041	0.390839	0.0558298							ENSG00000163749	4	-	protein_coding	no	coiled-coil domain containing 158
TLE1	0.765743	0.275546	0.045	0.035	1	0.01	0.677415	0.273422	-1.04932	5.4281	0.463272	0.759504	13.7647	29.5704	ENSG00000196781	9	-	protein_coding	no	TLE family member 1, transcriptional corepressor
TNRC6B	0.143271	0.275422	0.545	0.357	1	0.188	4.74633	3.36291	-0.416682	8.72229	0.53751	0.797736	325.719	453.014	ENSG00000100354	22	+	protein_coding	no	trinucleotide repeat containing adaptor 6B
FTCD	0.0848451	0.275415	0.045	0.009	1	0.036	0.430034	0.0857632	0.574786	4.75658	0.687263	0.87138	13.7585	9.14011	ENSG00000160282	21	-	protein_coding	yes	formimidoyltransferase cyclodeaminase
ATE1	0.105536	0.275159	0.136	0.055	1	0.081	0.836661	0.394854	-0.125653	6.23259	0.890963	0.959212	54.0583	58.737	ENSG00000107669	10	-	protein_coding	no	arginyltransferase 1
THOC7	0.362882	0.275053	0.227	0.157	1	0.07	1.95084	1.24126	-0.589735	7.20354	0.417424	0.727185	95.2751	145.606	ENSG00000163634	3	-	protein_coding	no	THO complex 7
GTF2H2C	0.48349	0.274665	0.045	0.023	1	0.022	0.47201	0.118473	-0.476148	5.10372	0.739999	0.904014	13.7585	19.5282	ENSG00000183474	5	+	protein_coding	no	GTF2H2 family member C
KCTD20	0.246185	0.274655	0.091	0.04	1	0.051	0.575953	0.197463	-0.291943	5.58725	0.80169	0.926551	27.6873	34.1742	ENSG00000112078	6	+	protein_coding	no	potassium channel tetramerization domain containing 20
OIP5-AS1	0.71886	0.274632	0.227	0.28	1	-0.053	3.39015	2.33587	-0.649202	8.36978	0.328093	0.697863	232.671	358.989	ENSG00000247556	15	+	lncRNA	no	OIP5 antisense RNA 1
ZYX	0.760722	0.274389	0.045	0.035	1	0.01	0.701459	0.29317	-1.07648	5.45409	0.452181	0.755405	13.7647	30.1232	ENSG00000159840	7	+	protein_coding	no	zyxin
SSPO	0.0161152	0.274258	0.136	0.035	1	0.101	0.78332	0.355566	0.183696	5.74431	0.85935	0.946248	41.266	36.2115	ENSG00000197558	7	+	transcribed_unitary_pseudogene	no	SCO-spondin
PHF20L1	0.169229	0.274144	0.227	0.127	1	0.1	1.68627	1.04216	-0.587138	7.07847	0.443217	0.747511	83.9703	126.805	ENSG00000129292	8	+	protein_coding	no	PHD finger protein 20 like 1
DPH3	0.48846	0.274089	0.045	0.023	1	0.022	0.502816	0.142537	-0.544311	5.12941	0.703791	0.881615	13.7585	20.5289	ENSG00000154813	3	-	protein_coding	no	diphthamide biosynthesis 3
ITM2C	0.0792415	0.273809	0.318	0.166	1	0.152	1.98644	1.27112	0.431136	7.89009	0.468964	0.759504	286.52	201.667	ENSG00000135916	2	+	protein_coding	yes	integral membrane protein 2C
STC1	0.183242	0.273791	0.091	0.036	1	0.055	0.565119	0.190259	0.489499	5.75837	0.604965	0.831019	53.399	37.7581	ENSG00000159167	8	-	protein_coding	no	stanniocalcin 1
GNB2	0.000192216	0.273591	0.318	0.078	1	0.24	1.093	0.592025	0.714706	6.77598	0.299857	0.682861	135.344	81.4171	ENSG00000172354	7	+	protein_coding	yes	G protein subunit beta 2
PFN2	0.0808774	0.273303	0.273	0.134	1	0.139	1.64135	1.0097	-0.493845	7.15081	0.497926	0.774766	96.328	138.132	ENSG00000070087	3	-	protein_coding	no	profilin 2
TRAPPC4	0.000861946	0.273192	0.273	0.071	1	0.202	0.916388	0.458269	0.163132	6.47545	0.837146	0.940834	81.1183	72.3777	ENSG00000196655	11	+	protein_coding	no	trafficking protein particle complex 4
UBE2Z	0.1897	0.273165	0.182	0.095	1	0.087	1.11331	0.608158	-0.505271	6.71865	0.532305	0.793805	67.9835	97.5934	ENSG00000159202	17	+	protein_coding	no	ubiquitin conjugating enzyme E2 Z
ICMT	0.165278	0.273061	0.091	0.035	1	0.056	0.521716	0.158097	-0.130959	5.46655	0.910083	0.969011	27.3547	30.1403	ENSG00000116237	1	-	protein_coding	no	isoprenylcysteine carboxyl methyltransferase
BCAP29	0.0497526	0.272938	0.227	0.092	1	0.135	1.05652	0.5653	-0.354804	6.58913	0.663716	0.867016	67.1927	86.5934	ENSG00000075790	7	+	protein_coding	no	B cell receptor associated protein 29
ZMYM3	0.119252	0.272897	0.136	0.056	1	0.08	0.774003	0.350319	-0.297848	6.04827	0.766647	0.909923	41.266	50.8966	ENSG00000147130	X	-	protein_coding	no	zinc finger MYM-type containing 3
CALM1	0.167489	0.27264	0.818	0.732	1	0.086	18.5549	13.8885	-0.399973	10.6457	0.611119	0.835885	1335.56	1788	ENSG00000198668	14	+	protein_coding	yes	calmodulin 1
PITPNM1	1	0.272423	0.045	0.048	1	-0.003	0.701459	0.295716	-1.61691	5.78494	0.238382	0.645113	13.7647	44.2747	ENSG00000110697	11	-	protein_coding	no	phosphatidylinositol transfer protein membrane associated 1
NFXL1	0.675765	0.272327	0.091	0.069	1	0.022	0.846831	0.406556	-1.11052	6.11735	0.309546	0.682861	27.3547	60.3704	ENSG00000170448	4	-	protein_coding	no	nuclear transcription factor, X-box binding like 1
NLGN2	0.0340694	0.272266	0.182	0.063	1	0.119	0.7832	0.358177	-0.0729378	6.18589	0.936042	0.974887	54.7087	57.6214	ENSG00000169992	17	+	protein_coding	yes	neuroligin 2
SRGAP3	0.139496	0.272181	0.636	0.465	1	0.171	7.82028	5.71856	-0.327713	9.50048	0.6439	0.855816	587.235	785.937	ENSG00000196220	3	-	protein_coding	no	SLIT-ROBO Rho GTPase activating protein 3
UBXN4	0.32373	0.272054	0.318	0.231	1	0.087	2.6451	1.77689	-0.784586	7.78164	0.25281	0.660527	133.897	235.514	ENSG00000144224	2	+	protein_coding	no	UBX domain protein 4
MRM2	0.241149	0.271773	0.045	0.014	1	0.031	0.470057	0.120224	-0.0952219	4.9245	0.946255	0.977312	13.7647	14.7496	ENSG00000122687	7	-	protein_coding	no	mitochondrial rRNA methyltransferase 2
NAP1L1	0.427397	0.271657	0.5	0.408	1	0.092	5.42885	3.89953	-0.622227	8.91589	0.370791	0.715057	347.283	526.677	ENSG00000187109	12	-	protein_coding	no	nucleosome assembly protein 1 like 1
OPTN	0.10424	0.271597	0.364	0.207	1	0.157	2.57354	1.72362	-0.446355	7.81427	0.502459	0.774766	164.174	228.992	ENSG00000123240	10	+	protein_coding	no	optineurin
CCDC85A	3.72767e-05	0.271498	0.182	0.026	1	0.156	0.481481	0.12924	1.2299	5.42231	0.216348	0.633083	54.0347	22.438	ENSG00000055813	2	+	protein_coding	no	coiled-coil domain containing 85A
ZSCAN18	0.0979616	0.271466	0.273	0.143	1	0.13	1.54263	0.938146	-0.06279	7.26163	0.924763	0.970892	135.23	142.983	ENSG00000121413	19	-	protein_coding	no	zinc finger and SCAN domain containing 18
CABLES2	0.32703	0.270885	0.045	0.017	1	0.028	0.47201	0.122708	-0.230266	5.00682	0.873247	0.95296	13.7585	16.3226	ENSG00000149679	20	-	protein_coding	no	Cdk5 and Abl enzyme substrate 2
[truncated: 16,991 more rows]

## Sheet: astrocyte
gene	p_val	avg_logFC	pct.fovea	pct.perifovea	p_val_adj	delta.pct	exp.fovea	exp.perifovea	logFC.pseudobulk	logCPM.pseudobulk	PValue.pseudobulk	FDR.pseudobulk	fovea.pseudobulk	perifovea.pseudobulk	ensembl_id	chromosome	strand	gene_biotype	membrane_protein	description
FGF9	2.75786e-10	1.85453	0.462	0.047	1.05129e-05	0.415	7.09187	0.266593	2.70256	6.71556	1.14685e-05	0.00384292	270.082	40.4036	ENSG00000102678	13	+	protein_coding	no	fibroblast growth factor 9
DAPL1	3.59945e-06	1.82601	0.769	0.286	0.137211	0.483	17.1808	1.92812	1.7525	9.60504	0.000790115	0.0411296	1363.79	412.492	ENSG00000163331	2	+	protein_coding	no	death associated protein like 1
SLN	7.87743e-05	1.79	0.462	0.125	1	0.337	10.6495	0.944991	3.26877	8.36392	1.17754e-10	5.54737e-07	883.785	96.1227	ENSG00000170290	11	-	protein_coding	no	sarcolipin
LNPK	2.03806e-07	1.69321	0.538	0.094	0.0077691	0.444	6.43807	0.368065	2.32969	7.10939	3.45607e-05	0.0074007	320.716	62.7899	ENSG00000144320	2	-	protein_coding	no	lunapark, ER junction formation factor
CRABP1	0.00472363	1.66973	0.692	0.436	1	0.256	26.2176	4.12503	1.60148	10.3116	0.00297993	0.0683822	2064.48	707.23	ENSG00000166426	15	+	protein_coding	no	cellular retinoic acid binding protein 1
SSX2IP	0.00262371	1.66844	0.308	0.081	1	0.227	6.4349	0.401789	1.49442	6.6485	0.0285901	0.170375	162.307	56.8179	ENSG00000117155	1	-	protein_coding	no	SSX family member 2 interacting protein
MT-ATP8	2.13234e-05	1.65869	0.846	0.386	0.812848	0.46	17.622	2.54539	0.39858	9.07477	0.453988	0.652959	594.049	460.065	ENSG00000228253	MT	+	protein_coding	no	mitochondrially encoded ATP synthase membrane subunit 8
NDUFA4L2	7.06937e-07	1.61238	0.538	0.106	0.0269484	0.432	9.42193	1.07826	1.95083	8.72882	9.85826e-05	0.0127656	828.99	230.763	ENSG00000185633	12	-	protein_coding	no	NDUFA4 mitochondrial complex associated like 2
SCG2	0.731535	1.60839	0.077	0.058	1	0.019	6.27773	0.457074	1.52916	7.1737	0.00700638	0.101094	256.619	88.2013	ENSG00000171951	2	-	protein_coding	no	secretogranin II
CHI3L1	0.00316073	1.55787	0.231	0.044	1	0.187	7.37793	0.764266	0.176941	8.30332	0.747079	0.856214	323.401	248.169	ENSG00000133048	1	-	protein_coding	no	chitinase 3 like 1
CDR1	7.88053e-07	1.53042	0.462	0.075	0.0300406	0.387	5.30886	0.365514	1.55819	6.60883	0.0231204	0.156832	160.901	53.7409	ENSG00000184258
H1F0	0.00322461	1.46967	0.385	0.119	1	0.266	5.18313	0.422126	0.45628	7.09109	0.492475	0.681866	140.535	101.865	ENSG00000189060	22	+	protein_coding	no	H1.0 linker histone
S100A4	0.000657478	1.44927	0.154	0.017	1	0.137	3.4621	0.0474406	2.70562	5.59111	0.0026948	0.0656084	89.297	12.1729	ENSG00000196154	1	-	protein_coding	no	S100 calcium binding protein A4
APOC1	0.000651759	1.44809	0.385	0.106	1	0.279	5.90004	0.621641	1.36134	7.40687	0.0135554	0.129833	286.079	112.068	ENSG00000130208	19	+	protein_coding	no	apolipoprotein C1
P4HA1	3.05032e-08	1.40897	0.692	0.15	0.00116278	0.542	5.72252	0.642954	0.644624	7.47638	0.274323	0.485739	210.486	133.394	ENSG00000122884	10	-	protein_coding	no	prolyl 4-hydroxylase subunit alpha 1
FLT1	0.000253606	1.39215	0.538	0.181	1	0.357	7.05301	1.0015	0.670247	7.79148	0.234827	0.443039	269.861	169.692	ENSG00000102755	13	-	protein_coding	yes	fms related receptor tyrosine kinase 1
SHMT2	0.000870532	1.38887	0.231	0.039	1	0.192	3.6193	0.151855	2.19683	6.04991	0.00487734	0.0849433	125.349	25.9663	ENSG00000182199	12	+	protein_coding	no	serine hydroxymethyltransferase 2
RORB	0.000245224	1.37141	0.692	0.269	1	0.423	8.65078	1.44888	0.231139	8.13635	0.679182	0.813874	284.846	247.721	ENSG00000198963	9	+	protein_coding	no	RAR related orphan receptor B
ANKRD37	0.00697966	1.37002	0.538	0.269	1	0.269	9.85301	1.75777	-0.390181	8.45183	0.502205	0.689864	255.933	345.629	ENSG00000186352	4	+	protein_coding	no	ankyrin repeat domain 37
DIO2	0.0263046	1.36654	0.308	0.114	1	0.194	6.00407	0.78595	0.510763	7.51103	0.399172	0.604569	199.286	139.068	ENSG00000211448	14	-	protein_coding	yes	iodothyronine deiodinase 2
ZNF331	0.0150319	1.35382	0.385	0.172	1	0.213	7.00315	1.06682	-0.933498	8.09529	0.152269	0.341266	144.43	269.698	ENSG00000130844	19	+	protein_coding	no	zinc finger protein 331
HTRA1	0.000302574	1.33523	0.462	0.139	1	0.323	5.40614	0.685445	1.08067	7.51675	0.0539838	0.213354	269.507	128.182	ENSG00000166033	10	+	protein_coding	yes	HtrA serine peptidase 1
NPVF	0.081757	1.30824	0.154	0.05	1	0.104	3.42338	0.195615	1.12177	6.22139	0.175555	0.370788	88.2905	39.7598	ENSG00000105954	7	-	protein_coding	no	neuropeptide VF precursor
PKP2	0.000217052	1.29344	0.154	0.014	1	0.14	2.78437	0.0381538	2.38542	5.33067	0.0292971	0.171534	53.1764	8.76858	ENSG00000057294	12	-	protein_coding	yes	plakophilin 2
G6PC2	8.18214e-09	1.27146	0.231	0.011	0.000311903	0.22	2.73465	0.0472788	4.36719	6.03729	1.04711e-08	2.46646e-05	212.309	8.75583	ENSG00000152254	2	+	protein_coding	no	glucose-6-phosphatase catalytic subunit 2
ASPH	0.000521711	1.26194	0.615	0.233	1	0.382	6.64087	1.16316	0.325275	7.68492	0.578924	0.74885	214.486	175.228	ENSG00000198363	8	-	protein_coding	yes	aspartate beta-hydroxylase
SLC15A4	1.72072e-06	1.24142	0.538	0.108	0.0655937	0.43	4.00789	0.447144	0.865786	6.82282	0.204843	0.407524	140.199	76.2907	ENSG00000139370	12	-	protein_coding	yes	solute carrier family 15 member 4
BZW1	0.00182516	1.22288	0.462	0.158	1	0.304	4.5687	0.63932	0.0745318	7.3254	0.909063	0.955331	140.979	134.196	ENSG00000082153	2	+	protein_coding	no	basic leucine zipper and W2 domains 1
MXRA7	0.0241051	1.21397	0.692	0.478	1	0.214	12.9174	3.13367	1.07641	9.54127	0.0384293	0.18878	1072.08	527.378	ENSG00000182534	17	-	protein_coding	no	matrix remodeling associated 7
SLC44A1	0.00022898	1.20313	0.308	0.058	1	0.25	3.2948	0.289522	1.68368	6.27288	0.0261651	0.164902	123.159	37.2448	ENSG00000070214	9	+	protein_coding	yes	solute carrier family 44 member 1
PABPN1	0.00201905	1.18759	0.462	0.156	1	0.306	4.2498	0.600947	0.242028	7.19561	0.711871	0.838496	139.027	117.317	ENSG00000100836	14	+	protein_coding	no	poly(A) binding protein nuclear 1
CCDC191	0.00713009	1.17432	0.308	0.089	1	0.219	3.5483	0.405563	0.845734	6.50663	0.264631	0.473794	105.765	58.216	ENSG00000163617	3	-	protein_coding	no	coiled-coil domain containing 191
NFE2L2	0.0188584	1.15024	0.462	0.228	1	0.234	5.65419	1.10646	0.546094	7.93826	0.329095	0.538229	284.412	191.317	ENSG00000116044	2	-	protein_coding	yes	nuclear factor, erythroid 2 like 2
TMEM38B	4.80979e-07	1.14672	0.385	0.05	0.0183349	0.335	2.76767	0.196896	1.37019	6.07489	0.101996	0.278883	88.5857	33.2244	ENSG00000095209	9	+	protein_coding	no	transmembrane protein 38B
SLITRK2	3.39849e-05	1.1366	0.538	0.15	1	0.388	4.32154	0.707728	0.669921	7.46946	0.255761	0.462529	212.601	133.075	ENSG00000185985	X	+	protein_coding	yes	SLIT and NTRK like family member 2
CDC5L	0.00193503	1.13518	0.462	0.147	1	0.315	4.20541	0.672827	0.573807	7.14179	0.37039	0.578741	159.166	106.824	ENSG00000096401	6	+	protein_coding	no	cell division cycle 5 like
IGFBP5	0.00495553	1.13186	0.538	0.244	1	0.294	9.18438	2.28377	-0.054883	9.03226	0.919396	0.955331	473.471	497.411	ENSG00000115461	2	-	protein_coding	no	insulin like growth factor binding protein 5
ABCG1	6.52269e-06	1.1247	0.154	0.008	0.248645	0.146	2.13788	0.0190255							ENSG00000160179	21	+	protein_coding	yes	ATP binding cassette subfamily G member 1
CLVS2	0.0188007	1.12349	0.308	0.117	1	0.191	3.73889	0.540812	0.441188	6.73896	0.550314	0.729366	104.609	76.6426	ENSG00000146352	6	+	protein_coding	no	clavesin 2
WTAP	0.00148565	1.12115	0.385	0.111	1	0.274	3.32259	0.408758	0.685083	6.75703	0.333466	0.542821	121.835	75.275	ENSG00000146457	6	+	protein_coding	no	WT1 associated protein
MCFD2	0.000678359	1.11981	0.538	0.208	1	0.33	5.18177	1.01737	-0.193123	7.52651	0.764478	0.868868	142.052	163.245	ENSG00000180398	2	-	protein_coding	no	multiple coagulation factor deficiency 2, ER cargo receptor complex subunit
AC108516.1	0.0177745	1.11261	0.077	0.008	1	0.069	2.18118	0.0456534							ENSG00000250572	4	-	lncRNA	no	novel transcript
RPAP3	0.0228779	1.09203	0.231	0.072	1	0.159	3.12571	0.384318	0.501141	6.29294	0.561202	0.733691	70.371	49.2465	ENSG00000005175	12	-	protein_coding	no	RNA polymerase II associated protein 3
TSPAN15	0.00156662	1.08374	0.154	0.019	1	0.135	2.145	0.064039							ENSG00000099282	10	+	protein_coding	yes	tetraspanin 15
F3	0.000119847	1.08129	0.692	0.275	1	0.417	6.25439	1.46038	0.286121	8.45153	0.59176	0.7575	377.714	300.973	ENSG00000117525	1	-	protein_coding	yes	coagulation factor III, tissue factor
PLB1	9.93751e-14	1.07021	0.154	0	3.78818e-09	0.154	1.91599	0							ENSG00000163803	2	+	protein_coding	yes	phospholipase B1
MAPKAPK2	3.00338e-07	1.06971	0.308	0.031	0.0114489	0.277	2.20206	0.0986549	2.09313	5.77096	0.0164123	0.138315	87.3097	19.2489	ENSG00000162889	1	+	protein_coding	no	MAPK activated protein kinase 2
RPS29	0.000926149	1.06851	0.846	0.558	1	0.288	16.1399	4.88788	0.0923976	10.1479	0.863895	0.924221	1133.55	1074	ENSG00000213741	14	-	protein_coding	no	ribosomal protein S29
OSER1	0.0109042	1.06441	0.231	0.058	1	0.173	2.44897	0.189655	0.935684	6.05563	0.290208	0.500117	71.0054	36.2173	ENSG00000132823	20	-	protein_coding	no	oxidative stress responsive serine rich 1
CLGN	0.000295353	1.06125	0.231	0.033	1	0.198	2.30219	0.142635	1.71023	5.91664	0.0454279	0.198895	88.8828	25.9663	ENSG00000153132	4	-	protein_coding	no	calmegin
MYO3A	5.54719e-05	1.06117	0.154	0.011	1	0.143	2.12704	0.0821163	2.38544	5.3044	0.0292971	0.171534	52.8707	8.65106	ENSG00000095777	10	+	protein_coding	no	myosin IIIA
WASHC1	0.00527403	1.0605	0.308	0.086	1	0.222	3.21306	0.458903	0.651354	6.4068	0.415296	0.618715	88.2997	55.6189	ENSG00000181404	9	-	protein_coding	no	WASH complex subunit 1
DCP2	0.00101305	1.02626	0.308	0.067	1	0.241	2.49086	0.250928	0.85755	6.33681	0.291745	0.500518	86.8338	47.2661	ENSG00000172795	5	+	protein_coding	no	decapping mRNA 2
HIP1R	0.000603229	1.02571	0.308	0.067	1	0.241	2.55696	0.275315	0.391722	6.37618	0.64742	0.799056	69.9698	52.9849	ENSG00000130787	12	+	protein_coding	yes	huntingtin interacting protein 1 related
IGF1R	0.0387174	1.02311	0.308	0.128	1	0.18	3.52668	0.627231	0.360863	6.99566	0.603084	0.766021	122.628	94.8689	ENSG00000140443	15	+	protein_coding	yes	insulin like growth factor 1 receptor
EPB41L2	0.000353797	1.01989	0.692	0.289	1	0.403	6.38882	1.66467	0.413987	8.31412	0.44305	0.644499	355.175	270.846	ENSG00000079819	6	-	protein_coding	yes	erythrocyte membrane protein band 4.1 like 2
PIAS1	0.0251611	1.01509	0.308	0.122	1	0.186	3.2013	0.522431	0.643193	6.97346	0.3398	0.549724	139.746	88.6666	ENSG00000033800	15	+	protein_coding	no	protein inhibitor of activated STAT 1
UBAP2L	0.000127597	1.01098	0.308	0.053	1	0.255	2.29203	0.197845	1.28317	6.10788	0.123514	0.311412	87.7998	35.1282	ENSG00000143569	1	+	protein_coding	no	ubiquitin associated protein 2 like
LINC02141	6.52269e-06	1.00415	0.154	0.008	0.248645	0.146	1.80673	0.0282647							ENSG00000261807	16	+	lncRNA	no	long intergenic non-protein coding RNA 2141
LINC00685	0.0089021	1.00299	0.231	0.056	1	0.175	2.21448	0.17901	0.899539	6.07015	0.308009	0.517856	69.8164	36.6896	ENSG00000226179	X	+	lncRNA	no	long intergenic non-protein coding RNA 685
FAM102A	0.000771011	1.00041	0.308	0.064	1	0.244	2.51181	0.29139	1.10244	6.1514	0.179039	0.375813	88.2951	40.0502	ENSG00000167106	9	-	protein_coding	no	family with sequence similarity 102 member A
SETD3	0.268009	0.998835	0.154	0.078	1	0.076	2.66444	0.349645	-0.099477	6.33593	0.913254	0.955331	52.8707	56.7148	ENSG00000183576	14	-	protein_coding	no	SET domain containing 3, actin histidine methyltransferase
TCF4	0.000532252	0.997868	0.692	0.317	1	0.375	6.94668	1.92966	0.0923534	8.36483	0.866962	0.926871	317.311	296.497	ENSG00000196628	18	-	protein_coding	no	transcription factor 4
RNF103	0.731535	0.990704	0.077	0.058	1	0.019	2.24593	0.205263	-0.143062	5.96958	0.891686	0.94822	35.3143	38.975	ENSG00000239305	2	-	protein_coding	no	ring finger protein 103
AC068587.4	4.15547e-07	0.986856	0.308	0.031	0.0158407	0.277	2.08197	0.148796	2.14604	5.91205	0.00907753	0.109066	105.624	22.5936	ENSG00000283674	8	-	lncRNA	no	novel transcript
AC006064.4	0.000683062	0.986785	0.154	0.017	1	0.137	1.95367	0.101048							ENSG00000269968	12	-	lncRNA	no	novel transcript, antisense to GAPDH
EFEMP1	0.000217519	0.985873	0.538	0.15	1	0.388	3.574	0.706621	0.268876	7.38156	0.671689	0.81055	159.673	131.534	ENSG00000115380	2	-	protein_coding	no	EGF containing fibulin extracellular matrix protein 1
ALDOA	0.2562	0.982266	0.154	0.078	1	0.076	2.34517	0.252636	-0.125786	6.40327	0.892365	0.94822	53.1764	58.1783	ENSG00000149925	16	+	protein_coding	no	aldolase, fructose-bisphosphate A
HIST1H4C	0.237792	0.98211	0.615	0.494	1	0.121	12.3096	3.98471	-1.07692	9.49875	0.0628229	0.226314	385.563	850.292	ENSG00000197061	6	+	protein_coding	no	H4 clustered histone 3
MBNL2	0.0019504	0.978634	0.538	0.192	1	0.346	4.28858	0.987575	0.389964	7.36364	0.523708	0.709472	175.621	135.018	ENSG00000139793	13	+	protein_coding	no	muscleblind like splicing regulator 2
MYT1L	0.0685821	0.978367	0.154	0.047	1	0.107	2.45443	0.298604	0.661637	5.91907	0.493724	0.683294	52.8736	32.7467	ENSG00000186487	2	-	protein_coding	no	myelin transcription factor 1 like
SMC5	0.0276543	0.978037	0.231	0.072	1	0.159	2.35542	0.261801	0.697666	6.41895	0.385645	0.592175	88.8828	54.1804	ENSG00000198887	9	+	protein_coding	no	structural maintenance of chromosomes 5
PKIA	7.22371e-05	0.976641	0.538	0.147	1	0.391	3.43797	0.671223	0.835562	7.34995	0.158379	0.351695	210.851	117.501	ENSG00000171033	8	+	protein_coding	no	cAMP-dependent protein kinase inhibitor alpha
MTRNR2L12	0.00167448	0.97402	1	0.781	1	0.219	45.3622	16.5046	-0.836423	11.3779	0.133811	0.322018	1804.59	3262.19	ENSG00000269028	3	-	protein_coding	no	MT-RNR2 like 12
SEPSECS	2.95094e-06	0.97075	0.231	0.019	0.11249	0.212	1.85075	0.07986	1.96295	5.44797	0.0613886	0.225721	52.5713	12.3541	ENSG00000109618	4	-	protein_coding	no	Sep (O-phosphoserine) tRNA:Sec (selenocysteine) tRNA synthase
MAPT	0.00360385	0.9695	0.462	0.186	1	0.276	3.90089	0.858774	0.0256057	7.6312	0.966024	0.983927	174.147	168.934	ENSG00000186868	17	+	protein_coding	yes	microtubule associated protein tau
FAM210A	0.238887	0.968697	0.154	0.072	1	0.082	2.53706	0.342588	0.79059	6.38389	0.329201	0.538244	88.2905	50.3724	ENSG00000177150	18	-	protein_coding	no	family with sequence similarity 210 member A
CP	0.0366704	0.967003	0.538	0.367	1	0.171	9.67822	3.06008	0.381824	9.77607	0.471736	0.66287	985.739	752.5	ENSG00000047457	3	-	protein_coding	yes	ceruloplasmin
XPOT	0.0884371	0.964081	0.231	0.094	1	0.137	2.57662	0.363883	0.0616731	6.57896	0.940931	0.96563	70.7691	67.6063	ENSG00000184575	12	+	protein_coding	no	exportin for tRNA
NEO1	0.0105256	0.961811	0.231	0.058	1	0.173	2.30408	0.26282	0.861545	6.0818	0.327427	0.537793	70.3636	37.9028	ENSG00000067141	15	+	protein_coding	yes	neogenin 1
MGARP	0.160601	0.956697	0.308	0.203	1	0.105	4.75791	1.21196	1.61536	7.7393	0.00190263	0.0569097	396.429	132.988	ENSG00000137463	4	-	protein_coding	no	mitochondria localized glutamic acid rich protein
HES4	0.0433245	0.950592	0.308	0.125	1	0.183	3.18785	0.618655	0.742033	7.32686	0.223967	0.427602	192.446	113.191	ENSG00000188290	1	-	protein_coding	no	hes family bHLH transcription factor 4
MAFF	0.0309525	0.950377	0.231	0.078	1	0.153	2.26673	0.262903	-0.129645	6.4278	0.890196	0.947304	53.1764	58.3312	ENSG00000185022	22	+	protein_coding	no	MAF bZIP transcription factor F
PIAS4	0.00576744	0.94906	0.154	0.025	1	0.129	1.91599	0.128792	1.08059	5.41551	0.349925	0.558529	35.1118	15.4073	ENSG00000105229	19	+	protein_coding	no	protein inhibitor of activated STAT 4
MRPS10	0.341187	0.948375	0.154	0.089	1	0.065	2.78437	0.465952	-0.181455	6.39794	0.842349	0.917104	53.1764	60.5021	ENSG00000048544	6	-	protein_coding	no	mitochondrial ribosomal protein S10
NUMB	0.00135669	0.947799	0.385	0.106	1	0.279	2.68247	0.427301	0.309349	6.59364	0.693371	0.82165	87.7998	70.886	ENSG00000133961	14	-	protein_coding	yes	NUMB endocytic adaptor protein
MNAT1	0.0209879	0.945399	0.308	0.117	1	0.191	2.85193	0.496571	-0.00959875	6.85376	0.990863	0.999968	87.7998	88.1077	ENSG00000020426	14	+	protein_coding	no	MNAT1 component of CDK activating kinase
RASL10A	0.314627	0.94372	0.308	0.214	1	0.094	5.54327	1.54649	0.118304	8.87995	0.822347	0.909432	488.087	413.941	ENSG00000100276	22	-	protein_coding	yes	RAS like family 10 member A
COL4A5	0.00576744	0.941617	0.154	0.025	1	0.129	1.83193	0.104445	1.07144	5.48871	0.349925	0.558529	35.3143	16.0494	ENSG00000188153	X	+	protein_coding	no	collagen type IV alpha 5 chain
HIST3H2A	0.016731	0.941498	0.231	0.067	1	0.164	2.17645	0.238955	1.19754	6.31683	0.12204	0.30819	105.19	44.9429	ENSG00000181218	1	-	protein_coding	no	H2A.W histone
C2orf49	0.0795511	0.935416	0.231	0.097	1	0.134	2.56684	0.399707	0.3541	6.61973	0.653071	0.799591	87.7998	68.2307	ENSG00000135974	2	+	protein_coding	no	chromosome 2 open reading frame 49
TIPARP	0.0487949	0.931707	0.308	0.139	1	0.169	3.00646	0.578067	0.143939	7.1527	0.833045	0.914375	123.184	110.767	ENSG00000163659	3	+	protein_coding	no	TCDD inducible poly(ADP-ribose) polymerase
MTCH1	0.0611037	0.930004	0.538	0.328	1	0.21	5.8146	1.68872	-0.861451	8.16123	0.170776	0.364166	160.041	296.697	ENSG00000137409	6	-	protein_coding	no	mitochondrial carrier 1
SLC2A1	0.43172	0.925567	0.231	0.172	1	0.059	3.53356	0.796679	0.180416	7.26207	0.783142	0.88379	143.112	127.233	ENSG00000117394	1	-	protein_coding	yes	solute carrier family 2 member 1
AL356488.2	9.93751e-14	0.924292	0.154	0	3.78818e-09	0.154	1.52008	0							ENSG00000270066	1	+	lncRNA	no	small Cajal body-specific RNA 2
CFAP97	0.0154638	0.922381	0.462	0.208	1	0.254	3.86502	0.934193	0.193727	7.53119	0.751775	0.857222	176.163	153.84	ENSG00000164323	4	-	protein_coding	no	cilia and flagella associated protein 97
SELENOP	0.00780734	0.921873	0.462	0.189	1	0.273	3.89368	0.946575	0.891666	7.70777	0.107942	0.289176	283.197	152.275	ENSG00000250722	5	-	protein_coding	no	selenoprotein P
H3F3B	0.00217637	0.920288	1	0.842	1	0.158	46.7408	18.0201	-0.673754	11.4954	0.225206	0.429358	2110.7	3438.64	ENSG00000132475	17	-	protein_coding	no	H3.3 histone B
LINC00473	0.00980798	0.918055	0.154	0.028	1	0.126	1.80673	0.120711	0.786647	5.62017	0.482629	0.671589	35.3143	20.0011	ENSG00000223414
UBE2S	0.00321757	0.91757	0.462	0.175	1	0.287	3.79218	0.914421	0.310976	7.77247	0.589879	0.7575	226.706	181.21	ENSG00000108106	19	-	protein_coding	no	ubiquitin conjugating enzyme E2 S
FAT1	0.0631723	0.914797	0.308	0.15	1	0.158	2.91652	0.56895	-0.22486	7.22611	0.751687	0.857222	106.807	124.682	ENSG00000083857	4	-	protein_coding	yes	FAT atypical cadherin 1
DEK	0.143074	0.914452	0.385	0.247	1	0.138	4.24838	1.10322	-0.145008	7.89069	0.8092	0.898622	194.629	214.993	ENSG00000124795	6	-	protein_coding	no	DEK proto-oncogene
BNIP3L	0.271459	0.912527	0.385	0.311	1	0.074	5.93586	1.7848	-0.250001	8.11772	0.670755	0.810134	216.48	270.285	ENSG00000104765	8	+	protein_coding	no	BCL2 interacting protein 3 like
MARS	0.026729	0.911384	0.154	0.036	1	0.118	1.83193	0.138345	0.507108	5.66859	0.644937	0.797244	35.3143	24.2189	ENSG00000166986	12	+	protein_coding	no	methionyl-tRNA synthetase 1
TPM4	0.0427221	0.908338	0.231	0.078	1	0.153	2.22401	0.299902	0.318661	6.40428	0.708734	0.836175	70.7691	56.422	ENSG00000167460	19	+	protein_coding	no	tropomyosin 4
EIF4B	0.131189	0.906407	0.385	0.222	1	0.163	4.12493	1.07033	-0.599998	7.81581	0.352602	0.559673	141.738	214.156	ENSG00000063046	12	+	protein_coding	no	eukaryotic translation initiation factor 4B
AKR1C3	0.0599808	0.90503	0.385	0.197	1	0.188	3.37225	0.768704	-0.518744	7.76047	0.421851	0.625082	141.867	202.54	ENSG00000196139	10	+	protein_coding	no	aldo-keto reductase family 1 member C3
WIPI2	0.00457208	0.901524	0.385	0.133	1	0.252	2.64829	0.481025	-0.213454	6.94108	0.776478	0.878374	87.3142	101.699	ENSG00000157954	7	+	protein_coding	no	WD repeat domain, phosphoinositide interacting 2
ELANE	0.0177745	0.898694	0.077	0.008	1	0.069	1.58604	0.0527803							ENSG00000197561	19	+	protein_coding	no	elastase, neutrophil expressed
AC093157.1	3.08416e-05	0.897068	0.231	0.025	1	0.206	1.58059	0.052269	1.64089	5.5406	0.106703	0.286672	52.7503	15.8088	ENSG00000233184	1	+	lncRNA	no	novel transcript
RPL36A	0.0166473	0.89614	0.385	0.167	1	0.218	3.11218	0.678353	0.585747	7.51501	0.320852	0.532794	210.239	138.392	ENSG00000241343	X	+	protein_coding	yes	ribosomal protein L36a
RAB3B	2.95094e-06	0.891116	0.231	0.019	0.11249	0.212	1.66428	0.0928813	2.92049	5.92694	0.000186683	0.018515	141.682	17.2823	ENSG00000169213	1	-	protein_coding	yes	RAB3B, member RAS oncogene family
CPQ	0.0289242	0.888228	0.308	0.119	1	0.189	2.53001	0.45219	0.454647	6.92753	0.514916	0.700583	123.178	89.471	ENSG00000104324	8	+	protein_coding	no	carboxypeptidase Q
RNF11	0.0324411	0.888111	0.385	0.153	1	0.232	2.93521	0.619071	0.239352	7.05495	0.727778	0.85076	123.566	104.681	ENSG00000123091	1	+	protein_coding	no	ring finger protein 11
DUS1L	0.00712049	0.886486	0.231	0.056	1	0.175	2.09132	0.273938	0.499968	6.01106	0.601751	0.765038	52.5713	36.6896	ENSG00000169718	17	-	protein_coding	no	dihydrouridine synthase 1 like
EPAS1	1.8511e-05	0.884472	0.769	0.244	0.705641	0.525	4.63958	1.32876	-0.291406	7.96424	0.629087	0.787675	191.846	228.587	ENSG00000116016	2	+	protein_coding	no	endothelial PAS domain protein 1
FABP5	0.0613337	0.88416	0.231	0.089	1	0.142	3.03302	0.665883	2.1706	7.40042	4.37246e-05	0.00895594	379.376	84.1619	ENSG00000164687	8	+	protein_coding	yes	fatty acid binding protein 5
TMEM33	0.00120349	0.883626	0.385	0.1	1	0.285	2.2836	0.357051	0.341843	6.5943	0.663876	0.803783	88.0873	69.391	ENSG00000109133	4	+	protein_coding	no	transmembrane protein 33
EVI2B	1.53984e-07	0.882915	0.077	0	0.00586988	0.077	1.41794	0							ENSG00000185862	17	-	protein_coding	no	ecotropic viral integration site 2B
CYR61	0.00657241	0.880812	0.538	0.253	1	0.285	5.22016	1.57792	-0.0235382	8.82787	0.965361	0.98363	431.181	421.305	ENSG00000142871	1	+	protein_coding	no	cellular communication network factor 1
CDK17	0.077365	0.879706	0.154	0.047	1	0.107	1.83934	0.178058	0.755563	5.92985	0.438903	0.641437	52.8707	30.7412	ENSG00000059758	12	-	protein_coding	no	cyclin dependent kinase 17
PIGH	0.181554	0.878192	0.308	0.164	1	0.144	3.09442	0.701368	-0.472589	7.13992	0.522413	0.708023	88.5903	124.023	ENSG00000100564	14	-	protein_coding	no	phosphatidylinositol glycan anchor biosynthesis class H
PCF11	0.00407962	0.875762	0.385	0.125	1	0.26	2.83368	0.5969	0.769829	7.00864	0.236038	0.444523	155.342	90.2694	ENSG00000165494	11	+	protein_coding	no	PCF11 cleavage and polyadenylation factor subunit
ADSSL1	0.46256	0.872144	0.077	0.039	1	0.038	1.66141	0.112612	0.491439	5.69513	0.655693	0.799591	35.3143	24.6185	ENSG00000185100	14	+	protein_coding	no	adenylosuccinate synthase 1
ITSN1	0.0657643	0.870115	0.231	0.089	1	0.142	2.27162	0.370492	0.293574	6.40856	0.730315	0.85118	70.7653	57.4327	ENSG00000205726	21	+	protein_coding	yes	intersectin 1
GGA3	2.21226e-07	0.869448	0.308	0.028	0.00843314	0.28	1.77402	0.16282	1.79532	5.678	0.0514877	0.211012	70.2047	19.0016	ENSG00000125447	17	-	protein_coding	no	golgi associated, gamma adaptin ear containing, ARF binding protein 3
HNRNPLL	0.0357693	0.86889	0.154	0.039	1	0.115	1.80673	0.177188	0.42812	5.78841	0.698212	0.826348	35.3143	26.0524	ENSG00000143889	2	-	protein_coding	no	heterogeneous nuclear ribonucleoprotein L like
JKAMP	0.113179	0.868754	0.231	0.106	1	0.125	2.30219	0.385184	0.307983	6.66169	0.695193	0.823395	88.8828	71.4821	ENSG00000050130	14	+	protein_coding	no	JNK1/MAPK8 associated membrane protein
CHD4	0.000114123	0.866559	0.615	0.194	1	0.421	3.61539	0.940288	0.0862831	7.45679	0.890572	0.947383	157.823	148.855	ENSG00000111642	12	-	protein_coding	no	chromodomain helicase DNA binding protein 4
PTPRZ1	0.0230496	0.866276	0.615	0.342	1	0.273	6.46207	2.13791	-0.107118	8.59941	0.84407	0.918552	345.89	375.008	ENSG00000106278	7	+	protein_coding	yes	protein tyrosine phosphatase receptor type Z1
FAM169A	0.0734553	0.864893	0.462	0.283	1	0.179	5.23811	1.62685	-0.614216	8.0945	0.318517	0.530018	176.537	268.125	ENSG00000198780	5	-	protein_coding	no	family with sequence similarity 169 member A
DLL1	4.82521e-05	0.863265	0.308	0.047	1	0.261	1.93842	0.239374	1.06367	6.02678	0.234439	0.442396	69.5803	32.6109	ENSG00000198719	6	-	protein_coding	yes	delta like canonical Notch ligand 1
CDK5R2	0.285676	0.861244	0.077	0.028	1	0.049	1.58604	0.0929553							ENSG00000171450	2	+	protein_coding	yes	cyclin dependent kinase 5 regulatory subunit 2
RAPGEF1	1.59017e-05	0.860279	0.308	0.042	0.606174	0.266	1.87506	0.216277	1.25877	5.92071	0.163692	0.358653	69.9698	28.3471	ENSG00000107263	9	-	protein_coding	no	Rap guanine nucleotide exchange factor 1
GPSM1	0.257003	0.859405	0.154	0.075	1	0.079	2.00593	0.272751	1.08776	6.37916	0.157523	0.350457	105.19	48.6405	ENSG00000160360	9	+	protein_coding	yes	G protein signaling modulator 1
GEM	0.00102044	0.858976	0.385	0.103	1	0.282	2.68029	0.558956	-0.933088	7.69828	0.179968	0.376981	105.184	194.966	ENSG00000164949	8	-	protein_coding	yes	GTP binding protein overexpressed in skeletal muscle
MOB3B	0.0235625	0.85847	0.231	0.072	1	0.159	2.08951	0.309368	-0.239907	6.45156	0.793646	0.88821	52.8736	62.7201	ENSG00000120162	9	-	protein_coding	no	MOB kinase activator 3B
NUB1	0.00830037	0.857439	0.308	0.089	1	0.219	2.30822	0.403501	0.463475	6.52617	0.558292	0.732089	87.1154	62.7411	ENSG00000013374	7	+	protein_coding	no	negative regulator of ubiquitin like proteins 1
TTC39B	0.0201993	0.856629	0.231	0.067	1	0.164	2.11086	0.320844	0.591826	6.26515	0.495707	0.684631	70.84	46.4764	ENSG00000155158	9	-	protein_coding	no	tetratricopeptide repeat domain 39B
RHOT1	8.57152e-05	0.854846	0.308	0.05	1	0.258	1.79053	0.186948	1.32339	6.06253	0.112039	0.295609	88.0965	34.1054	ENSG00000126858	17	+	protein_coding	yes	ras homolog family member T1
PPP6R2	0.0654233	0.848265	0.231	0.092	1	0.139	2.46583	0.48392	-0.544577	6.66973	0.547233	0.726874	52.5741	76.8657	ENSG00000100239	22	+	protein_coding	no	protein phosphatase 6 regulatory subunit 2
MTRNR2L8	0.0457183	0.845315	0.846	0.683	1	0.163	43.1257	17.9485	-1.85311	11.7634	0.00154751	0.0522604	1337.25	5115.38	ENSG00000255823	11	-	protein_coding	no	MT-RNR2 like 8
SNRPF	0.00870088	0.843271	0.462	0.178	1	0.284	3.02887	0.733625	0.308915	7.44295	0.613377	0.775008	176.146	142.558	ENSG00000139343	12	+	protein_coding	no	small nuclear ribonucleoprotein polypeptide F
SIAH2	0.161097	0.841723	0.154	0.064	1	0.09	1.95367	0.272934	-0.385043	6.12066	0.713006	0.839266	35.3143	46.4692	ENSG00000181788	3	-	protein_coding	no	siah E3 ubiquitin protein ligase 2
CD9	0.0178783	0.841596	0.769	0.492	1	0.277	10.0206	3.75014	-0.578327	9.58413	0.294064	0.501569	554.443	838.187	ENSG00000010278	12	+	protein_coding	yes	CD9 molecule
PHF21A	0.0246806	0.838103	0.154	0.033	1	0.121	1.73566	0.183255	1.26964	5.89483	0.159253	0.353192	69.5875	27.9457	ENSG00000135365	11	-	protein_coding	no	PHD finger protein 21A
SSBP2	0.0281954	0.836948	0.385	0.169	1	0.216	3.2309	0.83211	0.0552107	7.1508	0.935737	0.961923	122.491	118.291	ENSG00000145687	5	-	protein_coding	no	single stranded DNA binding protein 2
KPNA4	0.0433764	0.836664	0.385	0.181	1	0.204	3.39212	0.902461	-0.228126	7.18203	0.745243	0.856214	106.108	125.088	ENSG00000186432	3	-	protein_coding	no	karyopherin subunit alpha 4
VEGFA	0.0077057	0.835763	0.692	0.461	1	0.231	13.0869	5.1073	-0.807321	9.86658	0.146492	0.333473	617.223	1070.64	ENSG00000112715	6	+	protein_coding	no	vascular endothelial growth factor A
TAF3	0.389167	0.834153	0.154	0.094	1	0.06	2.3131	0.43869	-0.235263	6.41623	0.796196	0.888881	52.5741	62.1633	ENSG00000165632	10	+	protein_coding	no	TATA-box binding protein associated factor 3
STAM2	4.76293e-05	0.83088	0.385	0.069	1	0.316	2.10131	0.351133	1.06345	6.40026	0.16678	0.358653	104.929	49.379	ENSG00000115145	2	-	protein_coding	no	signal transducing adaptor molecule 2
SNHG18	0.000403138	0.82955	0.308	0.061	1	0.247	1.76841	0.207705	0.813516	6.32058	0.313993	0.524454	87.8851	49.2656	ENSG00000250786	5	+	lncRNA	no	small nucleolar RNA host gene 18
DKK3	0.0602852	0.827407	0.615	0.492	1	0.123	9.3838	3.53961	-0.305003	9.17052	0.576993	0.747183	466.544	587.563	ENSG00000050165	11	-	protein_coding	no	dickkopf WNT signaling pathway inhibitor 3
UBFD1	0.00592716	0.826744	0.154	0.025	1	0.129	1.53967	0.111034							ENSG00000103353	16	+	protein_coding	no	ubiquitin family domain containing 1
SP2	9.77054e-09	0.82646	0.308	0.022	0.000372453	0.286	1.47678	0.0838288	2.50651	5.65059	0.00491943	0.0853614	87.3142	14.0855	ENSG00000167182	17	+	protein_coding	no	Sp2 transcription factor
SPINT2	0.00277592	0.825838	0.231	0.047	1	0.184	1.64661	0.158867	1.41612	6.01363	0.0906499	0.263166	88.677	32.0337	ENSG00000167642	19	+	protein_coding	yes	serine peptidase inhibitor, Kunitz type 2
RAB21	0.0498726	0.82583	0.308	0.128	1	0.18	2.55964	0.558664	0.624009	6.77578	0.375435	0.583239	122.239	79.1235	ENSG00000080371	12	+	protein_coding	no	RAB21, member RAS oncogene family
SEC22B	0.816427	0.825621	0.154	0.133	1	0.021	2.33206	0.459319	-0.776048	6.79548	0.378466	0.586884	52.8736	91.5693	ENSG00000265808	1	-	protein_coding	no	SEC22 homolog B, vesicle trafficking protein (gene/pseudogene)
PCMTD1	0.0928584	0.823371	0.385	0.222	1	0.163	3.73103	1.07668	-0.126328	7.60945	0.839357	0.914797	158.802	174.942	ENSG00000168300	8	-	protein_coding	no	protein-L-isoaspartate (D-aspartate) O-methyltransferase domain containing 1
GLT8D1	0.00230469	0.823328	0.231	0.044	1	0.187	1.6258	0.152644	0.924757	5.76666	0.3426	0.552452	52.8736	26.8522	ENSG00000016864	3	-	protein_coding	no	glycosyltransferase 8 domain containing 1
SLC38A7	0.0033499	0.822211	0.154	0.022	1	0.132	1.52008	0.107473	1.2311	5.36917	0.292973	0.500518	35.1118	13.7402	ENSG00000103042	16	-	protein_coding	no	solute carrier family 38 member 7
MT-ND6	0.133822	0.82104	0.462	0.286	1	0.176	5.01821	1.64785	-0.215959	8.08168	0.715262	0.841558	215.339	252.903	ENSG00000198695	MT	-	protein_coding	no	mitochondrially encoded NADH:ubiquinone oxidoreductase core subunit 6
[truncated: 17,851 more rows]

## Sheet: cone-off-BC-BC3A
gene	p_val	avg_logFC	pct.fovea	pct.perifovea	p_val_adj	delta.pct	exp.fovea	exp.perifovea	logFC.pseudobulk	logCPM.pseudobulk	PValue.pseudobulk	FDR.pseudobulk	fovea.pseudobulk	perifovea.pseudobulk	ensembl_id	chromosome	strand	gene_biotype	membrane_protein	description
[truncated: 17,266 more rows]

[truncated: 13 more sheets: cone-off-BC, cone-on-BC, cone, endothelial, horizontal, microglia, Muller, pericyte, RGC, rod-BC, rod, meta_data, library_composition]
