# Supplementary material for: Human photoreceptor cells from different macular subregions have distinct transcriptional profiles
Source: Hum Mol Genet. 2021 May 20;30(16):1543–58. doi: 10.1093/hmg/ddab140 (PMC8330894; doi:10.1093/hmg/ddab140)
Supplement: SI_Table3_ddab140 [file si_table3_ddab140.xlsx]

## Sheet: cross_dataset
	Average expression of each gene across different retinal regions						pseudobulk logFC in central (postive values) vs peripheral (negative values) cone photorecptors
	Only cells from our UIOWA group are included in these measurements (identical processing)
gene	1mm	2mm	4mm	8mmper	name	SysGO - class 1	voigt_current_Study	voigt_eer	yan	cowan	liang	sridhar
HES4	0.082835	0.414146	0.161216	0.222458	hes family bHLH transcription factor 4	1_5_2_Transcription factors	-0.0647893	-0.046953	-0.215385	0.364772	0.00155666	0.389972
SKI	0.0816085	0.0271557	0.0599314	0.151573	SKI proto-oncogene	1_5_2_Transcription factors	0.0241351	0.0762573	0.0313428	0.00684053	-0.124889	0.0472232
HES5	0.041708	0.472584	0.0280033	0.231928	hes family bHLH transcription factor 5	1_5_2_Transcription factors	0.0347105	-0.32779	0.00758586	0.00436696	0.0106158	0.00982215
PRDM16	0	0.00946353	0	0	PR/SET domain 16	1_5_2_Transcription factors	NA	NA	0.00555401	0.0163269	0.0585537	NA
HES3	0.0115867	0	0	0	hes family bHLH transcription factor 3	1_5_2_Transcription factors	0.0130575	NA	NA	NA	NA	NA
HES2	0.0206653	0.0624342	0.065485	0.117383	hes family bHLH transcription factor 2	1_5_2_Transcription factors	-0.0469906	NA	-0.186523	-0.00402415	0.0279168	0.0155599
ZBTB48	0.0854504	0.102232	0.0743187	0.0913393	zinc finger and BTB domain containing 48	1_5_2_Transcription factors	0.0132544	0.0923704	-0.148259	0.0301809	0.0348406	0.0451881
PHF13	0.0399443	0.0561353	0.0401026	0.102419	PHD finger protein 13	1_5_2_Transcription factors	0.00076614	-0.298945	-0.118375	0.00245638	0.213507	-0.0660395
THAP3	0.124205	0.163699	0.115988	0.0929144	THAP domain containing 3	1_5_2_Transcription factors	0.0134165	0.132709	0.122096	0.122332	0.144567	0.0516417
CAMTA1	2.75963	1.80355	2.28102	3.37428	calmodulin binding transcription activator 1	1_5_2_Transcription factors	0.20638	-0.362849	-0.148062	0.366487	0.081225	-0.0623505
RERE	2.6219	1.68407	2.1732	2.24118	arginine-glutamic acid dipeptide repeats	1_5_2_Transcription factors	0.197336	-0.629876	0.418509	0.358761	-0.11324	-0.0376873
CASZ1	3.26478	2.41388	3.63269	4.81593	castor zinc finger 1	1_5_2_Transcription factors	-0.0417368	-1.14545	0.698231	0.00449395	-0.581434	0.0335318
TARDBP	0.360401	0.54053	0.497693	0.578582	TAR DNA binding protein	1_5_2_Transcription factors	-0.106849	-0.14412	0.283241	0.132696	-0.20884	0.122823
PRDM2	0.950618	0.550837	0.78873	0.643974	PR/SET domain 2	1_5_2_Transcription factors	0.182206	-0.369178	-0.0909885	0.155523	0.660045	0.0159236
SPEN	1.17494	0.598754	0.78561	1.1134	spen family transcriptional repressor	1_5_2_Transcription factors	0.30733	-0.404912	0.159926	0.0522225	-0.116867	-0.0623616
ZBTB17	0.086613	0.130842	0.0823011	0.0859124	zinc finger and BTB domain containing 17	1_5_2_Transcription factors	0.0362579	0.10579	-0.000754748	0.0571575	0.0566717	-0.041044
ZBTB40	0.32129	0.111111	0.223512	0.283794	zinc finger and BTB domain containing 40	1_5_2_Transcription factors	0.0891496	-0.416334	0.00971175	0.0125241	0.149313	-0.0103475
ZNF436	0.0959738	0.108901	0.0902397	0.392293	zinc finger protein 436	1_5_2_Transcription factors	0.00788561	-0.658578	-0.068718	0.0163753	-0.0757544	0.0323112
ID3	0.0683711	0.113806	0.121943	0.455107	inhibitor of DNA binding 3, HLH protein	1_5_2_Transcription factors	-0.0735446	-0.172131	-0.425078	-0.00571241	0.0441441	0.0381371
GRHL3	0	0.00795016	0	0	grainyhead like transcription factor 3	1_5_2_Transcription factors	NA	NA	0.00258199	NA	0.00164244	NA
RCAN3	1.22649	0.944172	0.991372	0.638554	RCAN family member 3	1_5_2_Transcription factors	0.0379173	0.273065	0.33654	0.144783	0.0335378	0.190305
RUNX3	0	0	0	0	RUNX family transcription factor 3	1_5_2_Transcription factors	NA	NA	NA	NA	NA	NA
ZNF593	0.132291	0.174716	0.100408	0.174303	zinc finger protein 593	1_5_2_Transcription factors	0.0669686	-0.111564	0.00959546	0.074719	0.0318715	0.061411
ZNF683	0	0	0	0	zinc finger protein 683	1_5_2_Transcription factors	NA	NA	NA	NA	NA	NA
ZDHHC18	0.330942	0.379721	0.296368	0.498786	zinc finger DHHC-type palmitoyltransferase 18	1_5_2_Transcription factors	0.0582021	-0.421021	0.105156	0.125359	-0.236553	0.0193255
TRNP1	0.148842	0.410465	0.46425	0.253087	TMF1 regulated nuclear protein 1	1_5_2_Transcription factors	-0.233194	0.356657	-0.240925	0.138573	0.136703	0.00524181
AHDC1	0.0678504	0.0399461	0.0723116	0.208967	AT-hook DNA binding motif containing 1	1_5_2_Transcription factors	0.0430862	-0.253408	0.0713488	0.103292	0.104544	-0.00690306
TAF12	0.42748	0.340141	0.329108	0.205011	TATA-box binding protein associated factor 12	1_5_2_Transcription factors	0.0395207	0.154592	-0.0931672	0.0899761	-0.392263	-0.142244
ZCCHC17	0.817963	0.824741	0.702405	0.411308	zinc finger CCHC-type containing 17	1_5_2_Transcription factors	0.105446	0.100646	0.0653129	0.171827	0.174449	-0.0829909
SPOCD1	0	0	0	0	SPOC domain containing 1	1_5_2_Transcription factors	NA	NA	NA	NA	NA	0.0172789
ZBTB8B	0.050064	0.0188214	0.0726999	0.139664	zinc finger and BTB domain containing 8B	1_5_2_Transcription factors	-0.0223636	-0.271745	0.0192356	-0.00803217	0.116189	-0.0106898
ZBTB8A	0.0655312	0.119289	0.129247	0.32964	zinc finger and BTB domain containing 8A	1_5_2_Transcription factors	-0.0343571	-0.160125	0.151899	0.014525	0.164873	0.0568146
ZBTB8OS	1.24354	1.07688	0.934656	0.679093	zinc finger and BTB domain containing 8 opposite strand	1_5_2_Transcription factors	0.135313	0.415362	-0.176489	0.0657914	0.213241	0.0381142
ZNF362	0.0488538	0.0265267	0.0802224	0.0353827	zinc finger protein 362	1_5_2_Transcription factors	-0.0313595	0.0724073	0.0503216	0.0712874	-0.145702	-0.0167274
ZSCAN20	0.0301172	0.00468184	0.00197353	0.0738234	zinc finger and SCAN domain containing 20	1_5_2_Transcription factors	0.0314042	-0.0730681	0.00867298	0.00209268	NA	0.00136793
ZMYM6	0.136038	0.131666	0.198042	0.313168	zinc finger MYM-type containing 6	1_5_2_Transcription factors	-0.0521577	-0.130333	0.0426972	0.0436242	-0.0321644	0.0383853
ZMYM1	0.0581058	0.0756668	0.0671459	0.0439083	zinc finger MYM-type containing 1	1_5_2_Transcription factors	0.0245897	0.0156484	0.0616738	0.0243277	-0.904928	-0.00938284
ZMYM4	0.539712	0.3194	0.437401	0.323945	zinc finger MYM-type containing 4	1_5_2_Transcription factors	0.0112556	-0.120206	-0.000932086	0.041274	-0.670191	-0.00647928
TFAP2E	0.00291982	0.035228	0.0320733	0.0234989	transcription factor AP-2 epsilon	1_5_2_Transcription factors	-0.0316723	0.0758491	0.0288874	0.0661768	-0.0899746	4.33819e-05
ZC3H12A	0.0319646	0.0383436	0.00790215	0.0680534	zinc finger CCCH-type containing 12A	1_5_2_Transcription factors	0.0307791	-0.137401	0.00615344	0.00410678	NA	0.0049141
MTF1	0.224539	0.128664	0.168462	0.210385	metal regulatory transcription factor 1	1_5_2_Transcription factors	0.00813625	-0.00855285	0.142789	0.0453927	0.313413	0.00948165
POU3F1	0.671147	2.0337	0.387198	0.762387	POU class 3 homeobox 1	1_5_2_Transcription factors	0.275145	-0.342771	0.00822519	0.0184312	NA	-0.00316839
HEYL	0.012105	0.0159386	0.00710407	0.0326205	hes related family bHLH transcription factor with YRPW motif like	1_5_2_Transcription factors	0.0057838	0.00705859	0.0218332	NA	0.00288307	0.000495441
MYCL	0.0101137	0.00676175	0.0141221	0.00232395	MYCL proto-oncogene, bHLH transcription factor	1_5_2_Transcription factors	-0.00414546	NA	0.0110746	0.0163269	NA	0.059374
RLF	0.620198	0.33732	0.454005	0.462623	RLF zinc finger	1_5_2_Transcription factors	0.127087	-0.193239	-0.0295008	0.0389898	-0.457677	-0.123171
ZMPSTE24	0.0700353	0.115577	0.0900841	0.135444	zinc metallopeptidase STE24	1_5_2_Transcription factors	0.0167391	-0.0895932	0.156763	0.0416653	-0.220273	0.0390267
ZFP69B	0.0316449	0.0185751	0.0360896	0.0114704	ZFP69 zinc finger protein B	1_5_2_Transcription factors	-0.00400765	0.0485193	0.0102268	0.0163912	NA	-0.0481789
ZFP69	0.0038532	0.0150986	0	0.0270785	ZFP69 zinc finger protein	1_5_2_Transcription factors	0.00436127	-0.119759	0.0162105	0.0378945	NA	-0.0231086
ZNF684	0.0612153	0.0356496	0.0586173	0.0220742	zinc finger protein 684	1_5_2_Transcription factors	0.00779227	NA	0.0400415	0.0320633	-0.144978	0.00917628
NFYC	0.190332	0.250445	0.107742	0.353251	nuclear transcription factor Y subunit gamma	1_5_2_Transcription factors	0.0994916	-0.277419	0.149774	0.129261	-0.00651447	-0.0817147
FOXO6	0.0278022	0.0132228	0.00671777	0.0144712	forkhead box O6	1_5_2_Transcription factors	0.0236214	0.0600882	-0.123086	0.000164596	NA	-0.00713888
HIVEP3	0.0426079	0.0296601	0.00194526	0.0196279	HIVEP zinc finger 3	1_5_2_Transcription factors	0.045043	NA	-0.0340177	0.123878	NA	-0.0301713
FOXJ3	0.434241	0.216476	0.155356	0.49625	forkhead box J3	1_5_2_Transcription factors	0.16704	-0.39757	-0.210219	0.0493548	-0.0625064	0.0350865
ZMYND12	0.052003	0.0623767	0.0397919	0.0539334	zinc finger MYND-type containing 12	1_5_2_Transcription factors	0.0140971	NA	0.0762056	0.00829472	0.0227998	0.00221642
YBX1	40.1985	22.2748	14.0734	10.6541	Y-box binding protein 1	1_5_2_Transcription factors	0.822028	2.4365	-1.18454	0.188063	0.0527306	0.44389
ZNF691	0.0367037	0.0351399	0.0277078	0.114128	zinc finger protein 691	1_5_2_Transcription factors	0.0105014	-0.0837611	0.0467119	0.0223534	0.083159	-0.0183892
KLF17	0	0	0	0	Kruppel like factor 17	1_5_2_Transcription factors	NA	NA	NA	NA	NA	-0.000567635
KLF18	0	0	0	0	Kruppel like factor 18	1_5_2_Transcription factors	NA	NA	NA	NA	NA	NA
ZSWIM5	0.208658	0.071037	0.223846	0.143784	zinc finger SWIM-type containing 5	1_5_2_Transcription factors	-0.0094634	-0.0343753	0.0557165	0.0263613	0.0383463	-0.0152871
GPBP1L1	0.610751	0.330894	0.533043	0.547651	GC-rich promoter binding protein 1 like 1	1_5_2_Transcription factors	0.110874	-0.357764	-0.0744977	0.0891105	-0.238294	0.0142897
DMBX1	0	0.0012642	0	0	diencephalon/mesencephalon homeobox 1	1_5_2_Transcription factors	NA	NA	NA	NA	NA	-0.00722357
TAL1	0	0	0	0	TAL bHLH transcription factor 1, erythroid differentiation factor	1_5_2_Transcription factors	NA	NA	NA	NA	NA	NA
FOXE3	0	0	0	0	forkhead box E3	1_5_2_Transcription factors	NA	NA	NA	NA	NA	NA
FOXD2	0	0	0	0	forkhead box D2	1_5_2_Transcription factors	NA	NA	NA	NA	NA	NA
DMRTA2	0	0	0	0.00195228	DMRT like family A2	1_5_2_Transcription factors	NA	NA	NA	NA	NA	NA
BTF3L4	0.477514	0.601434	0.390781	0.580383	basic transcription factor 3 like 4	1_5_2_Transcription factors	0.0488359	-0.234883	0.0046004	0.120523	0.361565	0.0107806
ZFYVE9	0.334857	0.155312	0.199838	0.693202	zinc finger FYVE-type containing 9	1_5_2_Transcription factors	0.116971	-0.860814	0.0935664	0.0897284	0.354826	-0.0176544
CC2D1B	0.0585692	0.03317	0.0591587	0.0234299	coiled-coil and C2 domain containing 1B	1_5_2_Transcription factors	0.00543835	0.0862744	-0.0548009	0.00449395	-0.472927	0.0139364
TUT4	2.32142	1.67153	1.59546	3.7661	terminal uridylyl transferase 4	1_5_2_Transcription factors	0.308926	-1.55228	NA	NA	NA	NA
DMRTB1	0	0	0	0	DMRT like family B with proline rich C-terminal 1	1_5_2_Transcription factors	NA	NA	NA	NA	NA	0.00330514
GLIS1	0	0	0	0	GLIS family zinc finger 1	1_5_2_Transcription factors	NA	NA	NA	NA	NA	NA
SSBP3	0.179111	0.28418	0.316908	0.231599	single stranded DNA binding protein 3	1_5_2_Transcription factors	-0.0284386	-0.0997524	0.0497544	0.214183	-0.0356974	0.160803
JUN	7.23884	6.6291	3.11419	9.28941	Jun proto-oncogene, AP-1 transcription factor subunit	1_5_2_Transcription factors	0.738412	-1.19169	-0.217732	0.191361	-0.13206	0.0991795
FOXD3	0	0.000916702	0	0	forkhead box D3	1_5_2_Transcription factors	NA	NA	NA	NA	NA	NA
MIER1	0.835717	0.4763	0.410657	0.553308	MIER1 transcriptional regulator	1_5_2_Transcription factors	0.267727	0.0334575	0.219564	0.104168	-0.888978	-0.0117772
DEPDC1	0	0	0	0.00169412	DEP domain containing 1	1_5_2_Transcription factors	NA	NA	NA	0.00410678	NA	0.00544491
ZRANB2	2.02354	1.08724	1.31716	1.26772	zinc finger RANBP2-type containing 2	1_5_2_Transcription factors	0.337259	-0.351185	0.383546	0.115924	0.0245291	-0.0667327
LHX8	0	0	0	0	LIM homeobox 8	1_5_2_Transcription factors	NA	NA	NA	NA	NA	NA
FUBP1	0.894053	0.49443	0.518169	0.2968	far upstream element binding protein 1	1_5_2_Transcription factors	0.271378	0.0482015	-0.124808	0.0346024	0.0641458	-0.0691142
SSX2IP	3.47816	3.27216	5.32916	2.58565	SSX family member 2 interacting protein	1_5_2_Transcription factors	-0.351961	-0.180561	0.565618	0.0128201	-0.416503	0.0712819
ZNHIT6	0.150632	0.167621	0.325807	0.217984	zinc finger HIT-type containing 6	1_5_2_Transcription factors	-0.13203	-0.183863	0.0584558	0.052355	0.202185	-0.00896947
LMO4	2.54271	1.92786	1.91329	1.64081	LIM domain only 4	1_5_2_Transcription factors	0.296738	-0.642299	0.055838	0.294459	0.161749	0.332079
GTF2B	0.233948	0.223425	0.155085	0.179075	general transcription factor IIB	1_5_2_Transcription factors	0.0456917	0.00412868	-0.100369	0.0692458	-0.959242	0.0678637
ZNF326	3.98686	3.3433	3.94024	6.96494	zinc finger protein 326	1_5_2_Transcription factors	0.0709093	-1.07627	0.279814	0.0975102	-0.102334	-0.120832
BARHL2	0	0.0244322	0.0319143	0	BarH like homeobox 2	1_5_2_Transcription factors	-0.0348084	NA	0.0167647	0.0385047	NA	0.00303448
ZNF644	0.253904	0.327489	0.334975	0.404924	zinc finger protein 644	1_5_2_Transcription factors	-0.0223561	-0.0979897	0.103853	0.0388708	-0.229379	-0.17709
GFI1	0	0.00196756	0	0	growth factor independent 1 transcriptional repressor	1_5_2_Transcription factors	NA	NA	NA	NA	NA	NA
AKNAD1	0	0.00297646	0.00353317	0.0315441	AKNA domain containing 1	1_5_2_Transcription factors	NA	-0.137874	NA	0.00209268	NA	NA
TAF13	0.096244	0.12174	0.143959	0.171091	TATA-box binding protein associated factor 13	1_5_2_Transcription factors	-0.0546484	-0.000296563	0.0865169	0.0396357	0.0188688	-0.00631663
ALX3	0	0.00137627	0.0530629	0	ALX homeobox 3	1_5_2_Transcription factors	-0.0572249	0.00686631	0.00318028	NA	NA	0.00100969
LRIF1	0.751861	0.769745	0.484547	0.687992	ligand dependent nuclear receptor interacting factor 1	1_5_2_Transcription factors	0.183004	-0.39358	0.159814	0.0786362	0.655729	-0.0261209
PHTF1	0.371109	0.486599	0.442413	0.959731	putative homeodomain transcription factor 1	1_5_2_Transcription factors	0.0282896	-0.65638	-0.0322997	0.128256	-0.196344	-0.100136
NHLH2	0	0.0267125	0	0	nescient helix-loop-helix 2	1_5_2_Transcription factors	NA	0.105494	0.0171692	0.0953303	0.0223333	-0.023568
TTF2	0.0960264	0.0871781	0.0450783	0.0469704	transcription termination factor 2	1_5_2_Transcription factors	0.0545709	0.0515983	-0.0191987	0.0303774	-0.0276559	-0.00610252
TRIM45	0.00758642	0.0369393	0.00626799	0.0736137	tripartite motif containing 45	1_5_2_Transcription factors	0.00163598	0.0257725	-0.0313212	0.00209268	0.00103811	0.000685791
TBX15	0	0	0	0	T-box transcription factor 15	1_5_2_Transcription factors	NA	NA	NA	NA	NA	NA
ZNF697	0.0155072	0.00218064	0.00771565	0.00164143	zinc finger protein 697	1_5_2_Transcription factors	0.00891028	NA	0.00367784	-0.00174415	NA	-0.0179484
MLLT11	0.208264	0.878842	0.713543	0.744865	MLLT11 transcription factor 7 cofactor	1_5_2_Transcription factors	-0.294394	-0.1775	0.132133	0.486328	0.469493	-0.219975
GABPB2	0.0681381	0.112401	0.069079	0.276901	GA binding protein transcription factor subunit beta 2	1_5_2_Transcription factors	0.000576516	-0.463039	0.0853885	0.0361779	0.0246058	-0.0121004
ZNF687	0.172896	0.0668784	0.0931877	0.119351	zinc finger protein 687	1_5_2_Transcription factors	0.0840112	-0.150498	-0.076402	0.0164534	NA	0.0263517
RFX5	0.00919618	0.0133381	0.0128992	0.0446224	regulatory factor X5	1_5_2_Transcription factors	-0.00383775	0.0484647	0.0200782	0.0632443	0.204403	-0.009593
GATAD2B	0.338464	0.302726	0.360314	0.860893	GATA zinc finger domain containing 2B	1_5_2_Transcription factors	0.0096574	-0.588478	0.0604195	0.0742524	0.138239	-0.0186782
CREB3L4	0.0423481	0.139153	0.0707068	0.185624	cAMP responsive element binding protein 3 like 4	1_5_2_Transcription factors	-0.0286311	-0.0520577	0.000491621	0.00640895	-0.0516199	-0.0647521
ZBTB7B	0.131235	0.109411	0.127831	0.0957099	zinc finger and BTB domain containing 7B	1_5_2_Transcription factors	0.010493	0.086802	-0.0122473	0.0164069	NA	-0.00703704
GON4L	0.560719	0.690844	0.450585	1.40958	gon-4 like	1_5_2_Transcription factors	0.0769916	-0.906504	0.153829	0.092688	-0.651457	-0.0804412
GLMP	0.0101371	0.0384933	0.0481756	0.00214546	glycosylated lysosomal membrane protein	1_5_2_Transcription factors	-0.035892	NA	0.0562067	0.102396	NA	0.0447206
MEF2D	0.929348	1.12605	1.60196	1.43754	myocyte enhancer factor 2D	1_5_2_Transcription factors	-0.26626	-0.241549	0.379567	0.113377	-0.108314	0.0732403
ETV3L	0	0	0	0	ETS variant transcription factor 3 like	1_5_2_Transcription factors	NA	NA	NA	NA	NA	NA
ETV3	0.204266	0.0640463	0.03654	0.11363	ETS variant transcription factor 3	1_5_2_Transcription factors	0.130479	-0.0917018	-0.0183092	0.02233	NA	0.0309075
MNDA	0.0158099	0.0781877	0.00492247	0.103226	myeloid cell nuclear differentiation antigen	1_5_2_Transcription factors	0.0123262	-0.0863461	0.127056	0.00629672	0.0742894	0.000725403
NHLH1	0.0807054	0.0398189	0.0910984	0.129971	nescient helix-loop-helix 1	1_5_2_Transcription factors	-0.00872256	NA	0.0114232	-0.0568223	0.0407733	-0.0353321
USF1	0.0775563	0.0915928	0.0196588	0.202815	upstream transcription factor 1	1_5_2_Transcription factors	0.0627331	-0.0875997	0.0314044	0.00824594	NA	-0.0267396
ATF6	0.423677	0.39489	0.513039	0.405138	activating transcription factor 6	1_5_2_Transcription factors	-0.0220589	-0.0997384	0.307308	0.0932472	0.312008	-0.0770503
PBX1	0.579566	0.520901	0.818649	1.26474	PBX homeobox 1	1_5_2_Transcription factors	-0.142271	-0.629741	0.0701021	0.371156	-0.375759	-0.0466049
LMX1A	0	0	0	0	LIM homeobox transcription factor 1 alpha	1_5_2_Transcription factors	NA	NA	NA	NA	NA	NA
MAEL	0.0181906	0.0128724	0.0147654	0.00753116	maelstrom spermatogenic transposon silencer	1_5_2_Transcription factors	0.00910723	NA	0.0297439	0.0242659	0.0100347	0.0270212
POU2F1	1.04729	0.776133	1.06235	1.42997	POU class 2 homeobox 1	1_5_2_Transcription factors	-0.00948282	-0.990707	0.314625	0.0468472	-0.166899	0.0326218
CREG1	1.00314	0.961913	1.41158	1.46567	cellular repressor of E1A stimulated genes 1	1_5_2_Transcription factors	-0.161326	0.0106228	-0.247298	0.0626142	-0.49035	0.294585
TBX19	0.0109663	0	0	0.0262271	T-box transcription factor 19	1_5_2_Transcription factors	0.0123626	NA	0.00303273	NA	NA	0.00170116
BLZF1	0.423253	0.269423	0.258188	0.233465	basic leucine zipper nuclear factor 1	1_5_2_Transcription factors	0.118334	-0.0474009	0.243759	0.0856078	0.12046	-0.0611919
PRRX1	0	0	0	0	paired related homeobox 1	1_5_2_Transcription factors	NA	NA	NA	0.00410678	NA	-0.00678815
ZBTB37	0.688528	0.338974	0.624673	0.540713	zinc finger and BTB domain containing 37	1_5_2_Transcription factors	0.0579735	-0.146026	0.24557	0.003142	0.348959	0.000211318
LHX4	1.25074	0.739202	0.861501	0.807351	LIM homeobox 4	1_5_2_Transcription factors	0.216597	-0.545779	0.363249	0.0021666	0.0308397	-0.0715659
IER5	0.762798	1.81867	1.25751	3.4931	immediate early response 5	1_5_2_Transcription factors	-0.226851	-1.5285	0.185824	0.0038985	0.0231816	-0.0176946
ZNF648	0.0028709	0	0	0	zinc finger protein 648	1_5_2_Transcription factors	0.00325125	NA	NA	NA	NA	-0.0048255
SWT1	0.0226393	0.0345744	0.0664775	0.0328573	SWT1 RNA endoribonuclease homolog	1_5_2_Transcription factors	-0.0458314	-0.0811507	0.0406563	0.00651941	0.0819934	-0.00931761
ZBTB41	0.356091	0.18548	0.298033	0.201895	zinc finger and BTB domain containing 41	1_5_2_Transcription factors	0.0994934	-0.267755	0.110706	0.0894891	0.300851	-0.0378349
LHX9	0	0	0	0	LIM homeobox 9	1_5_2_Transcription factors	NA	NA	0.00435821	0.309616	0.00160061	-0.146094
ZNF281	0.304593	0.361131	0.38488	0.695852	zinc finger protein 281	1_5_2_Transcription factors	-0.0362545	-0.140796	-0.1061	0.0765224	-0.368645	-0.0507619
ASCL5	0	0.00626454	0.00198516	0.00534618	achaete-scute family bHLH transcription factor 5	1_5_2_Transcription factors	-0.00220089	NA	0.0149565	NA	NA	0.000832792
ELF3	0.00453908	0.0196687	0.0186203	0.414228	E74 like ETS transcription factor 3	1_5_2_Transcription factors	-0.0153202	-0.440992	-0.373173	-0.00402415	0.00624298	0.00569108
MYOG	0	0	0	0.030225	myogenin	1_5_2_Transcription factors	NA	NA	-0.0928172	NA	0.0104315	0.00298277
ZC3H11A	0.0104326	0.0241656	0.0345278	0.00183715	zinc finger CCCH-type containing 11A	1_5_2_Transcription factors	-0.0258415	0.00686631	-0.178637	NA	-0.132931	-0.0551844
ZBED6	0.0120761	0.0167857	0.0150513	0.00372117	zinc finger BED-type containing 6	1_5_2_Transcription factors	-0.00296193	NA	-0.000893226	NA	0.267767	-0.062417
SOX13	0.00252725	0	0	0	SRY-box transcription factor 13	1_5_2_Transcription factors	0.00286263	NA	0.00510896	-0.0215969	NA	-0.00537834
ELK4	0.229015	0.192997	0.117504	0.324003	ETS transcription factor ELK4	1_5_2_Transcription factors	0.066271	-0.198106	-0.00969926	0.0240642	-0.209181	0.0442733
IKBKE	0	0.0114657	0.0051391	0	inhibitor of nuclear factor kappa B kinase subunit epsilon	1_5_2_Transcription factors	-0.00568763	NA	0.0071325	0.00410678	NA	NA
SERTAD4	0.0209993	0.0147303	0.00166013	0	SERTA domain containing 4	1_5_2_Transcription factors	0.0217	0.0522869	0.0167496	-0.0582119	NA	-0.0419794
ATF3	0.202892	0.448456	0.175729	0.225454	activating transcription factor 3	1_5_2_Transcription factors	-0.0303767	-0.315188	-0.499771	0.0485382	0.0407869	-0.00337534
BATF3	0.00788098	0.0158233	0.0195947	0.0133025	basic leucine zipper ATF-like transcription factor 3	1_5_2_Transcription factors	-0.012615	-0.0343753	0.0164986	-0.00592339	NA	0.00152219
PROX1	0.0260584	0.157507	0.127163	0.00507922	prospero homeobox 1	1_5_2_Transcription factors	-0.071266	0.0598379	-0.153372	0.211846	-0.0599538	0.00342987
ZC3H11B	0.0181449	0.0186095	0.00225833	0	zinc finger CCCH-type containing 11B	1_5_2_Transcription factors	0.0178699	0.0713284	NA	8.26317e-05	NA	NA
HLX	0	0	0.00286363	0	H2.0 like homeobox	1_5_2_Transcription factors	-0.00317327	NA	NA	NA	NA	NA
TAF1A	0.0907499	0.0745928	0.0242882	0.152184	TATA-box binding protein associated factor, RNA polymerase I subunit A	1_5_2_Transcription factors	0.0290359	-0.300548	0.0398313	0.00662813	0.0772812	0.00304859
MIXL1	0	0.00257115	0	0.00384902	Mix paired-like homeobox	1_5_2_Transcription factors	NA	NA	NA	NA	NA	-0.0028234
ZNF678	0.204807	0.0840563	0.116371	0.122141	zinc finger protein 678	1_5_2_Transcription factors	0.0511877	-0.158063	-0.0510874	0.0203673	0.126347	-0.00140378
TAF5L	0.14345	0.152676	0.235769	0.303426	TATA-box binding protein associated factor 5 like	1_5_2_Transcription factors	-0.0375865	-0.214356	-0.0844748	0.0341335	-0.0626875	0.019885
ZBTB18	1.06085	0.775254	0.540874	1.01905	zinc finger and BTB domain containing 18	1_5_2_Transcription factors	0.318547	-0.157734	0.217818	-0.0472913	NA	0.0745993
AHCTF1	0.308464	0.233707	0.260706	0.427292	AT-hook containing transcription factor 1	1_5_2_Transcription factors	0.108	-0.266287	0.0804332	0.0356933	-0.291247	-0.00449071
ZNF695	0	0	0	0	zinc finger protein 695	1_5_2_Transcription factors	NA	NA	NA	NA	NA	-0.0023947
ZNF670	0.127711	0.0390519	0.0644219	0.0389823	zinc finger protein 670	1_5_2_Transcription factors	0.00098118	0.0202223	0.0355249	0.0164069	-0.0517702	-0.0338534
ZNF669	0.157889	0.220997	0.18329	0.394853	zinc finger protein 669	1_5_2_Transcription factors	0.0416374	-0.0692086	0.114157	0.0127044	0.245227	0.0557356
ZNF124	0.191793	0.0869828	0.0945299	0.164694	zinc finger protein 124	1_5_2_Transcription factors	0.055581	-0.120497	0.052486	0.0103772	0.0838432	-0.00408657
ZNF496	0.0607605	0.0555212	0.0812485	0.0451693	zinc finger protein 496	1_5_2_Transcription factors	-0.019689	0.0418723	0.0474625	0.0321553	0.0181832	0.0546308
ZNF672	0.1448	0.281954	0.183955	0.146678	zinc finger protein 672	1_5_2_Transcription factors	-0.0350765	0.14474	0.186914	0.0872395	-0.745912	-0.00271601
ZNF692	0.159583	0.213103	0.136078	0.428617	zinc finger protein 692	1_5_2_Transcription factors	0.0586205	-0.582323	0.0578557	0.0589821	0.203907	-0.0457021
MYT1L	0.0068471	0.139838	0.121953	0.0105907	myelin transcription factor 1 like	1_5_2_Transcription factors	-0.110044	0.150888	0.0821811	0.256209	0.621995	-0.0156893
SOX11	0	0.0193218	0.0134748	0	SRY-box transcription factor 11	1_5_2_Transcription factors	-0.00208264	0.0566891	-0.0212673	-0.0112559	NA	-0.074822
ID2	0.841355	1.25955	0.760891	1.18208	inhibitor of DNA binding 2	1_5_2_Transcription factors	0.03408	-0.74627	-0.0457115	0.0258568	-0.591445	0.0919981
TAF1B	0.480349	0.345616	0.321112	0.2105	TATA-box binding protein associated factor, RNA polymerase I subunit B	1_5_2_Transcription factors	0.00545182	-0.157236	0.211596	0.0487514	-0.122652	0.0721715
GRHL1	0.173986	0.215265	0.21727	0.620226	grainyhead like transcription factor 1	1_5_2_Transcription factors	-0.0359183	-0.534397	0.0749242	0.014409	-0.136995	-0.0312775
KLF11	0.0202775	0.0459794	0.0758308	0.254714	Kruppel like factor 11	1_5_2_Transcription factors	-0.00952248	-0.157655	0.0398904	0.014409	0.0316521	-0.0378507
MYCN	0.00425052	0.0120096	0.00365331	0	MYCN proto-oncogene, bHLH transcription factor	1_5_2_Transcription factors	0.000763319	NA	0.00240964	-0.00703167	-0.0960101	0.108799
MSGN1	0	0	0	0	mesogenin 1	1_5_2_Transcription factors	NA	NA	NA	NA	NA	NA
ASXL2	0.218167	0.174713	0.311622	0.192257	ASXL transcriptional regulator 2	1_5_2_Transcription factors	-0.0631338	-0.151472	0.0206227	0.0391296	0.443811	-0.0474595
TCF23	0.0106352	0.00649992	0	0	transcription factor 23	1_5_2_Transcription factors	0.0119916	NA	NA	NA	NA	-0.000447869
GTF3C2	0.178024	0.128	0.129206	0.20228	general transcription factor IIIC subunit 2	1_5_2_Transcription factors	0.0499246	0.0947553	0.0352266	0.0475534	-0.277967	-0.0471599
ZNF513	0.103436	0.0728384	0.0342417	0.0805392	zinc finger protein 513	1_5_2_Transcription factors	0.0157134	0.0865075	-0.0988305	0.0527203	0.0385184	-0.000628749
ZNF512	0.105143	0.119969	0.101255	0.191117	zinc finger protein 512	1_5_2_Transcription factors	0.00617039	-0.0138241	0.180854	0.067735	-0.656053	0.0455006
FOSL2	0.0941963	0.0400174	0.00895055	0.134268	FOS like 2, AP-1 transcription factor subunit	1_5_2_Transcription factors	0.0916326	-0.122701	0.0316122	0.0164534	NA	-0.000637734
LBH	11.7209	10.6408	8.27045	3.03075	LBH regulator of WNT signaling pathway	1_5_2_Transcription factors	0.322711	0.937485	0.415531	0.0594487	0.32904	0.280711
CEBPZ	1.03605	0.427968	0.540426	0.555232	CCAAT enhancer binding protein zeta	1_5_2_Transcription factors	0.320626	-0.220349	0.379356	0.168329	0.308873	0.0475508
ZFP36L2	0.0304933	0.105262	0.0631351	0.255612	ZFP36 ring finger protein like 2	1_5_2_Transcription factors	-0.017193	-0.495991	-0.0724804	0.0203673	0.0889246	0.050321
SIX3	0.119819	0.252741	0.464504	0.203958	SIX homeobox 3	1_5_2_Transcription factors	-0.18741	-0.280441	0.0452358	-0.328623	-0.1807	-0.050949
SIX2	0	0	0	0.0244147	SIX homeobox 2	1_5_2_Transcription factors	NA	-0.108724	NA	NA	NA	NA
FOXN2	0.0662526	0.0316233	0.0277787	0.0483074	forkhead box N2	1_5_2_Transcription factors	0.0420967	0.0157686	0.0459135	-0.0328472	0.00284897	-0.00531565
GTF2A1L	0	0	0	0	general transcription factor IIA subunit 1 like	1_5_2_Transcription factors	NA	NA	NA	NA	NA	NA
REL	0.77583	0.516235	0.75085	1.69097	REL proto-oncogene, NF-kB subunit	1_5_2_Transcription factors	0.0494657	-0.911232	-0.251305	0.0928628	0.277704	0.0253075
OTX1	0	0	0	0	orthodenticle homeobox 1	1_5_2_Transcription factors	NA	NA	NA	NA	NA	-0.00178956
SERTAD2	0.594754	0.503763	0.560053	0.481682	SERTA domain containing 2	1_5_2_Transcription factors	-0.00323639	-0.123576	0.0115634	0.0144326	-0.0906501	-0.0325944
MEIS1	0.651334	0.56064	0.683771	1.31242	Meis homeobox 1	1_5_2_Transcription factors	0.0182263	-0.316667	0.136702	0.0919481	-0.563975	0.0245838
MXD1	0.495996	0.411428	0.474685	1.01332	MAX dimerization protein 1	1_5_2_Transcription factors	0.0764844	-0.403961	0.0864671	0.0425084	0.0220481	-0.00486709
FIGLA	0	0	0	0.00208397	folliculogenesis specific bHLH transcription factor	1_5_2_Transcription factors	NA	NA	NA	NA	NA	NA
VAX2	0.00563652	0.109078	0.137515	0.87686	ventral anterior homeobox 2	1_5_2_Transcription factors	-0.13302	-0.226985	-0.532252	0.199708	-0.00731465	-0.233076
ZNF638	1.55728	1.14742	1.27668	1.73834	zinc finger protein 638	1_5_2_Transcription factors	0.122923	-0.459681	-0.0306242	0.0872615	-0.30568	-0.173492
EMX1	0	0	0	0	empty spiracles homeobox 1	1_5_2_Transcription factors	NA	NA	NA	NA	NA	NA
NOTO	0	0	0.00260361	0	notochord homeobox	1_5_2_Transcription factors	-0.00288555	NA	NA	0.00819677	NA	-0.000475658
EGR4	0	0.00945454	0.00965573	0.0401798	early growth response 4	1_5_2_Transcription factors	-0.0106598	-0.0420479	0.00767687	0.0203673	NA	0.0049262
TET3	0.351216	0.188521	0.326133	0.236412	tet methylcytosine dioxygenase 3	1_5_2_Transcription factors	0.0649688	-0.0784541	0.105613	0.00640895	-0.0500442	-0.0145711
LBX2	0	0	0	0.0018301	ladybird homeobox 2	1_5_2_Transcription factors	NA	NA	NA	NA	NA	NA
TLX2	0.163454	0.239624	0.125066	0.225415	T cell leukemia homeobox 2	1_5_2_Transcription factors	0.0401055	0.098261	0.133994	0.010256	0.00815446	-0.0014087
GCFC2	0.0492815	0.107863	0.140453	0.119509	GC-rich sequence DNA-binding factor 2	1_5_2_Transcription factors	-0.0658051	-0.119759	-0.00155416	0.0374293	NA	-0.0634224
TCF7L1	0.00328094	0.00120091	0	0.00472356	transcription factor 7 like 1	1_5_2_Transcription factors	0.00371476	NA	NA	-0.0020141	NA	0.00237624
ATOH8	0	0	0	0.0602571	atonal bHLH transcription factor 8	1_5_2_Transcription factors	NA	-0.247519	-0.12766	-0.00192339	NA	-0.042694
FOXI3	0	0	0	0.00188311	forkhead box I3	1_5_2_Transcription factors	NA	NA	NA	NA	NA	NA
ZNF514	0.260237	0.221123	0.2525	0.204429	zinc finger protein 514	1_5_2_Transcription factors	0.0116077	-0.169052	0.145569	0.043182	-0.0598049	0.0167038
ZNF2	0.0847619	0.0190848	0.0900742	0.0319635	zinc finger protein 2	1_5_2_Transcription factors	0.040964	0.00990311	-0.119425	0.0143371	0.109686	-0.00883545
AFF3	0.236423	0.102809	0.0577364	0.0315441	AF4/FMR2 family member 3	1_5_2_Transcription factors	0.128578	-0.0361346	-0.023515	0.14168	0.00187935	0.0011245
NPAS2	0	0.0114245	0	0.0159023	neuronal PAS domain protein 2	1_5_2_Transcription factors	NA	NA	0.0070458	0.0144792	0.0223915	-0.0017849
CREG2	0.0245142	0.0363796	0.0497303	0.0798436	cellular repressor of E1A stimulated genes 2	1_5_2_Transcription factors	-0.0262983	0.0298244	-0.0712719	0.0417481	NA	0.0359328
RFX8	0	0	0	0	RFX family member 8, lacking RFX DNA binding domain	1_5_2_Transcription factors	NA	NA	NA	NA	NA	-0.00714415
POU3F3	0	0	0	0	POU class 3 homeobox 3	1_5_2_Transcription factors	NA	NA	NA	-0.0291969	NA	-0.00320322
ZC3H8	0.264853	0.165961	0.200723	0.200536	zinc finger CCCH-type containing 8	1_5_2_Transcription factors	0.0954086	-0.0905609	0.144905	0.189333	-0.226197	-0.0600148
ZC3H6	1.65472	0.889224	1.15744	0.814493	zinc finger CCCH-type containing 6	1_5_2_Transcription factors	0.251106	0.125046	0.326468	0.237364	0.291208	-0.0708203
FOXD4L1	0	0	0.00326216	0	forkhead box D4 like 1	1_5_2_Transcription factors	-0.0036141	NA	NA	NA	NA	-0.000110483
EN1	0	0	0	0	engrailed homeobox 1	1_5_2_Transcription factors	NA	NA	NA	NA	-0.00857947	NA
GLI2	0	0	0	0	GLI family zinc finger 2	1_5_2_Transcription factors	NA	NA	NA	NA	NA	-0.0089922
TFCP2L1	0.00625304	0	0	0.00174198	transcription factor CP2 like 1	1_5_2_Transcription factors	0.00706797	NA	0.00287901	NA	NA	0.00318811
ZRANB3	0.0292077	0.0321216	0.0934755	0.127316	zinc finger RANBP2-type containing 3	1_5_2_Transcription factors	-0.0766575	-0.108332	0.0407391	0.0322959	0.225177	0.0088433
ZEB2	0.0295319	0.18781	0.150428	0.00763253	zinc finger E-box binding homeobox 2	1_5_2_Transcription factors	-0.101845	0.1357	-0.00817939	0.274275	0.537713	-0.0062497
MBD5	0.581706	0.505021	0.781739	1.43224	methyl-CpG binding domain protein 5	1_5_2_Transcription factors	-0.142267	-0.999311	-0.234994	0.0729633	0.133716	0.0143052
BAZ2B	1.61826	1.43044	1.66343	3.54784	bromodomain adjacent to zinc finger domain 2B	1_5_2_Transcription factors	0.0361281	-1.02441	-0.274869	0.105303	-0.766594	-0.167543
TBR1	0.00510788	0.0101505	0.00850162	0	T-box brain transcription factor 1	1_5_2_Transcription factors	-0.00361434	0.0633572	-0.00174892	0.0122701	NA	NA
CSRNP3	1.01598	0.701825	0.868429	0.451368	cysteine and serine rich nuclear protein 3	1_5_2_Transcription factors	0.0557222	-0.321476	0.362992	0.143317	-0.107431	-0.145372
SP5	0	0.000812039	0.00938587	0.00568576	Sp5 transcription factor	1_5_2_Transcription factors	-0.0103634	NA	NA	NA	NA	NA
DLX1	0	0	0	0	distal-less homeobox 1	1_5_2_Transcription factors	NA	NA	NA	NA	NA	-0.00417113
DLX2	0	0.0145173	0.00888629	0.014347	distal-less homeobox 2	1_5_2_Transcription factors	-0.00981448	0.0224085	NA	NA	NA	-0.0191446
SP3	0.191895	0.278901	0.308674	0.215944	Sp3 transcription factor	1_5_2_Transcription factors	-0.0560287	0.0196641	0.0925983	0.0331763	0.135425	-0.0716569
SP9	0	0	0	0	Sp9 transcription factor	1_5_2_Transcription factors	NA	NA	NA	NA	NA	-0.000884497
ATF2	0.364081	0.361482	0.210583	0.38303	activating transcription factor 2	1_5_2_Transcription factors	0.0790369	-0.334963	0.0601149	0.174518	-0.818257	-0.0451664
EVX2	0	0	0	0	even-skipped homeobox 2	1_5_2_Transcription factors	NA	NA	NA	NA	NA	NA
HOXD13	0	0	0	0	homeobox D13	1_5_2_Transcription factors	NA	NA	NA	NA	NA	NA
HOXD12	0	0	0	0	homeobox D12	1_5_2_Transcription factors	NA	NA	NA	NA	NA	NA
HOXD11	0	0	0	0	homeobox D11	1_5_2_Transcription factors	NA	NA	NA	NA	NA	NA
HOXD10	0	0	0	0	homeobox D10	1_5_2_Transcription factors	NA	NA	NA	NA	NA	NA
HOXD9	0	0	0	0	homeobox D9	1_5_2_Transcription factors	NA	NA	NA	NA	NA	NA
HOXD8	0	0	0	0	homeobox D8	1_5_2_Transcription factors	NA	NA	NA	NA	NA	-0.000767425
HOXD3	0	0	0	0	homeobox D3	1_5_2_Transcription factors	NA	NA	NA	NA	NA	NA
HOXD4	0	0	0	0	homeobox D4	1_5_2_Transcription factors	NA	NA	NA	NA	NA	NA
HOXD1	0	0	0	0	homeobox D1	1_5_2_Transcription factors	NA	NA	NA	NA	NA	NA
NFE2L2	0.71864	0.414835	0.509773	0.621298	nuclear factor, erythroid 2 like 2	1_5_2_Transcription factors	0.261008	-0.241648	0.4105	0.111174	-0.199892	0.00964045
ZNF385B	1.4105	0.820797	0.955634	0.705844	zinc finger protein 385B	1_5_2_Transcription factors	0.3056	0.186001	0.0221876	0.0790407	-0.574003	-0.0123479
ZNF804A	0.0527114	0.0344085	0.0702125	0.0548768	zinc finger protein 804A	1_5_2_Transcription factors	-0.0148878	-0.229879	0.0266098	-0.069758	0.26936	0.0275132
ZC3H15	2.29611	1.5506	1.53557	1.16767	zinc finger CCCH-type containing 15	1_5_2_Transcription factors	0.211751	0.0668754	0.156305	0.219857	0.464752	-0.00798649
ZSWIM2	0	0	0	0	zinc finger SWIM-type containing 2	1_5_2_Transcription factors	NA	NA	NA	NA	NA	0.00531691
NAB1	0.428679	0.260895	0.23572	0.289243	NGFI-A binding protein 1	1_5_2_Transcription factors	0.134935	-0.162548	0.230705	0.105133	0.075371	0.0279997
GTF3C3	0.201826	0.201634	0.21895	0.319367	general transcription factor IIIC subunit 3	1_5_2_Transcription factors	0.0733582	-0.185379	0.16491	0.0487514	-0.75515	-0.00348866
SATB2	0	0.00081386	0.00270608	0	SATB homeobox 2	1_5_2_Transcription factors	-0.00299895	NA	NA	0.0106111	NA	-0.011935
BZW1	0.581022	0.626934	0.409195	0.514357	basic leucine zipper and W2 domains 1	1_5_2_Transcription factors	0.0969741	-0.370876	-0.172433	0.195852	-0.187394	-0.0823852
NIF3L1	0.217221	0.23528	0.170403	0.15846	NGG1 interacting factor 3 like 1	1_5_2_Transcription factors	0.00265449	-0.189233	0.197124	0.0242061	0.15289	0.0334274
CARF	0.270174	0.181244	0.169551	0.248296	calcium responsive transcription factor	1_5_2_Transcription factors	-0.0334891	-0.00818991	0.0843267	0.0725844	NA	0.00725768
ZDBF2	0.419342	0.193789	0.451051	0.235528	zinc finger DBF-type containing 2	1_5_2_Transcription factors	0.0367615	-0.0214653	0.178463	0.0392003	-0.289675	-0.0693781
KLF7	0.0713763	0.12396	0.137022	0.0646364	Kruppel like factor 7	1_5_2_Transcription factors	-0.0146655	0.100606	-0.0689164	0.158208	0.0147859	0.0140406
CREB1	0.518655	0.432258	0.516786	0.493255	cAMP responsive element binding protein 1	1_5_2_Transcription factors	-0.053341	0.100043	0.0492302	0.0889958	-0.409247	-0.144482
IKZF2	0.220713	0.11317	0.105683	0.119686	IKAROS family zinc finger 2	1_5_2_Transcription factors	0.120831	-0.0647504	0.0715142	0.0043027	-0.222204	0.00947723
ZNF142	0.0358486	0.0123736	0.0268703	0.0395732	zinc finger protein 142	1_5_2_Transcription factors	0.0104719	-0.137874	-0.036755	0.0416653	0.0688923	-0.0198286
FEV	0.0088048	0.0063441	0	0	FEV transcription factor, ETS family member	1_5_2_Transcription factors	0.00993799	NA	0.00294666	0.0143128	NA	NA
ZFAND2B	0.0961128	0.209003	0.151044	0.228814	zinc finger AN1-type containing 2B	1_5_2_Transcription factors	-0.0515067	-0.100485	0.0111823	0.149301	-0.0810811	0.0673332
SP110	0	0.0328648	0.0453816	0.00743778	SP110 nuclear body protein	1_5_2_Transcription factors	-0.0110615	NA	0.00246448	0.0163269	0.0977183	0.000124828
SP140	0.0103436	0.0170754	0.0275298	0.0219514	SP140 nuclear body protein	1_5_2_Transcription factors	-0.0184328	NA	0.00970235	0.00410678	0.0521631	-0.000573708
SP140L	0.0156175	0.0115905	0.0743988	0.0767811	SP140 nuclear body protein like	1_5_2_Transcription factors	-0.0617816	NA	0.0215954	0.00623992	0.0861771	0.0138013
SP100	0.0116731	0.0199367	0.0111498	0.0928012	SP100 nuclear antigen	1_5_2_Transcription factors	0.00085514	NA	0.00333284	NA	0.0167041	0.0285486
GBX2	0	0	0	0.0342809	gastrulation brain homeobox 2	1_5_2_Transcription factors	NA	NA	NA	-0.0020141	NA	NA
LRRFIP1	0.115519	0.236029	0.220849	0.361631	LRR binding FLII interacting protein 1	1_5_2_Transcription factors	-0.0864294	0.0255889	0.120298	0.143651	0.361298	-0.014278
HES6	1.03165	1.07731	0.86275	1.31112	hes family bHLH transcription factor 6	1_5_2_Transcription factors	0.0822136	-1.29084	0.324758	0.29531	0.156096	0.499685
TWIST2	0	0	0	0	twist family bHLH transcription factor 2	1_5_2_Transcription factors	NA	NA	NA	NA	NA	NA
THAP4	0.118784	0.152764	0.126684	0.27424	THAP domain containing 4	1_5_2_Transcription factors	-0.00515575	-0.231707	-0.0847501	0.122444	0.121599	-0.0180924
BHLHE40	0.0240136	0.276849	0.0630545	0.273655	basic helix-loop-helix family member e40	1_5_2_Transcription factors	-0.0407684	-0.264478	-0.336009	-0.0395757	-0.0180128	0.003929
BRPF1	0.0353196	0.0653944	0.0508246	0.0330996	bromodomain and PHD finger containing 1	1_5_2_Transcription factors	-0.0155939	NA	0.0524197	0.0300292	-0.00748755	-0.0281716
SATB1	0.749016	0.597711	0.95625	1.15713	SATB homeobox 1	1_5_2_Transcription factors	-0.0938219	-0.508968	0.356852	-0.00926449	0.834879	0.0631057
ZNF385D	0.0679719	0.286207	0.0854298	0.197346	zinc finger protein 385D	1_5_2_Transcription factors	-0.00101113	-0.0450762	0.227005	0.274433	0.246974	-0.0919139
EOMES	0.0403122	0.0460695	0.0153583	0	eomesodermin	1_5_2_Transcription factors	-0.0132681	0.230534	0.0207522	0.086155	0.00542361	0.00585993
ZCWPW2	0	0.0420805	0.0330275	0.0181569	zinc finger CW-type and PWWP domain containing 2	1_5_2_Transcription factors	-0.036001	-0.0383957	0.0372907	0.0203673	NA	-0.00418287
ZNF860	0	0.00133812	0	0	zinc finger protein 860	1_5_2_Transcription factors	NA	NA	0.00248453	NA	0.00956546	NA
UBP1	0.195908	0.153382	0.218417	0.151394	upstream binding protein 1	1_5_2_Transcription factors	-0.00917575	0.0223198	0.156024	0.0849058	0.330724	-0.0177205
LRRFIP2	0.293525	0.374213	0.405122	0.382835	LRR binding FLII interacting protein 2	1_5_2_Transcription factors	-0.075622	-0.171417	-0.300959	0.0880427	-0.121817	-0.099685
CSRNP1	0.0283383	0.0939577	0.00572448	0.0804184	cysteine and serine rich nuclear protein 1	1_5_2_Transcription factors	0.0253057	0.10909	-0.203115	0.010417	NA	-0.0088319
ZNF619	0.00754657	0.0221113	0.026453	0.0187453	zinc finger protein 619	1_5_2_Transcription factors	-0.0204133	-0.0837611	0.00907727	0.0002459	0.0413453	0.000527328
ZNF620	0.178702	0.0654686	0.0367628	0.188056	zinc finger protein 620	1_5_2_Transcription factors	0.0963011	-0.0835493	-0.0900439	0.00498238	-0.027438	-0.0549511
ZNF621	0.135584	0.0880714	0.126907	0.207215	zinc finger protein 621	1_5_2_Transcription factors	0.0623596	-0.307892	0.0564326	0.0320633	0.536929	0.0511683
ZBTB47	0.0395928	0.0107857	0	0.0841	zinc finger and BTB domain containing 47	1_5_2_Transcription factors	0.0439319	-0.213142	0.00972378	0.0223613	-0.012435	-0.00367148
ZNF662	0.117901	0.0652127	0.0822488	0.0431574	zinc finger protein 662	1_5_2_Transcription factors	0.0381627	0.00921897	0.0501576	-0.00363385	-0.167259	0.00785649
ZNF445	0.357148	0.25256	0.372549	0.663114	zinc finger protein 445	1_5_2_Transcription factors	0.0320093	-0.435453	0.206983	0.0547598	0.309138	-0.0218857
ZNF852	0.0773268	0.00382603	0.0349866	0.00188311	zinc finger protein 852	1_5_2_Transcription factors	0.0459819	NA	-0.0474299	0.00824594	NA	0.00144239
ZKSCAN7	0.020017	0.0263867	0.036597	0.091199	zinc finger with KRAB and SCAN domains 7	1_5_2_Transcription factors	-0.0173634	-0.0829675	0.0270977	0.00839111	NA	-0.0217831
ZNF660	0.0923127	0.151207	0.0580481	0.188095	zinc finger protein 660	1_5_2_Transcription factors	0.0371488	0.0308446	-0.0164279	0.0126153	0.117838	-0.126315
ZNF197	0.159976	0.201903	0.0670729	0.183531	zinc finger protein 197	1_5_2_Transcription factors	0.094953	-0.187875	-0.0824134	0.0106491	-0.201261	0.0241921
ZNF35	0.17383	0.0583618	0.0246683	0.170911	zinc finger protein 35	1_5_2_Transcription factors	0.157843	-0.165574	-0.0656669	0.0183773	0.316917	-0.0442839
ZNF502	0.111322	0.0713052	0.0964302	0.266214	zinc finger protein 502	1_5_2_Transcription factors	0.0172385	-0.431695	0.0815711	0.0165137	-0.0162948	0.0245446
ZNF501	0.063272	0.0818774	0.0682499	0.0607053	zinc finger protein 501	1_5_2_Transcription factors	-0.00370536	0.0754951	0.0573203	0.014456	0.128377	-0.0135553
ZDHHC3	0.157058	0.14992	0.140978	0.187659	zinc finger DHHC-type palmitoyltransferase 3	1_5_2_Transcription factors	0.0550157	-0.275288	0.0878089	0.119493	0.204106	0.0272973
LIMD1	0.0191989	0.0169685	0	0	LIM domains containing 1	1_5_2_Transcription factors	0.0215441	0.0690424	-0.013559	0.00423792	0.00130072	-0.00960186
ZNF589	0.153172	0.141958	0.155137	0.0831571	zinc finger protein 589	1_5_2_Transcription factors	0.00683674	-0.0847434	0.0385424	0.0320179	-0.0601552	-0.0140102
QRICH1	0.121276	0.177573	0.22009	0.332927	glutamine rich 1	1_5_2_Transcription factors	-0.139947	-0.18497	-0.117835	0.0392715	-0.0607505	0.0708974
ZMYND10	0.117216	0.155709	0.182206	0.171303	zinc finger MYND-type containing 10	1_5_2_Transcription factors	-0.121335	0.0798024	-0.153702	0.0122701	0.0307205	0.00887612
PHF7	0.0929529	0.118846	0.151278	0.0639535	PHD finger protein 7	1_5_2_Transcription factors	-0.0793717	-0.0679623	0.0151561	0.0640106	0.0779413	0.0166716
HESX1	0.0320414	0.0323219	0.0416072	0.0633329	HESX homeobox 1	1_5_2_Transcription factors	-0.0094443	0.0228973	0.0523434	0.00417262	0.00936541	0.0059624
FEZF2	0.0206847	0.037295	0.0319895	0.0618328	FEZ family zinc finger 2	1_5_2_Transcription factors	-0.0116968	NA	0.00513015	0.0549197	NA	0.0130892
TMF1	1.5237	1.0671	1.342	1.29823	TATA element modulatory factor 1	1_5_2_Transcription factors	0.122569	-0.149834	0.324128	0.0875066	-0.162911	-0.152538
MITF	0.00242891	0.0272899	0.0295634	0.00349685	melanocyte inducing transcription factor	1_5_2_Transcription factors	-0.0257299	NA	0.0255797	0.0340261	0.0542992	0.00836651
FOXP1	0.289465	0.179206	0.128263	0.224519	forkhead box P1	1_5_2_Transcription factors	0.154077	-0.0578222	0.109602	0.0709683	0.158477	0.0303435
ZNF717	0.0403053	0.0681313	0.0553654	0.115523	zinc finger protein 717	1_5_2_Transcription factors	-0.0149303	-0.145313	0.0628815	0.0104564	0.0190646	-0.0541242
POU1F1	0	0	0	0	POU class 1 homeobox 1	1_5_2_Transcription factors	NA	NA	NA	NA	NA	NA
CGGBP1	0.863388	0.577013	0.643736	0.69915	CGG triplet repeat binding protein 1	1_5_2_Transcription factors	0.0638063	-0.433609	0.160284	0.124398	0.0634153	0.0467683
ZNF654	0.231077	0.188966	0.162901	0.559273	zinc finger protein 654	1_5_2_Transcription factors	0.0728657	-0.547747	0.168209	0.00704646	-0.518743	-0.108269
ZBTB11	0.307351	0.278676	0.23948	0.440855	zinc finger and BTB domain containing 11	1_5_2_Transcription factors	0.0633924	-0.46512	0.0307871	0.0279719	0.411663	-0.0625589
BBX	1.13183	0.815739	0.907394	1.21185	BBX high mobility group box domain containing	1_5_2_Transcription factors	0.176434	-0.372563	0.270306	0.238948	0.295976	-0.0589466
ZBED2	0	0	0	0	zinc finger BED-type containing 2	1_5_2_Transcription factors	NA	NA	NA	NA	NA	NA
USF3	0.204684	0.149897	0.21046	0.197664	upstream transcription factor family member 3	1_5_2_Transcription factors	0.0665151	-0.36434	-0.00932538	0.107064	NA	0.0103593
ZDHHC23	0.0255679	0.0220922	0.0614464	0.062018	zinc finger DHHC-type palmitoyltransferase 23	1_5_2_Transcription factors	-0.037384	NA	0.0135486	0.00209268	0.0289966	0.0013857
ZNF80	0.00957356	0	0	0	zinc finger protein 80	1_5_2_Transcription factors	0.010801	NA	NA	NA	NA	NA
ZBTB20	0.831977	0.841771	1.35662	1.28406	zinc finger and BTB domain containing 20	1_5_2_Transcription factors	-0.131782	-1.10686	0.104316	0.0534426	0.429946	0.00214821
GTF2E1	0.0479588	0.0886544	0.0552051	0.110958	general transcription factor IIE subunit 1	1_5_2_Transcription factors	-0.00649495	0.127715	0.00130839	0.0400143	0.0241965	-0.0254533
ARGFX	0	0	0	0	arginine-fifty homeobox	1_5_2_Transcription factors	NA	NA	NA	NA	NA	0.00083664
ZNF148	0.650407	0.485377	0.522908	0.664272	zinc finger protein 148	1_5_2_Transcription factors	0.0314606	-0.347693	0.116055	0.146408	0.634483	-0.0486794
KLF15	0.0432019	0.0332622	0.0293202	0.0852237	Kruppel like factor 15	1_5_2_Transcription factors	0.0187764	-0.0323208	0.0173571	NA	0.0206947	-0.00498976
ZXDC	0.168118	0.196163	0.117766	0.224509	ZXD family zinc finger C	1_5_2_Transcription factors	0.0571086	-0.250026	0.0122919	0.0126153	-0.547454	-0.0171844
GATA2	0.0143739	0.00332574	0	0	GATA binding protein 2	1_5_2_Transcription factors	0.0161733	NA	NA	NA	NA	-0.00303225
CNBP	3.37825	3.88063	2.34593	2.2066	CCHC-type zinc finger nucleic acid binding protein	1_5_2_Transcription factors	0.311378	0.116632	0.158589	0.237768	0.247811	0.173855
MBD4	0.660785	0.490441	0.403366	0.878254	methyl-CpG binding domain 4, DNA glycosylase	1_5_2_Transcription factors	0.123374	-0.692221	0.102643	0.0890135	0.246392	0.0150035
SOX14	0	0	0	0	SRY-box transcription factor 14	1_5_2_Transcription factors	NA	NA	NA	NA	NA	0.000275278
FOXL2	0	0	0	0	forkhead box L2	1_5_2_Transcription factors	NA	NA	NA	NA	NA	NA
FOXL2NB	0	0	0	0	FOXL2 neighbor	1_5_2_Transcription factors	NA	NA	NA	NA	NA	-0.00295357
ZBTB38	3.31123	1.83876	2.39325	1.23309	zinc finger and BTB domain containing 38	1_5_2_Transcription factors	0.142747	0.11772	0.574121	0.156446	-0.00406471	0.0616629
TFDP2	0.41749	0.27325	0.302211	0.383471	transcription factor Dp-2	1_5_2_Transcription factors	0.136034	0.129052	0.106428	0.0542689	0.192084	-0.133488
ZIC4	0	0	0	0.00225315	Zic family member 4	1_5_2_Transcription factors	NA	NA	0.00255114	-0.00803217	0.0490933	-0.0231918
ZIC1	0	0.0121571	0	0.0624573	Zic family member 1	1_5_2_Transcription factors	NA	-0.148384	-0.170526	-0.0140142	-0.0262997	-0.0601447
WWTR1	0.0194643	0.0693744	0.0740703	0.0578248	WW domain containing transcription regulator 1	1_5_2_Transcription factors	-0.0571664	-0.0743074	0.0356773	0.00829472	0.0887984	-0.0098276
TSC22D2	0.906514	0.471149	0.517406	0.74828	TSC22 domain family member 2	1_5_2_Transcription factors	0.242908	-0.286844	-0.0173327	0.0899761	0.0462538	0.029586
SHOX2	0.00542191	0.000938789	0.0041469	0.00149716	short stature homeobox 2	1_5_2_Transcription factors	0.00153935	NA	0.00573362	NA	NA	0.0016187
MLF1	1.13499	1.00111	0.806141	0.944914	myeloid leukemia factor 1	1_5_2_Transcription factors	0.124837	-0.278087	0.111428	0.0692458	0.0818421	0.0685985
ZBBX	0	0.000653779	0	0.025987	zinc finger B-box domain containing	1_5_2_Transcription factors	NA	NA	0.00486288	0.00410678	NA	-0.0106086
MYNN	0.471529	0.451397	0.38183	0.436124	myoneurin	1_5_2_Transcription factors	0.0327229	-0.129703	0.167801	0.0542689	0.251038	-0.0351652
SKIL	0.897546	0.753757	0.877709	1.22413	SKI like proto-oncogene	1_5_2_Transcription factors	0.0611189	-0.303624	0.263224	0.0118711	0.539438	-0.165852
ZMAT3	0.190355	0.276606	0.321214	0.261251	zinc finger matrin-type 3	1_5_2_Transcription factors	-0.0796538	-0.0183338	0.23952	0.112848	-0.0950674	0.0140352
ZNF639	0.776472	0.608952	0.575996	0.743059	zinc finger protein 639	1_5_2_Transcription factors	0.112279	-0.0342269	0.199054	0.0545262	0.190581	-0.0292677
SOX2	0.0248409	0.144744	0.137452	0.0470264	SRY-box transcription factor 2	1_5_2_Transcription factors	-0.0636523	0.173535	0.124863	-0.0974157	-0.259479	0.0175662
ETV5	0.0632684	0.0927689	0.0805559	0.257977	ETS variant transcription factor 5	1_5_2_Transcription factors	-0.0163257	-0.277085	0.0958087	-0.00907545	0.0265625	-0.00511556
TP63	0	0	0	0	tumor protein p63	1_5_2_Transcription factors	NA	NA	NA	NA	NA	0.00190915
HES1	0.288267	0.737505	0.338377	0.602978	hes family bHLH transcription factor 1	1_5_2_Transcription factors	0.0620077	-0.434856	-0.133271	0.127888	-0.308844	0.0170983
ZDHHC19	0.0073954	0.0128247	0.0259096	0	zinc finger DHHC-type palmitoyltransferase 19	1_5_2_Transcription factors	-0.0199972	0.0377301	0.0194136	0.0203673	NA	NA
ZNF595	0.0667964	0.0805119	0.100621	0.0299052	zinc finger protein 595	1_5_2_Transcription factors	-0.0328348	0.0525901	0.0502136	-0.00671366	0.00973187	-0.0101809
ZNF718	0.240761	0.0568372	0.088502	0.121879	zinc finger protein 718	1_5_2_Transcription factors	0.151336	-0.0694848	0.0222092	0.0379631	0.0533149	-0.00128561
ZNF732	0	0.000916702	0	0	zinc finger protein 732	1_5_2_Transcription factors	NA	NA	NA	NA	NA	0.000655671
ZNF141	0.196465	0.154586	0.248437	0.188441	zinc finger protein 141	1_5_2_Transcription factors	-0.0211076	0.0333161	0.0790122	0.0146584	-0.0153817	-0.0173497
ZNF721	0.367397	0.330339	0.3439	0.404766	zinc finger protein 721	1_5_2_Transcription factors	-0.0462989	-0.0571528	0.116388	0.0736659	0.515598	-0.00787523
CTBP1	0.511261	0.523971	0.568187	0.617191	C-terminal binding protein 1	1_5_2_Transcription factors	0.0464065	0.0164752	0.0262048	0.170686	-0.0795311	0.134111
NKX1-1	0	0	0	0	NK1 homeobox 1	1_5_2_Transcription factors	NA	NA	NA	NA	NA	NA
MXD4	0.447421	0.78473	0.604344	1.65225	MAX dimerization protein 4	1_5_2_Transcription factors	-0.032263	-1.17241	-0.095656	0.0574384	0.116977	0.0627077
ZFYVE28	0.144628	0.114454	0.321769	0.616548	zinc finger FYVE-type containing 28	1_5_2_Transcription factors	-0.116048	-0.628633	-0.0267776	0.0612688	0.260925	0.00306721
ZBTB49	0.0628917	0.0419903	0.0496719	0.165836	zinc finger and BTB domain containing 49	1_5_2_Transcription factors	0.0152457	-0.259891	0.0514102	0.00635306	-0.058447	-0.00856939
MSX1	0.0453356	0.0838333	0.0989233	0.0708194	msh homeobox 1	1_5_2_Transcription factors	-0.0540275	0.0654753	0.00367597	0.0043027	0.0654772	-0.0125183
HMX1	0	0.0451995	0.0329198	0.266259	H6 family homeobox 1	1_5_2_Transcription factors	-0.0232024	-0.416006	-0.0443094	0.00685358	-0.341713	-0.033396
ZNF518B	0.151779	0.160205	0.119467	0.165273	zinc finger protein 518B	1_5_2_Transcription factors	0.0370388	-0.305415	0.0899077	0.0374293	-0.0329382	-0.0372332
NKX3-2	0	0	0	0	NK3 homeobox 2	1_5_2_Transcription factors	NA	NA	NA	NA	NA	0.00117612
LCORL	0.807225	0.624029	0.536302	0.899758	ligand dependent nuclear receptor corepressor like	1_5_2_Transcription factors	0.218375	-0.799047	-0.0502213	0.0330372	0.604848	0.0155952
ZCCHC4	0.0600103	0.0657718	0.0203407	0.0722479	zinc finger CCHC-type containing 4	1_5_2_Transcription factors	0.0435298	0.0551651	-0.0830855	0.00839111	0.0256662	-0.00736649
RBPJ	1.64563	1.01958	1.43563	3.10102	recombination signal binding protein for immunoglobulin kappa J region	1_5_2_Transcription factors	0.15418	-0.643835	0.301289	0.15352	-0.271853	-0.110696
KLF3	0.221748	0.253091	0.133767	0.332414	Kruppel like factor 3	1_5_2_Transcription factors	0.0859431	-0.267242	0.0565413	0.043182	0.0689	0.0548499
PHOX2B	0	0	0	0	paired like homeobox 2B	1_5_2_Transcription factors	NA	NA	NA	NA	NA	NA
NFXL1	0.236886	0.0949022	0.137502	0.153458	nuclear transcription factor, X-box binding like 1	1_5_2_Transcription factors	0.0886758	-0.046885	0.0607049	0.0166567	-0.215284	0.00557836
GSX2	0	0	0	0	GS homeobox 2	1_5_2_Transcription factors	NA	NA	NA	NA	NA	NA
HOPX	0.0226378	0.0582731	0.00274799	0.0395811	HOP homeobox	1_5_2_Transcription factors	0.0253545	-0.17818	0.0228819	-0.00480344	-0.0060097	-0.0109199
THAP6	0.247615	0.204414	0.152704	0.177211	THAP domain containing 6	1_5_2_Transcription factors	0.140831	-0.0296096	0.0349998	0.000949217	0.255993	-0.0903803
PRDM8	0.24272	0.401644	0.251267	0.0908255	PR/SET domain 8	1_5_2_Transcription factors	0.00627442	0.160353	0.135645	-0.0215068	0.151864	0.0334509
THAP9	0.10843	0.0520657	0.036468	0.14125	THAP domain containing 9	1_5_2_Transcription factors	0.0200277	NA	0.0362584	0.0183613	-0.475129	-0.0106172
LIN54	0.32674	0.109296	0.152734	0.125145	lin-54 DREAM MuvB core complex component	1_5_2_Transcription factors	0.134452	-0.037993	-0.0513477	0.0184084	0.173887	0.0574881
NKX6-1	0	0	0	0	NK6 homeobox 1	1_5_2_Transcription factors	NA	NA	NA	NA	NA	-0.00201206
AFF1	3.14969	1.49782	2.7825	3.32794	AF4/FMR2 family member 1	1_5_2_Transcription factors	0.148625	-1.09956	-0.212308	0.0152259	0.0520698	-0.0441942
ATOH1	0	0	0	0	atonal bHLH transcription factor 1	1_5_2_Transcription factors	NA	NA	NA	NA	NA	NA
NFKB1	0.0356351	0.0699941	0.0382295	0.0945478	nuclear factor kappa B subunit 1	1_5_2_Transcription factors	-0.021687	-0.190213	0.0367434	0.0399374	-0.000185401	0.00596417
CXXC4	0.581424	0.423844	0.603412	0.491806	CXXC finger protein 4	1_5_2_Transcription factors	-0.0453516	0.00033083	0.0365002	0.0506217	0.20855	0.0245958
TET2	0.483557	0.259742	0.40705	0.514267	tet methylcytosine dioxygenase 2	1_5_2_Transcription factors	-0.039834	-0.44235	0.167902	0.0376256	0.096233	-0.0216416
PITX2	0	0	0	0	paired like homeodomain 2	1_5_2_Transcription factors	NA	NA	NA	0.00410678	NA	NA
ZGRF1	0.230333	0.160523	0.0363301	0.185881	zinc finger GRF-type containing 1	1_5_2_Transcription factors	0.192591	0.0230244	0.102498	0.0183693	NA	0.0145228
PRDM5	0.0862041	0.0327166	0.0563519	0.0537447	PR/SET domain 5	1_5_2_Transcription factors	0.036625	-0.0617343	-0.148892	0.0183693	0.0126252	0.0131741
ELF2	0.913115	0.601002	0.886669	1.08214	E74 like ETS transcription factor 2	1_5_2_Transcription factors	0.162259	-0.305476	0.367379	0.0714914	-0.187666	-0.161805
ZNF330	0.437535	0.355178	0.31116	0.570983	zinc finger protein 330	1_5_2_Transcription factors	0.137449	-0.113487	-0.209047	0.123908	0.337716	-0.0818579
SMAD1	0.078532	0.0392691	0.0700232	0.0996181	SMAD family member 1	1_5_2_Transcription factors	0.0605551	-0.0325464	0.00101055	-0.0126775	-0.18957	0.0163882
ZNF827	0.00847802	0.0161174	0.0753569	0.168235	zinc finger protein 827	1_5_2_Transcription factors	-0.064514	NA	-0.0269886	0.063085	0.0512955	-0.0901493
POU4F2	0	0.0516655	0.0353501	0.00220339	POU class 4 homeobox 2	1_5_2_Transcription factors	-0.0111039	0.110741	0.0427834	0.0637666	0.0994163	0.0115825
HAND2	0	0	0	0	heart and neural crest derivatives expressed 2	1_5_2_Transcription factors	NA	NA	NA	NA	NA	NA
STOX2	0.00570297	0.04405	0.0301557	0	storkhead box 2	1_5_2_Transcription factors	-0.0235179	0.0363	0.0259434	0.0749103	0.0840149	0.00253402
HELT	0.0458905	0.0075272	0.0126922	0.00624325	helt bHLH transcription factor	1_5_2_Transcription factors	0.0367566	NA	0.0190133	NA	NA	0.0201444
ZFP42	0	0	0	0	ZFP42 zinc finger protein	1_5_2_Transcription factors	NA	NA	NA	NA	NA	NA
DUX4	0	0	0	0	double homeobox 4	1_5_2_Transcription factors	NA	NA	NA	NA	NA	NA
AHRR	0	0	0	0	aryl-hydrocarbon receptor repressor	1_5_2_Transcription factors	NA	NA	NA	0.0122701	0.0668507	0.00434893
ZDHHC11B	0.0549161	0.0138241	0.00187839	0	zinc finger DHHC-type containing 11B	1_5_2_Transcription factors	-0.00208264	0.0156712	0.00849828	0.0415016	NA	NA
ZDHHC11	0.0738086	0.0350768	0.00664018	0.0452942	zinc finger DHHC-type containing 11	1_5_2_Transcription factors	0.0760919	NA	-0.0246765	0.0144326	0.0047676	0.000261755
IRX4	0	0.000669788	0	0	iroquois homeobox 4	1_5_2_Transcription factors	NA	NA	NA	0.0560146	NA	0.00749882
IRX2	0.0516851	0.11108	0.107206	0	iroquois homeobox 2	1_5_2_Transcription factors	-0.0338243	0.269585	0.0680652	0.0790926	0.351346	-0.00228412
IRX1	0.00624663	0.037354	0.174443	0.00530191	iroquois homeobox 1	1_5_2_Transcription factors	-0.0680652	0.176968	0.0235523	0.0363676	NA	0.00618043
ICE1	0.373517	0.233187	0.208914	0.417421	interactor of little elongation complex ELL subunit 1	1_5_2_Transcription factors	0.140457	-0.430139	0.0294506	0.110393	NA	0.0232625
ZNF622	0.243065	0.566206	0.454122	0.188446	zinc finger protein 622	1_5_2_Transcription factors	-0.116176	0.154421	0.235638	0.159204	0.132349	0.0305905
PRDM9	0	0	0	0	PR/SET domain 9	1_5_2_Transcription factors	NA	NA	NA	NA	NA	NA
ZFR	0.708589	0.707831	0.736442	0.554757	zinc finger RNA binding protein	1_5_2_Transcription factors	-0.0228747	0.016303	0.260742	0.119195	0.332752	-0.113895
NIPBL	1.07654	0.695972	0.992065	1.42212	NIPBL cohesin loading factor	1_5_2_Transcription factors	0.0433172	-0.557442	0.252703	0.0763616	-0.141403	-0.0747822
ZNF131	0.289197	0.558015	0.458497	1.35185	zinc finger protein 131	1_5_2_Transcription factors	-0.0714714	-0.665794	0.143794	0.0305541	-0.246333	0.0356091
ISL1	0.0411699	0.07828	0.144828	0.0660868	ISL LIM homeobox 1	1_5_2_Transcription factors	-0.0445495	0.112558	0.0494692	0.0147859	0.0164709	0.058714
MIER3	0.136729	0.073227	0.145579	0.292036	MIER family member 3	1_5_2_Transcription factors	-0.00559517	-0.616343	0.0637457	0.00280588	0.473405	1.36352e-05
GPBP1	2.58757	2.76007	2.46064	5.89065	GC-rich promoter binding protein 1	1_5_2_Transcription factors	0.167037	-1.07261	-0.173633	0.24844	0.246314	-0.142928
ZSWIM6	0.129635	0.113531	0.0898801	0.122838	zinc finger SWIM-type containing 6	1_5_2_Transcription factors	0.051257	-0.207234	0.0736978	0.029992	-0.178282	0.0262873
TAF9	0.566252	0.780586	0.612186	0.516208	TATA-box binding protein associated factor 9	1_5_2_Transcription factors	-0.0345756	0.188549	0.059384	0.179227	0.193391	-0.00479479
GTF2H2C	0.0679061	0.0407536	0.0547635	0.149009	GTF2H2 family member C	1_5_2_Transcription factors	0.0253136	-0.258278	0.0495875	0.0262439	NA	0.0536315
GTF2H2	0.177303	0.0680027	0.27959	0.279962	general transcription factor IIH subunit 2	1_5_2_Transcription factors	-0.0769124	-0.160764	0.18092	0.0610383	NA	-0.147631
ZNF366	0.0642706	0.0806863	0.224588	0.193353	zinc finger protein 366	1_5_2_Transcription factors	-0.122787	-0.423842	0.121126	NA	NA	-0.00437079
FOXD1	0.0600191	0.109067	0.0340251	0.127197	forkhead box D1	1_5_2_Transcription factors	0.0365894	0.0181774	0.00570104	0.0223774	0.150885	0.00121805
BTF3	3.35484	3.49623	2.66381	2.00558	basic transcription factor 3	1_5_2_Transcription factors	0.177704	0.871955	-0.196225	0.32386	0.232503	0.0346595
ZBED3	0.112902	0.106087	0.195267	0.187111	zinc finger BED-type containing 3	1_5_2_Transcription factors	-0.0263704	-0.443068	0.0458357	0.00839111	0.0190702	0.0502279
OTP	0	0	0	0	orthopedia homeobox	1_5_2_Transcription factors	NA	NA	NA	NA	NA	NA
ZFYVE16	0.964455	0.582345	0.630756	1.56156	zinc finger FYVE-type containing 16	1_5_2_Transcription factors	0.179513	-0.942501	0.188753	0.0562134	-0.193618	-0.0548627
ZCCHC9	0.494863	0.416448	0.280424	0.494613	zinc finger CCHC-type containing 9	1_5_2_Transcription factors	0.139143	-0.236463	-0.354518	0.117531	-0.151045	0.010426
SSBP2	0.707281	0.685395	0.728703	1.2541	single stranded DNA binding protein 2	1_5_2_Transcription factors	0.0455706	-0.401366	-0.189793	0.23828	0.261492	-0.153452
MEF2C	3.45591	2.08032	2.66415	3.10336	myocyte enhancer factor 2C	1_5_2_Transcription factors	0.155961	-0.523258	0.347429	-0.00499991	-0.247227	0.0839646
POU5F2	0.0662316	0.102204	0.101215	0.0913256	POU domain class 5, transcription factor 2	1_5_2_Transcription factors	-0.0340238	-0.355113	0.0243941	-0.00363385	NA	-0.00813651
SRFBP1	0.718241	0.467287	0.525595	0.352363	serum response factor binding protein 1	1_5_2_Transcription factors	0.139194	-0.0948957	-0.184739	0.0716606	0.538133	-0.0499172
ZNF474	0	0	0	0	zinc finger protein 474	1_5_2_Transcription factors	NA	NA	NA	NA	NA	-0.00102372
PRDM6	0.0132932	0.0080411	0.0296747	0.0646485	PR/SET domain 6	1_5_2_Transcription factors	-0.0174386	NA	0.00845862	-0.0110078	0.0342085	-0.00546366
ZNF608	0.695479	0.361116	0.510598	0.800687	zinc finger protein 608	1_5_2_Transcription factors	0.0945803	-0.595355	0.128915	0.0808871	-0.106361	-0.176498
AFF4	1.36937	1.23002	1.31661	2.28784	AF4/FMR2 family member 4	1_5_2_Transcription factors	-0.0464891	-0.768783	0.166346	0.188308	-0.179599	-0.161142
ZCCHC10	0.532088	0.335291	0.413371	0.241664	zinc finger CCHC-type containing 10	1_5_2_Transcription factors	0.0950276	0.0242865	-0.126928	0.0720024	0.152344	0.0479538
TCF7	0.240869	0.314804	0.230752	0.601322	transcription factor 7	1_5_2_Transcription factors	0.00777844	-0.634958	-0.0329094	0.018524	0.000868837	-0.0104672
PITX1	0	0	0	0	paired like homeodomain 1	1_5_2_Transcription factors	NA	NA	-0.0577212	NA	NA	0.00395353
DCANP1	0	0	0	0	dendritic cell associated nuclear protein	1_5_2_Transcription factors	NA	NA	NA	NA	NA	NA
SMAD5	0.903376	0.26444	0.262915	0.281344	SMAD family member 5	1_5_2_Transcription factors	0.411984	-0.198826	0.208302	0.059588	-0.395209	-0.0877873
EGR1	1.55619	0.863534	0.40533	1.50597	early growth response 1	1_5_2_Transcription factors	0.652806	-0.428629	-0.45586	-0.124891	NA	0.258787
CXXC5	0.963369	0.943423	0.913133	0.910693	CXXC finger protein 5	1_5_2_Transcription factors	0.100515	-0.281569	0.132188	0.343556	-0.135659	0.0242336
SRA1	0.369929	0.371777	0.237366	0.322648	steroid receptor RNA activator 1	1_5_2_Transcription factors	0.0764705	-0.123208	0.145957	0.178718	0.313386	0.118182
ZMAT2	0.5986	0.738986	0.583506	0.286927	zinc finger matrin-type 2	1_5_2_Transcription factors	-0.00616733	0.0564281	-0.0983957	0.237432	0.222965	-0.0378612
TAF7	2.31506	2.56031	1.49802	1.5625	TATA-box binding protein associated factor 7	1_5_2_Transcription factors	0.326462	-0.182013	0.161153	0.00946801	-0.0442252	-0.150135
POU4F3	0	0.000361593	0	0	POU class 4 homeobox 3	1_5_2_Transcription factors	NA	NA	NA	NA	NA	-0.0011113
HMGXB3	0.343005	0.233394	0.232963	0.319307	HMG-box containing 3	1_5_2_Transcription factors	-0.0024415	-0.064456	-0.0396383	0.0769001	-0.0735568	-0.063313
CDX1	0	0	0	0	caudal type homeobox 1	1_5_2_Transcription factors	NA	NA	NA	NA	NA	0.00234701
ZNF300	0.0290486	0.0464589	0.0106917	0.0524024	zinc finger protein 300	1_5_2_Transcription factors	0.0245056	-0.216512	0.0287096	0.0104564	0.231504	0.0586144
HAND1	0	0	0	0	heart and neural crest derivatives expressed 1	1_5_2_Transcription factors	NA	NA	NA	-0.0020141	NA	NA
SOX30	0	0.000966508	0	0	SRY-box transcription factor 30	1_5_2_Transcription factors	NA	NA	NA	NA	NA	NA
EBF1	0.0962004	0.135901	0.0314603	0	EBF transcription factor 1	1_5_2_Transcription factors	0.0944627	0.237893	0.10296	0.132087	0.559048	-0.00595505
ZBED8	0.0542353	0.125465	0.0858247	0.0261812	zinc finger BED-type containing 8	1_5_2_Transcription factors	-0.0312857	0.0548034	-0.126663	0.0302979	NA	-0.0369952
FOXI1	0	0	0	0	forkhead box I1	1_5_2_Transcription factors	NA	NA	NA	NA	NA	NA
TLX3	0	0	0	0	T cell leukemia homeobox 3	1_5_2_Transcription factors	NA	NA	NA	NA	NA	-0.00222775
CREBRF	0.638596	0.552735	0.494752	1.11916	CREB3 regulatory factor	1_5_2_Transcription factors	0.110464	-0.76347	0.0290178	0.143357	NA	-0.013398
NKX2-5	0	0	0	0	NK2 homeobox 5	1_5_2_Transcription factors	NA	NA	NA	NA	NA	NA
MSX2	0	0	0	0	msh homeobox 2	1_5_2_Transcription factors	NA	NA	-0.107557	-0.0020141	NA	NA
ZNF346	0.103278	0.122579	0.0474563	0.146095	zinc finger protein 346	1_5_2_Transcription factors	0.0594508	-0.0563357	0.0652764	0.0146366	-0.196996	0.0184634
MXD3	0	0.0160331	0.0106706	0.0673094	MAX dimerization protein 3	1_5_2_Transcription factors	-0.0117736	-0.102345	-0.0720304	0.00618267	0.0742332	0.0191405
ZNF354A	0.196467	0.125132	0.0757785	0.146066	zinc finger protein 354A	1_5_2_Transcription factors	0.130331	-0.0805087	0.092865	0.0297044	-0.00422212	-0.036724
ZNF354B	0.118032	0.0636871	0.036175	0.0652793	zinc finger protein 354B	1_5_2_Transcription factors	0.0862866	NA	0.0394742	0.0397854	0.0832817	-0.000503268
ZFP2	0.0352108	0.0286988	0.0558468	0.057644	ZFP2 zinc finger protein	1_5_2_Transcription factors	0.0171949	NA	0.016591	0.0102967	0.348169	0.0276212
ZNF454	0.0189413	0.116685	0.105642	0.0421797	zinc finger protein 454	1_5_2_Transcription factors	-0.050172	0.0182064	-0.0329018	0.0397103	-0.408335	-0.0182378
ZNF879	0.023437	0.0299069	0.0796395	0.026169	zinc finger protein 879	1_5_2_Transcription factors	-0.0584626	0.0650797	0.0459922	0.00443071	0.247412	0.0507294
ZNF354C	0.137746	0.073757	0.0872956	0.0716129	zinc finger protein 354C	1_5_2_Transcription factors	0.052704	0.0687162	0.00676669	0.0223455	NA	-0.00345857
CBY3	0	0	0	0	chibby family member 3	1_5_2_Transcription factors	NA	NA	NA	NA	NA	0.00163528
ZFP62	0.0932311	0.0998265	0.081948	0.0803105	ZFP62 zinc finger protein	1_5_2_Transcription factors	0.0134763	-0.139274	-0.0802823	-0.00130842	-0.0648364	0.0330227
FOXQ1	0	0.0021119	0.0158822	0	forkhead box Q1	1_5_2_Transcription factors	-0.017474	NA	NA	0.00410678	NA	NA
FOXF2	0	0	0	0	forkhead box F2	1_5_2_Transcription factors	NA	NA	NA	NA	NA	NA
FOXC1	0	0.000795778	0	0	forkhead box C1	1_5_2_Transcription factors	NA	NA	NA	NA	NA	NA
RREB1	0.432688	0.218957	0.469353	0.748925	ras responsive element binding protein 1	1_5_2_Transcription factors	0.0582433	-0.638685	0.0851034	-0.0020141	-0.17266	0.038346
TFAP2A	0	0.0145669	0.0642971	0.0384242	transcription factor AP-2 alpha	1_5_2_Transcription factors	-0.02327	NA	-0.041119	0.301195	-0.0519571	-0.100954
GCM2	0	0	0	0	glial cells missing transcription factor 2	1_5_2_Transcription factors	NA	NA	NA	NA	NA	NA
HIVEP1	0.115304	0.0935717	0.0914406	0.155117	HIVEP zinc finger 1	1_5_2_Transcription factors	0.026256	0.0590184	9.26966e-05	0.0165578	-0.214962	0.00566805
ID4	0.271977	0.389138	0.491883	0.498921	inhibitor of DNA binding 4, HLH protein	1_5_2_Transcription factors	-0.182905	-0.538648	-0.105366	0.0940468	0.126776	-0.0423148
SOX4	0.336879	0.537422	0.480861	0.702638	SRY-box transcription factor 4	1_5_2_Transcription factors	-0.0751434	-0.750613	-0.0971428	-0.366175	-0.368517	-0.31774
ABT1	0.245455	0.250738	0.153503	0.294917	activator of basal transcription 1	1_5_2_Transcription factors	-0.00250645	-0.411372	0.112772	0.0293039	0.356494	0.0440537
ZNF322	0.209791	0.107697	0.164479	0.194058	zinc finger protein 322	1_5_2_Transcription factors	0.0282765	-0.368897	0.131121	0.0769195	0.0443262	-0.083618
ZNF391	0.00942474	0.0179827	0.00759744	0.0138054	zinc finger protein 391	1_5_2_Transcription factors	0.00223703	NA	0.029626	0.00829472	NA	0.000461248
ZNF184	0.0868847	0.0710828	0.0997801	0.0750967	zinc finger protein 184	1_5_2_Transcription factors	0.0220951	-0.0275138	0.0222764	0.00829472	0.140742	-0.0251549
ZNF165	0.0416675	0.0574312	0.0604898	0.146754	zinc finger protein 165	1_5_2_Transcription factors	-0.0187977	-0.0669889	-0.0561175	0.0002459	-0.0969348	0.00295512
ZSCAN16	0.0883873	0.0652892	0.0256796	0.0874766	zinc finger and SCAN domain containing 16	1_5_2_Transcription factors	0.00588065	-0.0802445	0.0584088	0.0124621	0.143017	-0.0429758
ZKSCAN8	0.114141	0.0577115	0.115719	0.125001	zinc finger with KRAB and SCAN domains 8	1_5_2_Transcription factors	0.00536679	NA	0.0624088	-0.0091915	NA	-0.0290464
ZSCAN9	0.0375203	0.10317	0.0571327	0.00906977	zinc finger and SCAN domain containing 9	1_5_2_Transcription factors	-0.0198022	0.0297421	0.0285326	0.0223147	NA	-0.0454189
ZKSCAN4	0.0255367	0.0174239	0.0143532	0.0662871	zinc finger with KRAB and SCAN domains 4	1_5_2_Transcription factors	0.0127505	-0.0936654	0.0157833	-0.00803217	0.0551428	-0.0109896
ZSCAN26	0.135969	0.145808	0.082314	0.174757	zinc finger and SCAN domain containing 26	1_5_2_Transcription factors	0.0560125	-0.105327	0.0939386	0.0378945	NA	-0.00576241
ZSCAN31	0.0212144	0.025115	0.0298185	0.00862884	zinc finger and SCAN domain containing 31	1_5_2_Transcription factors	-0.0087803	0.0628948	0.036212	-0.00581748	NA	0.00408756
ZKSCAN3	0	0.0130935	0.0231508	0.0259726	zinc finger with KRAB and SCAN domains 3	1_5_2_Transcription factors	-0.0253702	NA	0.0159437	0.00423792	0.0213954	-0.0272298
ZSCAN12	0.111885	0.0373791	0.0658477	0.0510821	zinc finger and SCAN domain containing 12	1_5_2_Transcription factors	0.0489471	-0.0349945	0.0801545	-0.00165561	0.0613809	0.00628428
ZSCAN23	0.00794258	0.0063254	0.0271053	0.0242373	zinc finger and SCAN domain containing 23	1_5_2_Transcription factors	-0.0206711	NA	0.00486401	8.26317e-05	-0.00377813	-0.00218633
ZBED9	0.0151204	0.0188218	0.00970091	0	zinc finger BED-type containing 9	1_5_2_Transcription factors	0.00629663	NA	0.029266	0.0243753	NA	-0.0263512
ZNF311	0.00394185	0	0.00295755	0	zinc finger protein 311	1_5_2_Transcription factors	0.00118421	NA	0.00364214	-0.00603017	NA	0.00342608
ZFP57	0	0	0	0	ZFP57 zinc finger protein	1_5_2_Transcription factors	NA	NA	NA	NA	NA	NA
ZNRD1	0.17992	0.232867	0.230089	0.464218	zinc ribbon domain containing 1	1_5_2_Transcription factors	-0.0603372	-0.0783101	-0.0968726	0.0516486	0.257302	-0.00700757
GTF2H4	0.0187932	0	0.00491907	0.0161638	general transcription factor IIH subunit 4	1_5_2_Transcription factors	0.0156488	NA	0.00325094	0.00410678	NA	-0.000791054
TCF19	0	0	0.0158058	0.00532636	transcription factor 19	1_5_2_Transcription factors	-0.0143888	NA	0.00786903	0.0184312	0.0116414	0.00460587
POU5F1	0	0	0.00456225	0.00193755	POU class 5 homeobox 1	1_5_2_Transcription factors	-0.00505082	NA	0.00159733	NA	NA	0.00636625
ZBTB12	0.00439358	0.000770521	0.00968967	0.00183715	zinc finger and BTB domain containing 12	1_5_2_Transcription factors	0.000661567	NA	-0.0301411	NA	NA	-0.00959568
ATF6B	0.429551	0.41798	0.29915	1.05014	activating transcription factor 6 beta	1_5_2_Transcription factors	0.163744	-1.10233	0.180955	0.144724	-0.541036	-0.0204712
PBX2	0.121056	0.118925	0.102219	0.17285	PBX homeobox 2	1_5_2_Transcription factors	0.021207	-0.127531	0.0824162	0.112407	0.00806359	0.0404325
ZBTB22	0.105845	0.12347	0.12071	0.105031	zinc finger and BTB domain containing 22	1_5_2_Transcription factors	-0.00791907	0.0200791	-0.0431935	0.0825445	NA	0.00112865
PHF1	0.582324	0.574683	0.511148	0.75396	PHD finger protein 1	1_5_2_Transcription factors	-0.0596823	-0.369011	0.235672	0.130692	0.183899	-0.0223072
ZBTB9	0	0	0	0	zinc finger and BTB domain containing 9	1_5_2_Transcription factors	NA	NA	NA	NA	0.0542198	NA
SPDEF	0	0.00449731	0.00326216	0.0151056	SAM pointed domain containing ETS transcription factor	1_5_2_Transcription factors	-0.0036141	NA	NA	0.00410678	NA	NA
TAF11	0.463899	0.303146	0.378199	0.307723	TATA-box binding protein associated factor 11	1_5_2_Transcription factors	0.166825	-0.261712	0.105455	0.164762	-0.204314	0.13536
ZNF76	0.312914	0.270892	0.201191	0.618165	zinc finger protein 76	1_5_2_Transcription factors	0.105682	-0.7176	0.0444725	0.0928628	-0.153364	0.0210956
TEAD3	0.0876993	0.136843	0.239426	1.56282	TEA domain transcription factor 3	1_5_2_Transcription factors	-0.140817	-1.30125	-0.0418273	0.00417262	-0.547583	-0.0372885
BRPF3	0.059711	0.0328455	0.0554011	0.241576	bromodomain and PHD finger containing 3	1_5_2_Transcription factors	0.00586394	-0.501818	0.0269732	0.031796	0.129535	0.0664381
ETV7	0	0.00642576	0	0	ETS variant transcription factor 7	1_5_2_Transcription factors	NA	NA	NA	0.0303774	NA	0.00821372
ZFAND3	0.351589	0.398808	0.33153	0.43231	zinc finger AN1-type containing 3	1_5_2_Transcription factors	0.0506088	-0.034086	-0.120819	0.0785655	0.00574216	0.038774
NFYA	0.142713	0.0313033	0.0507995	0.172323	nuclear transcription factor Y subunit alpha	1_5_2_Transcription factors	0.095193	-0.218459	-0.137821	0.00417262	-0.0273825	-0.0256855
FOXP4	0.0269951	0.0202802	0.0093673	0.0387953	forkhead box P4	1_5_2_Transcription factors	0.0198188	-0.108894	0.0226287	0.0638936	0.00409174	0.0176841
MDFI	0	0.000861063	0.0026678	0	MyoD family inhibitor	1_5_2_Transcription factors	-0.00295659	NA	NA	NA	NA	0.0766523
TFEB	0.0411699	0.0519171	0.0404414	0.0520106	transcription factor EB	1_5_2_Transcription factors	0.00173515	-0.0371539	-0.0351677	0.0627629	0.0172798	0.00566143
TAF8	0.071526	0.153818	0.198468	0.272638	TATA-box binding protein associated factor 8	1_5_2_Transcription factors	-0.0388202	0.038133	0.116822	0.091961	-0.14644	0.00927654
TRERF1	0.00338388	0.0185963	0.0156804	0.0505146	transcriptional regulating factor 1	1_5_2_Transcription factors	-0.00978971	0.0177345	-0.0787446	0.0124621	-0.0758598	-0.024466
SRF	0.152502	0.0635507	0.172786	0.253883	serum response factor	1_5_2_Transcription factors	0.0327247	0.011568	0.0134806	0.0301426	-0.0127077	0.0264855
ZNF318	0.32125	0.0622229	0.176881	0.21179	zinc finger protein 318	1_5_2_Transcription factors	0.0603298	-0.209799	0.0521252	0.018468	0.0733377	-0.0294916
NFKBIE	0.0600817	0.0806244	0.0327347	0.0971978	NFKB inhibitor epsilon	1_5_2_Transcription factors	0.0302429	-0.155352	0.040838	0.0303375	0.0208132	-0.0242433
RUNX2	0	0	0	0	RUNX family transcription factor 2	1_5_2_Transcription factors	NA	NA	NA	NA	0.0184851	NA
RCAN2	0.0825867	0.419519	0.289542	0.0921217	regulator of calcineurin 2	1_5_2_Transcription factors	-0.160485	0.14742	0.0948783	0.205417	0.548961	-0.0293086
TFAP2D	0.0201121	0.00426392	0.00166013	0	transcription factor AP-2 delta	1_5_2_Transcription factors	0.0207165	NA	0.011759	0.130536	NA	0.00496927
TFAP2B	0	0.0405153	0.154938	0.0768831	transcription factor AP-2 beta	1_5_2_Transcription factors	-0.0449506	NA	0.047518	0.526907	0.313005	-0.0619607
GCM1	0	0.000905478	0	0	glial cells missing transcription factor 1	1_5_2_Transcription factors	NA	NA	NA	NA	0.0301044	NA
MLIP	0	0	0	0	muscular LMNA interacting protein	1_5_2_Transcription factors	NA	NA	NA	0.00410678	NA	NA
ZNF451	0.662623	0.497947	0.740364	1.3538	zinc finger protein 451	1_5_2_Transcription factors	-0.00729981	-1.12779	0.187059	0.106206	-0.265276	0.0362893
PHF3	1.47492	0.680817	0.609656	1.15674	PHD finger protein 3	1_5_2_Transcription factors	0.383743	-0.433057	0.205947	0.0842868	-0.232869	-0.204702
RIPPLY2	0.18149	0.25343	0.326238	0.152449	ripply transcriptional repressor 2	1_5_2_Transcription factors	-0.0718734	-0.267826	-0.000731513	0.0787029	0.154326	0.0124303
TBX18	0	0	0	0	T-box transcription factor 18	1_5_2_Transcription factors	NA	NA	NA	NA	NA	NA
ZNF292	2.33839	1.20096	2.04591	2.48564	zinc finger protein 292	1_5_2_Transcription factors	0.189875	-0.777907	0.406228	0.0161744	-0.339679	-0.160495
BACH2	0.178102	0.165032	0.420814	0.525602	BTB domain and CNC homolog 2	1_5_2_Transcription factors	-0.158091	-0.666022	0.014898	-0.0011389	0.339896	0.0819983
FHL5	0	0	0	0	four and a half LIM domains 5	1_5_2_Transcription factors	NA	NA	NA	NA	NA	NA
POU3F2	0.0256127	0.0344034	0.00229126	0.0452045	POU class 3 homeobox 2	1_5_2_Transcription factors	0.0260993	-0.103727	0.00812496	0.00417262	NA	0.00184861
PRDM13	0	0	0	0	PR/SET domain 13	1_5_2_Transcription factors	NA	-0.175764	0.00173982	-0.314045	NA	-0.0362167
SIM1	0	0	0	0	SIM bHLH transcription factor 1	1_5_2_Transcription factors	NA	NA	NA	NA	NA	NA
PRDM1	0.307187	0.335309	0.158584	0.663912	PR/SET domain 1	1_5_2_Transcription factors	0.136828	-0.204736	0.0931811	0.00209268	NA	-0.492522
FOXO3	1.94594	1.13732	1.23692	1.47196	forkhead box O3	1_5_2_Transcription factors	0.28263	-0.518814	0.609761	0.0683765	0.451979	-0.0290795
ZBTB24	0.179045	0.175403	0.121931	0.408831	zinc finger and BTB domain containing 24	1_5_2_Transcription factors	0.0719732	-0.117098	0.0675371	0.00480279	-0.237379	0.00771609
GTF3C6	0.726737	0.634635	0.663346	0.361528	general transcription factor IIIC subunit 6	1_5_2_Transcription factors	0.00697386	0.157278	-0.127523	0.174278	-0.386268	-0.0735973
RFPL4B	0	0.00856998	0	0	ret finger protein like 4B	1_5_2_Transcription factors	NA	NA	NA	NA	NA	NA
ZUP1	0.0903063	0.167459	0.113029	0.269304	zinc finger containing ubiquitin peptidase 1	1_5_2_Transcription factors	-0.00433473	-0.133288	NA	NA	NA	NA
RFX6	0.00369148	0	0	0.00181505	regulatory factor X6	1_5_2_Transcription factors	0.0041786	NA	NA	NA	NA	NA
HEY2	0.0187051	0.0342191	0.0987802	0.0292598	hes related family bHLH transcription factor with YRPW motif 2	1_5_2_Transcription factors	-0.0542257	0.0313209	0.00502639	-0.00791741	0.0590938	0.0104667
TCF21	0	0	0	0	transcription factor 21	1_5_2_Transcription factors	NA	NA	NA	NA	NA	NA
TBPL1	0.37205	0.226401	0.350796	0.917938	TATA-box binding protein like 1	1_5_2_Transcription factors	0.086799	-0.867227	-0.184385	0.0984152	0.10097	-0.0255753
BCLAF1	1.57545	1.49102	1.35818	2.46578	BCL2 associated transcription factor 1	1_5_2_Transcription factors	0.125809	-0.851229	0.12022	0.189266	0.552142	-0.03059
OLIG3	0	0	0	0	oligodendrocyte transcription factor 3	1_5_2_Transcription factors	NA	NA	NA	NA	NA	NA
GJE1	0	0	0	0	gap junction protein epsilon 1	1_5_2_Transcription factors	NA	NA	NA	NA	NA	NA
HIVEP2	0.308132	0.352249	0.411141	0.21259	HIVEP zinc finger 2	1_5_2_Transcription factors	-0.065557	-0.0496545	-0.00190648	0.0351277	0.153872	0.021624
ZC2HC1B	0	0	0	0	zinc finger C2HC-type containing 1B	1_5_2_Transcription factors	NA	NA	NA	NA	NA	NA
PLAGL1	0	0	0	0	PLAG1 like zinc finger 1	1_5_2_Transcription factors	NA	NA	0.00490094	-0.00907545	0.0941357	-0.0331718
ZC3H12D	0.00754657	0.00176279	0.0307007	0.0546557	zinc finger CCCH-type containing 12D	1_5_2_Transcription factors	-0.0249829	NA	0.00294703	NA	NA	0.0153455
ZBTB2	0.0502513	0.0339686	0.0588538	0.134219	zinc finger and BTB domain containing 2	1_5_2_Transcription factors	-0.00784036	0.0373138	-0.054401	0.0223534	NA	-0.0223701
ZDHHC14	0.00874877	0.0792339	0.103991	0.0497403	zinc finger DHHC-type palmitoyltransferase 14	1_5_2_Transcription factors	-0.0993549	-0.221015	0.0452868	0.196975	-0.0585342	0.00488566
GTF2H5	1.04496	1.3763	1.13182	0.883117	general transcription factor IIH subunit 5	1_5_2_Transcription factors	0.020696	-0.0699232	0.249651	0.172345	0.436914	-0.167589
TBXT	0	0	0	0	T-box transcription factor T	1_5_2_Transcription factors	NA	NA	NA	NA	NA	NA
PHF10	0.626684	0.428227	0.633139	0.641769	PHD finger protein 10	1_5_2_Transcription factors	-0.0239779	-0.214831	-0.0121748	0.0626001	0.127134	0.0251157
TBP	0.0949192	0.0293332	0.124373	0.185426	TATA-box binding protein	1_5_2_Transcription factors	0.0177299	-0.353632	-0.102609	0.0109422	0.148315	0.0355451
ZFAND2A	1.08335	0.619321	0.483531	0.815592	zinc finger AN1-type containing 2A	1_5_2_Transcription factors	0.406274	-0.363964	-0.106866	0.113955	0.266054	-0.00615204
UNCX	0	0	0	0	UNC homeobox	1_5_2_Transcription factors	NA	NA	NA	NA	NA	-0.00407952
MAFK	0.00688133	0.0407216	0.00719026	0.00458518	MAF bZIP transcription factor K	1_5_2_Transcription factors	-0.000173346	0.0426663	0.0253703	0.0163753	NA	0.0277248
FOXK1	0.143851	0.0785988	0.121125	0.280541	forkhead box K1	1_5_2_Transcription factors	0.0599718	-0.353578	-0.128911	0.1068	-0.290885	-0.0409438
RBAK	0.19669	0.151208	0.0915411	0.11366	RB associated KRAB zinc finger	1_5_2_Transcription factors	0.104633	0.0849471	-0.0381161	0.0340261	0.634794	-0.0283838
ZDHHC4	0.204441	0.305637	0.209137	0.225692	zinc finger DHHC-type palmitoyltransferase 4	1_5_2_Transcription factors	-0.0378363	0.0393909	0.10158	0.0524556	0.182356	0.127683
ZNF853	0.027569	0.0833801	0.121408	0.0248128	zinc finger protein 853	1_5_2_Transcription factors	-0.0513838	0.190036	0.0347089	0.0434453	0.0733276	0.0316968
ZNF316	0.032724	0.0570557	0.114346	0.167248	zinc finger protein 316	1_5_2_Transcription factors	-0.0933579	0.0718039	0.0573911	0.0496377	NA	0.0385832
ZNF12	0.249122	0.328715	0.304886	0.32695	zinc finger protein 12	1_5_2_Transcription factors	-0.0656602	-0.0308054	0.0233049	0.134877	0.545686	0.00995523
PHF14	0.878629	0.882541	0.801369	2.32892	PHD finger protein 14	1_5_2_Transcription factors	0.0373097	-1.20268	0.438372	0.0623682	0.230684	-0.117494
ETV1	0.00246995	0.00976501	0	0	ETS variant transcription factor 1	1_5_2_Transcription factors	0.00279781	NA	0.00695272	0.0103772	0.283184	-0.00579454
MEOX2	0	0	0	0	mesenchyme homeobox 2	1_5_2_Transcription factors	NA	NA	NA	NA	NA	NA
BZW2	2.1359	1.89901	1.49668	1.72691	basic leucine zipper and W2 domains 2	1_5_2_Transcription factors	0.223848	-0.0336386	0.45299	0.0310626	0.1461	0.0979176
AHR	0.175212	0.138849	0.127606	0.254214	aryl hydrocarbon receptor	1_5_2_Transcription factors	0.101437	-0.313232	0.0767692	0.0381719	-0.313645	0.0415388
TWIST1	0	0.0103744	0.00166013	0	twist family bHLH transcription factor 1	1_5_2_Transcription factors	-0.00184086	NA	NA	0.0482021	NA	NA
FERD3L	0	0	0	0	Fer3 like bHLH transcription factor	1_5_2_Transcription factors	NA	NA	NA	NA	NA	NA
MACC1	0.00369148	0.00189946	0	0.0326413	MET transcriptional regulator MACC1	1_5_2_Transcription factors	0.0041786	NA	0.00745027	-0.00402415	NA	-0.0020682
SP8	0	0	0	0	Sp8 transcription factor	1_5_2_Transcription factors	NA	NA	NA	NA	NA	NA
SP4	0.177909	0.171828	0.214508	0.23578	Sp4 transcription factor	1_5_2_Transcription factors	-0.0224977	-0.103344	0.128558	0.010724	-0.608586	-0.0411093
NFE2L3	0.0173303	0.00598635	0.00166013	0.00711443	nuclear factor, erythroid 2 like 3	1_5_2_Transcription factors	0.0176266	NA	0.00382613	NA	0.177077	0.00451123
HOXA1	0	0	0	0.0249005	homeobox A1	1_5_2_Transcription factors	NA	NA	NA	NA	NA	-0.06409
HOXA2	0	0	0	0	homeobox A2	1_5_2_Transcription factors	NA	NA	NA	NA	NA	-0.00131858
HOXA3	0	0	0	0	homeobox A3	1_5_2_Transcription factors	NA	NA	NA	NA	NA	NA
HOXA4	0	0	0	0	homeobox A4	1_5_2_Transcription factors	NA	NA	NA	NA	NA	NA
HOXA5	0	0	0	0	homeobox A5	1_5_2_Transcription factors	NA	NA	NA	NA	NA	NA
HOXA6	0	0	0	0	homeobox A6	1_5_2_Transcription factors	NA	NA	NA	NA	NA	NA
HOXA7	0	0	0	0	homeobox A7	1_5_2_Transcription factors	NA	NA	NA	NA	NA	NA
HOXA9	0	0	0	0	homeobox A9	1_5_2_Transcription factors	NA	NA	NA	NA	NA	NA
HOXA10	0	0	0	0	homeobox A10	1_5_2_Transcription factors	NA	NA	NA	NA	NA	NA
HOXA11	0	0	0	0	homeobox A11	1_5_2_Transcription factors	NA	NA	NA	NA	NA	NA
HOXA13	0	0	0	0	homeobox A13	1_5_2_Transcription factors	NA	NA	NA	NA	NA	NA
EVX1	0	0	0	0	even-skipped homeobox 1	1_5_2_Transcription factors	NA	NA	NA	NA	NA	NA
JAZF1	0.0789908	0.0639313	0.0681795	0.0168744	JAZF zinc finger 1	1_5_2_Transcription factors	0.0188673	0.0394211	-0.0459747	0.12687	-0.0498802	-0.0197614
CREB5	0.00279741	0.0279423	0.00924848	0.0599421	cAMP responsive element binding protein 5	1_5_2_Transcription factors	-0.00704431	-0.189605	0.0330182	0.00848597	NA	0.00753616
ZNRF2	0.93314	0.875509	0.722558	1.04128	zinc and ring finger 2	1_5_2_Transcription factors	0.10257	-0.00120396	0.155666	0.00829472	0.193362	0.0207561
TBX20	0	0	0	0	T-box transcription factor 20	1_5_2_Transcription factors	NA	NA	NA	NA	NA	NA
POU6F2	0.0139063	0.0449861	0.143469	0.114386	POU class 6 homeobox 2	1_5_2_Transcription factors	-0.12778	-0.138349	0.00755766	0.096041	-0.337465	0.0553794
GLI3	0.00338214	0.00891209	0	0	GLI family zinc finger 3	1_5_2_Transcription factors	0.00382912	NA	0.00179092	-0.0020141	0.00285149	-0.0211331
ZMIZ2	0.0508142	0.114245	0.117705	0.269081	zinc finger MIZ-type containing 2	1_5_2_Transcription factors	-0.0667435	-0.0564963	0.0549844	0.0411032	-0.119855	0.00955792
IKZF1	0	0	0	0.00474783	IKAROS family zinc finger 1	1_5_2_Transcription factors	NA	NA	NA	NA	NA	0.00260757
VOPP1	2.02682	3.40968	3.13884	4.80123	VOPP1 WW domain binding protein	1_5_2_Transcription factors	-0.296225	0.0297646	-0.0604619	-0.00841166	-0.210321	0.220289
ZNF713	0.0305963	0.0273249	0.0163227	0.107398	zinc finger protein 713	1_5_2_Transcription factors	0.0161634	-0.0641682	-0.00131478	0.0163912	-0.349161	0.0165633
ZNF479	0	0	0	0	zinc finger protein 479	1_5_2_Transcription factors	NA	NA	NA	NA	NA	NA
ZNF716	0.00361958	0	0	0	zinc finger protein 716	1_5_2_Transcription factors	0.00409739	NA	NA	NA	NA	0.00908303
ZNF727	0	0.00105026	0	0.0331092	zinc finger protein 727	1_5_2_Transcription factors	NA	NA	NA	-0.00402415	-0.406151	0.0103662
ZNF735	0	0	0	0	zinc finger protein 735	1_5_2_Transcription factors	NA	NA	NA	NA	NA	NA
ZNF679	0	0	0	0	zinc finger protein 679	1_5_2_Transcription factors	NA	NA	NA	NA	NA	0.0010062
ZNF736	0.220573	0.148653	0.14201	0.284826	zinc finger protein 736	1_5_2_Transcription factors	0.122686	-0.395075	0.086747	0.0223455	-0.402296	0.0203147
ZNF680	0.154082	0.122879	0.129181	0.0618425	zinc finger protein 680	1_5_2_Transcription factors	-0.0220733	-0.0839124	0.123977	-0.00807063	0.00517133	0.101595
ZNF107	0.0716867	0.0396677	0.103588	0.0238812	zinc finger protein 107	1_5_2_Transcription factors	-0.0306496	-0.157549	0.0312189	0.00640895	0.158754	0.0171828
ZNF138	0.388722	0.14211	0.19811	0.175547	zinc finger protein 138	1_5_2_Transcription factors	0.0653541	-0.0729228	-0.0827466	0.0775257	-0.19717	-0.0523708
ZNF273	0.0909376	0.0683403	0.0657	0.00403817	zinc finger protein 273	1_5_2_Transcription factors	0.0277889	0.0434337	-0.00810218	0.014525	0.107904	-0.0162926
ZNF117	0.2393	0.101032	0.12963	0.191311	zinc finger protein 117	1_5_2_Transcription factors	0.136844	0.0366395	0.0214631	0.063085	-0.3989	-0.0118079
ZNF92	0.173444	0.119594	0.129275	0.05087	zinc finger protein 92	1_5_2_Transcription factors	-0.000852007	-0.0262023	0.0603298	0.0260011	0.153798	-0.0315564
BAZ1B	0.958115	0.544066	0.648661	0.76274	bromodomain adjacent to zinc finger domain 1B	1_5_2_Transcription factors	0.183276	-0.220828	0.153489	0.148265	-0.566224	-0.0776725
BCL7B	0.181348	0.465057	0.31371	0.426017	BAF chromatin remodeling complex subunit BCL7B	1_5_2_Transcription factors	-0.108778	-0.00817525	0.101026	0.20326	-0.25425	0.0930707
GTF2IRD1	0.140831	0.145398	0.207164	0.634277	GTF2I repeat domain containing 1	1_5_2_Transcription factors	-0.0562701	-0.594887	-0.0164154	0.0832346	0.106878	0.0443002
GTF2I	3.46072	2.86491	3.18008	3.21673	general transcription factor IIi	1_5_2_Transcription factors	0.123422	-0.257942	0.432991	0.194592	-0.0155758	-0.0194574
GTF2IRD2	0.110004	0.18821	0.271819	0.688318	GTF2I repeat domain containing 2	1_5_2_Transcription factors	-0.143729	-0.367353	0.206475	0.00174479	-0.0153833	0.0616855
GTF2IRD2B	0.0796571	0.0780616	0.0562463	0.160945	GTF2I repeat domain containing 2B	1_5_2_Transcription factors	0.0259493	-0.113437	0.0433889	0.0045567	0.054073	0.0222794
PHTF2	0.298736	0.230661	0.229761	0.282734	putative homeodomain transcription factor 2	1_5_2_Transcription factors	0.0517035	-0.124868	-0.0331081	0.0261532	-0.271857	0.0344582
DMTF1	0.285421	0.368762	0.338752	0.363268	cyclin D binding myb like transcription factor 1	1_5_2_Transcription factors	-0.0329711	0.0455112	0.0208283	0.0389207	-0.101304	-0.0434701
ZNF804B	0	0.00886423	0.0569831	0	zinc finger protein 804B	1_5_2_Transcription factors	-0.0161953	NA	NA	0.0243915	0.0417567	0.011742
DLX6	0	0.00776967	0	0	distal-less homeobox 6	1_5_2_Transcription factors	NA	NA	NA	NA	NA	NA
DLX5	0	0	0	0.0425355	distal-less homeobox 5	1_5_2_Transcription factors	NA	-0.190537	NA	NA	NA	NA
BHLHA15	0	0	0	0	basic helix-loop-helix family member a15	1_5_2_Transcription factors	NA	NA	NA	NA	NA	NA
ZNF789	0.103656	0.216128	0.185331	0.260186	zinc finger protein 789	1_5_2_Transcription factors	-0.0726343	0.00788787	0.100834	0.0355767	0.137996	0.000204437
ZNF394	0.162768	0.179122	0.103612	0.225913	zinc finger protein 394	1_5_2_Transcription factors	0.06058	-0.253736	-0.0765523	0.0359318	-0.131735	0.0352665
ZKSCAN5	0.0910919	0.132891	0.100684	0.105427	zinc finger with KRAB and SCAN domains 5	1_5_2_Transcription factors	0.00869157	0.128777	-0.0865311	0.0144792	-0.0859845	-0.00769881
ZNF655	0.420454	0.296298	0.356368	0.397467	zinc finger protein 655	1_5_2_Transcription factors	0.0254267	-0.426114	0.00976634	0.097792	0.270833	0.0167274
ZSCAN25	0.0111489	0.0299356	0.00579819	0.00691924	zinc finger and SCAN domain containing 25	1_5_2_Transcription factors	0.0125672	NA	0.0247865	0.00449395	NA	0.00928484
ZKSCAN1	0.792026	0.713185	0.900117	1.124	zinc finger with KRAB and SCAN domains 1	1_5_2_Transcription factors	-0.118371	-0.630292	0.227785	0.111339	-0.0297874	-0.102886
ZSCAN21	0.119784	0.0844452	0.118861	0.127678	zinc finger and SCAN domain containing 21	1_5_2_Transcription factors	0.00347713	0.0919252	0.0410023	0.0223223	-0.0158091	-0.014777
ZNF3	0.0779835	0.143657	0.0979395	0.21227	zinc finger protein 3	1_5_2_Transcription factors	0.0180444	-0.0660938	0.110092	0.0165722	0.0670644	0.0938303
TAF6	0.0986079	0.197856	0.347975	0.149555	TATA-box binding protein associated factor 6	1_5_2_Transcription factors	-0.190087	-0.181293	-0.181345	0.0892383	0.0241044	-0.123621
ZCWPW1	0.0628698	0.033591	0.0390745	0.0396023	zinc finger CW-type and PWWP domain containing 1	1_5_2_Transcription factors	0.0293601	0.0451161	0.0652178	0.0166567	0.103628	0.00683534
TSC22D4	0.0265928	0.193983	0.106706	0.239217	TSC22 domain family member 4	1_5_2_Transcription factors	0.00487772	-0.130079	0.2146	0.0965778	-0.0500472	-0.0476508
ZNHIT1	1.17134	0.895808	1.18101	0.735825	zinc finger HIT-type containing 1	1_5_2_Transcription factors	0.00998709	0.117544	0.13518	0.242903	0.0986078	-0.0493744
CUX1	0.345581	0.40732	0.550453	0.64831	cut like homeobox 1	1_5_2_Transcription factors	-0.141485	-0.479554	0.130632	0.125088	0.411493	-0.0297459
NFE4	0	0.000543459	0	0	nuclear factor, erythroid 4	1_5_2_Transcription factors	NA	NA	NA	NA	NA	NA
HBP1	0.264423	0.26305	0.262556	0.525728	HMG-box transcription factor 1	1_5_2_Transcription factors	0.0515211	-0.132453	-0.0130349	0.0578249	-0.0305691	0.0120493
THAP5	0.637703	0.536986	0.368155	0.300911	THAP domain containing 5	1_5_2_Transcription factors	0.149797	0.356311	0.15617	0.144751	-0.503928	-0.0796481
ZNF277	0.127371	0.149259	0.0670225	0.183514	zinc finger protein 277	1_5_2_Transcription factors	0.0631999	-0.0835341	-0.229916	0.0490774	0.195696	-0.0111626
FOXP2	0.00676429	0.0149579	0.00993825	0.0258705	forkhead box P2	1_5_2_Transcription factors	-0.000305088	NA	-0.0525871	0.0283355	0.200069	0.0114719
MDFIC	0.0339471	0.0802111	0.0381499	0.0462119	MyoD family inhibitor domain containing	1_5_2_Transcription factors	0.0111463	-0.0919486	0.0358327	0.0103371	-0.109163	-0.0164833
TFEC	0	0	0	0	transcription factor EC	1_5_2_Transcription factors	NA	NA	NA	NA	NA	0.00495506
FEZF1	0	0.0025276	0	0	FEZ family zinc finger 1	1_5_2_Transcription factors	NA	NA	NA	NA	NA	0.00079197
ZNF800	0.590486	0.463753	0.445246	0.589492	zinc finger protein 800	1_5_2_Transcription factors	0.124515	-0.038404	0.161202	0.0469411	0.423409	0.00870016
ZC3HC1	0.0337631	0.0674217	0.0579002	0.0556148	zinc finger C3HC-type containing 1	1_5_2_Transcription factors	-0.0246992	NA	0.0621257	0.0380321	0.107361	0.00798577
KLF14	0	0	0	0	Kruppel like factor 14	1_5_2_Transcription factors	NA	NA	NA	NA	NA	NA
MTPN	1.21599	0.750381	1.05785	0.368309	myotrophin	1_5_2_Transcription factors	-0.0154563	0.197599	-0.191306	0.169149	NA	-0.0373379
CREB3L2	0.0479792	0.0564783	0.0885168	0.201533	cAMP responsive element binding protein 3 like 2	1_5_2_Transcription factors	-0.0379366	-0.326275	-0.0150271	0.00449395	-0.275725	-0.00885834
TRIM24	0.111372	0.150282	0.189201	0.316603	tripartite motif containing 24	1_5_2_Transcription factors	-0.0648796	-0.31801	0.0795057	0.0756892	-0.282011	-0.0351738
ZC3HAV1L	0	0.0025284	0	0	zinc finger CCCH-type containing, antiviral 1 like	1_5_2_Transcription factors	NA	NA	0.00364191	NA	NA	-0.00170985
ZC3HAV1	0.0737822	0.0673372	0.119793	0.280995	zinc finger CCCH-type containing, antiviral 1	1_5_2_Transcription factors	-0.0390577	-0.119759	0.0882583	0.0183613	0.210024	0.00789322
NOBOX	0	0	0	0	NOBOX oogenesis homeobox	1_5_2_Transcription factors	NA	NA	NA	NA	NA	NA
ZNF786	0.0726585	0.0480408	0.0569664	0.228003	zinc finger protein 786	1_5_2_Transcription factors	0.0261028	-0.43919	-0.000358562	0.037759	0.00828624	-0.0177279
ZNF425	0	0.0108051	0.00181227	0.00545846	zinc finger protein 425	1_5_2_Transcription factors	-0.0020094	NA	0.0113507	0.00839111	0.0827224	-0.00306312
ZNF398	0.0936138	0.118292	0.173978	0.108619	zinc finger protein 398	1_5_2_Transcription factors	-0.0720716	0.0358818	0.0279689	0.0242966	0.357608	0.0788265
ZNF282	0.0319861	0.0399384	0.1173	0.155121	zinc finger protein 282	1_5_2_Transcription factors	-0.0834762	NA	-0.1281	0.014456	-0.0681191	0.0334563
ZNF212	0.0168477	0.0524321	0.0591818	0.0592008	zinc finger protein 212	1_5_2_Transcription factors	-0.0446876	-0.341839	0.0519039	0.0301809	0.0350189	0.0119489
ZNF783	0.03343	0.0328736	0.0530661	0.153234	zinc finger family member 783	1_5_2_Transcription factors	-0.012272	0.0155356	-0.0106793	0.0163753	0.0189892	0.000919027
ZNF777	0.108537	0.0350123	0.0550739	0.0517161	zinc finger protein 777	1_5_2_Transcription factors	0.0567772	0.10573	0.0201443	0.0477663	NA	0.00695986
ZNF746	0.072771	0.136178	0.053318	0.097225	zinc finger protein 746	1_5_2_Transcription factors	0.0218235	-0.00349851	-0.0493771	0.0470355	0.0836889	-0.00980678
ZNF467	0.188812	0.0984181	0.290911	0.572518	zinc finger protein 467	1_5_2_Transcription factors	-0.0150251	-0.00293282	-0.601768	0.203314	0.0864069	-0.0227403
ZNF862	0.0645438	0.0770558	0.117429	0.0883708	zinc finger protein 862	1_5_2_Transcription factors	-0.0155128	-0.182386	0.0401267	0.0124621	-0.0642317	-0.0092296
ZBED6CL	0.00552296	0.0139566	0.00115943	0	ZBED6 C-terminal like	1_5_2_Transcription factors	0.00495929	NA	0.00376556	0.0163432	NA	0.0211653
ZNF775	0.152458	0.178465	0.243597	0.227543	zinc finger protein 775	1_5_2_Transcription factors	-0.0639082	-0.144955	0.0771361	0.0299185	0.0260319	0.0114433
GBX1	0	0	0	0	gastrulation brain homeobox 1	1_5_2_Transcription factors	NA	NA	NA	NA	NA	NA
EN2	0	0	0.00384609	0	engrailed homeobox 2	1_5_2_Transcription factors	-0.00425965	NA	NA	NA	NA	NA
MNX1	0.0133026	0.0227522	0.0663336	0	motor neuron and pancreas homeobox 1	1_5_2_Transcription factors	-0.0560621	0.0426598	NA	NA	NA	0.000775021
SHOX	0	0	0	0	short stature homeobox	1_5_2_Transcription factors	NA	NA	NA	NA	NA	NA
ZBED1	0.0984092	0.217578	0.248225	0.117902	zinc finger BED-type containing 1	1_5_2_Transcription factors	-0.129121	-0.0642521	-0.178543	0.1789	NA	0.0947118
ZRSR2	0.216688	0.141194	0.249891	0.268085	zinc finger CCCH-type, RNA binding motif and serine/arginine rich 2	1_5_2_Transcription factors	-0.00444939	-0.283685	0.0642429	0.149692	-0.140335	-0.0308605
YY2	0.0118225	0.00591529	0.0894168	0.0844198	YY2 transcription factor	1_5_2_Transcription factors	-0.0813001	-0.0294725	0.0160985	0.010256	0.0232032	-0.00868552
CBLL2	0	0	0	0	Cbl proto-oncogene like 2	1_5_2_Transcription factors	NA	NA	NA	NA	NA	NA
ZFX	0.375399	0.234578	0.311134	0.359557	zinc finger protein X-linked	1_5_2_Transcription factors	0.107065	-0.170002	0.107895	0.0587282	0.343234	-0.0978066
ARX	0	0	0	0	aristaless related homeobox	1_5_2_Transcription factors	NA	NA	NA	NA	NA	NA
ZNF674	0.0317312	0.0210102	0.0324889	0.0181341	zinc finger protein 674	1_5_2_Transcription factors	0.00350426	0.072044	0.0196004	0.0102967	-0.0570338	0.0123527
ZNF157	0.0383836	0.00110949	0	0	zinc finger protein 157	1_5_2_Transcription factors	0.0426184	NA	0.00173983	NA	NA	0.00121175
ZNF41	0.0597697	0.0233852	0.0488075	0.0414752	zinc finger protein 41	1_5_2_Transcription factors	0.0128444	-0.119694	-0.0042075	0.0203673	0.132175	0.0608066
ELK1	0.0604951	0.046274	0.0677338	0.0816679	ETS transcription factor ELK1	1_5_2_Transcription factors	-0.000112601	0.0543135	0.0641032	0.0411032	0.00766486	-0.0139015
ZNF81	0.0317056	0.0741463	0.0481045	0.0141078	zinc finger protein 81	1_5_2_Transcription factors	-0.0166813	NA	0.0232571	0.00623992	0.174355	-0.0141254
ZNF182	0.0786704	0.0530121	0.0643388	0.054982	zinc finger protein 182	1_5_2_Transcription factors	0.0548837	NA	0.0356361	0.0400143	0.212136	-0.0252111
ZNF630	0.0296232	0.00293879	0.0172153	0.00920851	zinc finger protein 630	1_5_2_Transcription factors	0.0141233	0.0192988	-0.0165066	0.0203673	0.0842229	0.0107826
SSX5	0	0	0	0	SSX family member 5	1_5_2_Transcription factors	NA	NA	NA	NA	NA	NA
SSX1	0	0	0	0	SSX family member 1	1_5_2_Transcription factors	NA	NA	NA	NA	NA	-0.000816972
SSX3	0	0	0	0	SSX family member 3	1_5_2_Transcription factors	NA	NA	NA	NA	NA	NA
SSX4	0	0	0	0	SSX family member 4	1_5_2_Transcription factors	NA	NA	NA	NA	NA	NA
SSX4B	0	0	0	0	SSX family member 4B	1_5_2_Transcription factors	NA	NA	NA	NA	NA	NA
GATA1	0	0	0	0	GATA binding protein 1	1_5_2_Transcription factors	NA	NA	NA	NA	NA	NA
TFE3	0.0651196	0.102888	0.121904	0.183734	transcription factor binding to IGHM enhancer 3	1_5_2_Transcription factors	-0.0626582	-0.305505	0.102263	0.0634048	-0.000521368	0.0115641
FOXP3	0	0.00072976	0	0	forkhead box P3	1_5_2_Transcription factors	NA	NA	0.00430192	NA	NA	NA
AKAP4	0	0	0	0	A-kinase anchoring protein 4	1_5_2_Transcription factors	NA	NA	NA	NA	NA	NA
SSX7	0	0	0	0	SSX family member 7	1_5_2_Transcription factors	NA	NA	NA	NA	NA	NA
SSX2	0	0	0	0	SSX family member 2	1_5_2_Transcription factors	NA	NA	NA	NA	NA	NA
SSX2B	0	0	0	0	SSX family member 2B	1_5_2_Transcription factors	NA	NA	NA	NA	NA	NA
PHF8	0.0977715	0.116862	0.26887	0.252454	PHD finger protein 8	1_5_2_Transcription factors	-0.104111	-0.293765	0.0550331	0.0243277	-0.220428	-0.025138
FOXR2	0	0	0	0	forkhead box R2	1_5_2_Transcription factors	NA	NA	NA	NA	NA	NA
KLF8	0	0.00133812	0.00326216	0	Kruppel like factor 8	1_5_2_Transcription factors	-0.0036141	NA	NA	0.0183532	NA	0.00488046
ZXDB	0.0233945	0.0149212	0.0694318	0.05266	zinc finger X-linked duplicated B	1_5_2_Transcription factors	-0.0443981	-0.214288	0.0181081	-0.0095452	0.00921476	-1.51804e-05
ZXDA	0.0185248	0.00386432	0.0401375	0.0330363	zinc finger X-linked duplicated A	1_5_2_Transcription factors	-0.0138976	-0.148422	0.0212443	0.0021666	0.135019	0.0153882
ZC4H2	0.0280544	0.0807803	0.180927	0.0230001	zinc finger C4H2-type containing	1_5_2_Transcription factors	-0.151669	0.0177345	-0.0113508	0.0549197	0.0418083	0.00237634
ZC3H12B	0.039634	0.0171208	0.0230246	0.0355786	zinc finger CCCH-type containing 12B	1_5_2_Transcription factors	0.0187429	NA	0.0173357	0.000797207	0.0899498	0.0332818
FOXO4	0.0709738	0.0460284	0.0803051	0.0767869	forkhead box O4	1_5_2_Transcription factors	-0.00794814	-0.190537	0.0317831	0.0143371	NA	0.0165825
ZMYM3	0.0748098	0.0773207	0.0372827	0.168766	zinc finger MYM-type containing 3	1_5_2_Transcription factors	0.0438365	-0.064414	0.101587	0.0411032	0.263848	-0.0582421
TAF1	0.538081	0.287623	0.581726	0.870208	TATA-box binding protein associated factor 1	1_5_2_Transcription factors	0.0353005	-0.528147	0.164994	0.0429247	0.359923	-0.00065881
DMRTC1B	0	0	0	0	DMRT like family C1B	1_5_2_Transcription factors	NA	NA	NA	NA	NA	NA
DMRTC1	0	0	0	0	DMRT like family C1	1_5_2_Transcription factors	NA	NA	NA	NA	NA	NA
CDX4	0	0	0	0	caudal type homeobox 4	1_5_2_Transcription factors	NA	NA	NA	NA	NA	NA
ZCCHC13	0	0	0	0	zinc finger CCHC-type containing 13	1_5_2_Transcription factors	NA	NA	NA	NA	NA	NA
ZDHHC15	0.0325103	0.00526892	0.0111465	0.0358844	zinc finger DHHC-type palmitoyltransferase 15	1_5_2_Transcription factors	0.0239182	-0.0578222	0.0131155	0.0223693	0.0814914	-0.0041189
TAF9B	0.0330895	0.070563	0.066314	0.0266171	TATA-box binding protein associated factor 9b	1_5_2_Transcription factors	-0.0313267	-0.0573786	-0.161193	0.0431953	0.0164178	-0.0532239
RTL3	0	0	0	0	retrotransposon Gag like 3	1_5_2_Transcription factors	NA	NA	NA	NA	NA	NA
TBX22	0	0	0	0	T-box transcription factor 22	1_5_2_Transcription factors	NA	NA	NA	NA	NA	0.0204354
BRWD3	0.383082	0.18835	0.310461	0.333501	bromodomain and WD repeat domain containing 3	1_5_2_Transcription factors	0.107601	-0.351238	0.115704	0.0242358	-0.230004	-0.0559318
POU3F4	0	0	0	0	POU class 3 homeobox 4	1_5_2_Transcription factors	NA	NA	NA	NA	NA	NA
HDX	0.045145	0.0473796	0.0696154	0.125551	highly divergent homeobox	1_5_2_Transcription factors	-0.0161622	0.00171879	0.0349455	0.0358116	-0.928468	0.0143734
ZNF711	0.00826083	0.0135253	0.0349007	0.0479497	zinc finger protein 711	1_5_2_Transcription factors	-0.0286777	0.0690424	0.0204812	0.10964	0.0592584	-0.0355732
DACH2	0	0	0.0128118	0	dachshund family transcription factor 2	1_5_2_Transcription factors	-0.0141196	NA	0.00563695	0.0506727	0.00837231	-0.0651236
TGIF2LX	0	0	0	0	TGFB induced factor homeobox 2 like X-linked	1_5_2_Transcription factors	NA	NA	NA	NA	NA	NA
TAF7L	0	0	0	0	TATA-box binding protein associated factor 7 like	1_5_2_Transcription factors	NA	NA	NA	NA	NA	0.00848691
ZMAT1	0.379162	0.284389	0.279984	0.643471	zinc finger matrin-type 1	1_5_2_Transcription factors	0.10651	-0.331688	0.0610917	0.0222488	-0.646946	-0.00624405
BHLHB9	0.262744	0.102328	0.0644058	0.16236	basic helix-loop-helix family member b9	1_5_2_Transcription factors	0.147416	-0.284537	-0.0101059	0.106442	0.0160693	0.0180527
ZCCHC18	0.00279741	0	0.00115943	0	zinc finger CCHC-type containing 18	1_5_2_Transcription factors	0.00188214	NA	0.0075995	-0.0129365	0.0238276	-0.004118
ESX1	0	0	0	0	ESX homeobox 1	1_5_2_Transcription factors	NA	NA	NA	NA	NA	NA
RIPPLY1	0	0	0	0	ripply transcriptional repressor 1	1_5_2_Transcription factors	NA	NA	NA	NA	NA	NA
TSC22D3	0.370824	0.696027	0.495671	0.258971	TSC22 domain family member 3	1_5_2_Transcription factors	-0.0864469	0.135475	0.292425	0.412869	0.494617	0.0624734
ZCCHC12	0	0.00201139	0	0	zinc finger CCHC-type containing 12	1_5_2_Transcription factors	NA	-0.185534	NA	-0.0921938	NA	-0.0348603
NKRF	0.156772	0.347626	0.199528	0.208308	NFKB repressing factor	1_5_2_Transcription factors	-0.0280438	-0.0662015	0.0940369	0.0487514	0.27523	0.00712504
RHOXF2B	0	0	0	0	Rhox homeobox family member 2B	1_5_2_Transcription factors	NA	NA	NA	NA	NA	NA
RHOXF1	0.0232954	0.0393644	0.0248753	0.0390028	Rhox homeobox family member 1	1_5_2_Transcription factors	-0.0011531	-0.0613479	0.0231141	0.0103772	0.0766321	0.00246062
RHOXF2	0	0.00596061	0.00694953	0	Rhox homeobox family member 2	1_5_2_Transcription factors	-0.00768362	NA	NA	NA	NA	NA
ZBTB33	0.0717901	0.0207085	0.0414212	0.0384455	zinc finger and BTB domain containing 33	1_5_2_Transcription factors	0.03334	0.0117464	0.0431347	0.0242966	0.0704222	0.0177349
ZDHHC9	0.0404641	0.0612956	0.0822645	0.0292252	zinc finger DHHC-type palmitoyltransferase 9	1_5_2_Transcription factors	-0.0424965	0.147577	0.0590745	0.0618045	0.0621639	0.0225738
ELF4	0	0	0	0	E74 like ETS transcription factor 4	1_5_2_Transcription factors	NA	NA	NA	NA	NA	NA
ZNF280C	0.028333	0.0378462	0.00151454	0.114481	zinc finger protein 280C	1_5_2_Transcription factors	0.0299538	-0.177759	0.0145616	-0.00192339	0.0379986	-0.00925497
TFDP3	0	0	0	0	transcription factor Dp family member 3	1_5_2_Transcription factors	NA	NA	NA	NA	NA	NA
PHF6	0.305201	0.214203	0.187908	0.257466	PHD finger protein 6	1_5_2_Transcription factors	0.111371	-0.0207228	-0.10123	0.122444	-0.0191474	-0.12006
ZNF75D	0.0477518	0.10866	0.0607998	0.10247	zinc finger protein 75D	1_5_2_Transcription factors	-0.00857219	-0.0356447	0.0201942	-0.00156777	-0.0883136	0.0150002
ZNF449	0.00242622	0.0242986	0.0137218	0.0579984	zinc finger protein 449	1_5_2_Transcription factors	-0.0123665	NA	0.0227894	0.00436696	0.0838467	-0.0175059
ZIC3	0	0.0215972	0.00218449	0.0591965	Zic family member 3	1_5_2_Transcription factors	-0.00242161	-0.212786	NA	-0.0020141	0.0568222	-0.0327523
SOX3	0	0	0	0	SRY-box transcription factor 3	1_5_2_Transcription factors	NA	NA	NA	NA	NA	0.0163936
AFF2	0.565111	0.201135	0.255603	0.150159	AF4/FMR2 family member 2	1_5_2_Transcription factors	0.205866	-0.0890782	0.0245852	0.0301045	-0.323905	-0.0023213
PASD1	0	0	0	0	PAS domain containing repressor 1	1_5_2_Transcription factors	NA	NA	NA	NA	NA	NA
ZNF185	0	0.0110617	0	0.0684075	zinc finger protein 185 with LIM domain	1_5_2_Transcription factors	NA	NA	0.00536493	0.00623992	NA	-7.82392e-05
ZNF275	0.11365	0.0664767	0.108415	0.106151	zinc finger protein 275	1_5_2_Transcription factors	0.00763672	-0.24716	0.0295862	0.0567349	0.0357649	0.085066
ZFP92	0.0339471	0.000938789	0	0.00545066	ZFP92 zinc finger protein	1_5_2_Transcription factors	0.0377843	NA	0.00473841	0.0323915	NA	-0.000913587
IKBKG	0.0929978	0.141616	0.0650314	0.0832233	inhibitor of nuclear factor kappa B kinase regulatory subunit gamma	1_5_2_Transcription factors	0.0334456	0.137651	0.11851	0.0770933	NA	0.00640712
ZNF596	0.0858557	0.0735278	0.0490344	0.104534	zinc finger protein 596	1_5_2_Transcription factors	0.0399398	-0.275374	0.0348653	0.02233	0.221849	0.0122131
ZNF705G	0	0	0	0	zinc finger protein 705G	1_5_2_Transcription factors	NA	NA	NA	NA	NA	NA
ZNF705B	0	0	0	0	zinc finger protein 705B	1_5_2_Transcription factors	NA	NA	NA	NA	NA	NA
SOX7	0.0179702	0	0.0204486	0.00355968	SRY-box transcription factor 7	1_5_2_Transcription factors	-0.0022628	NA	0.0195267	0.00824594	NA	-0.000715411
GATA4	0	0	0	0	GATA binding protein 4	1_5_2_Transcription factors	NA	NA	NA	NA	NA	NA
ZNF705D	0	0	0	0	zinc finger protein 705D	1_5_2_Transcription factors	NA	NA	NA	NA	NA	NA
ZDHHC2	1.63444	1.59854	1.39659	1.43278	zinc finger DHHC-type palmitoyltransferase 2	1_5_2_Transcription factors	0.0798826	0.197626	0.247599	0.0302196	-0.163701	0.0938473
LZTS1	0.0517464	0.0456001	0.0420999	0.132815	leucine zipper tumor suppressor 1	1_5_2_Transcription factors	0.0113718	NA	0.0089296	0.0002459	0.285256	-0.0159659
EGR3	0.1114	0.0125937	0.0574277	0.0790008	early growth response 3	1_5_2_Transcription factors	0.0572056	-0.0890015	NA	-0.0255032	NA	0.000743556
NKX3-1	0.0151978	0.0659009	0.070173	0.0655476	NK3 homeobox 1	1_5_2_Transcription factors	-0.0495901	-0.0641682	-0.0141993	0.00824594	0.00511862	-0.004277
NKX2-6	0	0	0	0	NK2 homeobox 6	1_5_2_Transcription factors	NA	NA	NA	NA	NA	NA
EBF2	0	0.00165416	0	0	EBF transcription factor 2	1_5_2_Transcription factors	NA	NA	0.0080238	0.0203673	NA	-0.000531368
ZNF395	0.17128	0.0697727	0.0985485	0.281045	zinc finger protein 395	1_5_2_Transcription factors	0.0772912	-0.340641	0.107298	-0.00769065	-0.183781	-0.0257768
HMBOX1	0.308508	0.185958	0.379471	0.686205	homeobox containing 1	1_5_2_Transcription factors	-0.0470765	-0.294843	0.222846	0.13856	0.101733	-0.06014
GTF2E2	0.16897	0.146806	0.132012	0.126715	general transcription factor IIE subunit 2	1_5_2_Transcription factors	0.0930417	0.0115192	0.0587483	0.0817819	-0.0650365	-0.0402623
ZNF703	0.0068308	0.0908411	0.0295387	0.0387955	zinc finger protein 703	1_5_2_Transcription factors	-0.0245403	0.0444294	0.0130924	0.0102967	NA	0.00074853
ZMAT4	0	0.0523519	0.0460298	0.0690734	zinc finger matrin-type 4	1_5_2_Transcription factors	-0.00572337	0.0481399	0.0303321	0.184892	0.0622137	-0.0136746
NKX6-3	0	0	0	0	NK6 homeobox 3	1_5_2_Transcription factors	NA	NA	NA	NA	NA	NA
IKBKB	0.529914	0.472438	0.571358	1.34758	inhibitor of nuclear factor kappa B kinase subunit beta	1_5_2_Transcription factors	-0.0133511	-0.638539	0.243574	0.0359926	-0.519391	0.0192623
THAP1	0.315445	0.189149	0.130336	0.146757	THAP domain containing 1	1_5_2_Transcription factors	0.155348	0.173489	0.00579675	0.0279431	0.0663515	-0.000868793
CEBPD	0.245066	0.336693	0.145011	0.438882	CCAAT enhancer binding protein delta	1_5_2_Transcription factors	0.131348	0.0716085	-0.593119	-0.00660928	0.0314619	0.127507
SNAI2	0	0	0	0	snail family transcriptional repressor 2	1_5_2_Transcription factors	NA	NA	NA	NA	NA	-0.00355592
ST18	0.0143983	0.0578122	0.124197	0.222329	ST18 C2H2C-type zinc finger transcription factor	1_5_2_Transcription factors	-0.112936	-0.023584	-0.162956	-0.0596754	0.0818715	-0.0767403
SOX17	0	0.000883444	0	0	SRY-box transcription factor 17	1_5_2_Transcription factors	NA	NA	NA	NA	NA	NA
PLAG1	0.37039	0.172126	0.364102	0.299844	PLAG1 zinc finger	1_5_2_Transcription factors	0.0461052	-0.250715	0.142282	0.0145925	-0.079129	0.0051277
TOX	0.0437339	0.0407023	0.0136676	0	thymocyte selection associated high mobility group box	1_5_2_Transcription factors	0.0333617	0.0287654	0.0317276	0.0872395	0.276081	0.0204086
BHLHE22	0.00870187	0.0296199	0.0340472	0.00224272	basic helix-loop-helix family member e22	1_5_2_Transcription factors	-0.0272697	NA	0.0194414	0.497178	0.00113717	-0.0546246
TCF24	0	0.0109275	0	0.0296195	transcription factor 24	1_5_2_Transcription factors	NA	NA	0.00314062	NA	NA	NA
PRDM14	0	0	0	0	PR/SET domain 14	1_5_2_Transcription factors	NA	NA	NA	NA	NA	0.00122695
MSC	0	0	0	0	musculin	1_5_2_Transcription factors	NA	NA	NA	NA	NA	-0.00118668
HNF4G	0	0.00613458	0	0	hepatocyte nuclear factor 4 gamma	1_5_2_Transcription factors	NA	NA	NA	NA	NA	NA
ZFHX4	0.257804	0.158275	0.177176	0.0267803	zinc finger homeobox 4	1_5_2_Transcription factors	0.143383	0.100818	0.0971588	0.211846	0.755954	-0.0352325
ZC2HC1A	0.727414	0.504876	0.691433	0.10321	zinc finger C2HC-type containing 1A	1_5_2_Transcription factors	0.0293279	0.155534	0.417625	0.161867	NA	-0.0392086
HEY1	0.152948	0.222092	0.0451256	0.123568	hes related family bHLH transcription factor with YRPW motif 1	1_5_2_Transcription factors	0.114023	0.0688412	0.106144	0.0791554	0.0675768	-0.0225971
ZBTB10	0.307996	0.155429	0.215476	0.292101	zinc finger and BTB domain containing 10	1_5_2_Transcription factors	0.0883772	-0.566007	0.115015	0.0298821	0.0548685	-0.00220574
ZNF704	0.185438	0.0399863	0.0384374	0.028567	zinc finger protein 704	1_5_2_Transcription factors	0.10731	0.0351456	0.0310158	-0.0847986	-0.130417	0.0793883
ZFAND1	0.306281	0.243428	0.291609	0.243058	zinc finger AN1-type containing 1	1_5_2_Transcription factors	0.0239637	0.215476	0.137059	0.0859646	0.0166326	-0.0492589
RUNX1T1	0.0530548	0.21061	0.162916	0.392527	RUNX1 partner transcriptional co-repressor 1	1_5_2_Transcription factors	-0.107767	-0.28712	0.0944987	0.0578249	0.543749	0.0530372
FSBP	0.275289	0.154793	0.320363	0.469035	fibrinogen silencer binding protein	1_5_2_Transcription factors	-0.0264249	-0.373281	0.00794842	-0.00791741	NA	-0.00156119
OSR2	0	0	0	0.00167972	odd-skipped related transciption factor 2	1_5_2_Transcription factors	NA	NA	NA	NA	NA	NA
ZNF706	0.634436	0.886758	0.603464	0.544716	zinc finger protein 706	1_5_2_Transcription factors	0.0185492	-0.0737938	0.236045	0.204671	-0.118124	-0.0551424
GRHL2	0	0	0	0	grainyhead like transcription factor 2	1_5_2_Transcription factors	NA	NA	NA	NA	NA	NA
KLF10	0.281632	0.151922	0.0962213	0.117183	Kruppel like factor 10	1_5_2_Transcription factors	0.114151	0.0697404	-0.366196	0.0045567	0.174961	-0.0581899
ZFPM2	0.00529981	0	0.00598752	0.00193967	zinc finger protein, FOG family member 2	1_5_2_Transcription factors	-0.000629777	NA	NA	-0.00359698	0.00738601	0.000877469
TRPS1	0.32301	0.161635	0.222481	0.476454	transcriptional repressor GATA binding 1	1_5_2_Transcription factors	0.120689	0.0255889	0.0679166	0.0281798	-0.195293	0.00110331
TAF2	0.199499	0.0828817	0.0898117	0.208123	TATA-box binding protein associated factor 2	1_5_2_Transcription factors	0.0699033	0.0151031	0.0601412	0.0466352	0.0944695	-0.00998207
ZHX2	0.0028709	0.00243918	0	0.0188855	zinc fingers and homeoboxes 2	1_5_2_Transcription factors	0.00325125	NA	0.0107296	-0.00402415	0.0872643	0.00680085
ZHX1	0.569162	0.462809	0.582141	0.656264	zinc fingers and homeoboxes 1	1_5_2_Transcription factors	0.00231951	-0.182874	-0.0502263	0.127071	0.260638	-0.242191
ZNF572	0	0.0200017	0.00187807	0.00166926	zinc finger protein 572	1_5_2_Transcription factors	-0.00208228	NA	0.00480469	0.010256	0.0165041	6.36931e-05
POU5F1B	0.00485782	0.0050113	0	0.0060265	POU class 5 homeobox 1B	1_5_2_Transcription factors	0.00549524	NA	0.00465047	NA	NA	0.000864512
MYC	0.0296631	0.0618249	0.0498369	0	MYC proto-oncogene, bHLH transcription factor	1_5_2_Transcription factors	0.0168808	NA	0.0270332	0.0241914	0.00584965	-0.0518451
PHF20L1	0.486332	0.564886	0.432211	0.901172	PHD finger protein 20 like 1	1_5_2_Transcription factors	0.0548704	-0.269885	0.17067	0.129394	-0.869158	-0.119236
ZFAT	0.0358733	0.0431829	0.0165166	0.164863	zinc finger and AT-hook domain containing	1_5_2_Transcription factors	0.0217203	0.0677662	-0.165732	0.00436696	0.0445248	0.0403348
JRK	0.0468744	0.0848543	0.0782523	0.0227502	Jrk helix-turn-helix protein	1_5_2_Transcription factors	-0.0280788	-0.0397872	0.0520292	0.0983288	0.10153	0.0627419
ZFP41	0.00626566	0.0315585	0.00280831	0.0517188	ZFP41 zinc finger protein	1_5_2_Transcription factors	0.00397011	-0.0416291	0.0165573	0.0183532	0.00297663	-0.00137413
GLI4	0.146243	0.170748	0.108195	0.207063	GLI family zinc finger 4	1_5_2_Transcription factors	-0.00957226	-0.202454	0.0352696	0.0297044	NA	0.0543483
ZNF696	0.00915556	0.0584587	0.0250211	0.0769016	zinc finger protein 696	1_5_2_Transcription factors	-0.0170603	-0.122175	0.0286675	0.0283039	0.0652682	-0.00966988
MAFA	0.175688	0.371063	0.41796	0.367558	MAF bZIP transcription factor A	1_5_2_Transcription factors	-0.171824	-0.422972	0.00511286	-0.0020141	NA	0.000351025
ZC3H3	0.0875891	0.04944	0.0413562	0.0709384	zinc finger CCCH-type containing 3	1_5_2_Transcription factors	0.0498449	NA	0.0323231	0.0547875	NA	-0.00547664
ZNF623	0.141691	0.0627609	0.0209828	0.167005	zinc finger protein 623	1_5_2_Transcription factors	0.0410484	-0.209112	0.0639431	0.0242966	-0.280117	-0.0245359
ZNF707	0.0658481	0.0111685	0.041274	0.0741527	zinc finger protein 707	1_5_2_Transcription factors	-0.0282655	NA	-0.00524443	0.0103371	NA	0.00803067
MAF1	0.539592	0.553565	0.463334	0.421176	MAF1 homolog, negative regulator of RNA polymerase III	1_5_2_Transcription factors	0.00370847	-0.0151055	-0.178156	0.148265	0.0649372	0.0455903
SCX	0	0.0367515	0.0140824	0.0511546	scleraxis bHLH transcription factor	1_5_2_Transcription factors	-0.015509	0.0401557	0.00278818	0.00280588	NA	0.00364653
SCRT1	0.21303	0.28478	0.325681	0.031968	scratch family transcriptional repressor 1	1_5_2_Transcription factors	-0.0922834	0.39285	0.182557	0.230844	NA	-0.019243
FOXH1	0	0	0	0	forkhead box H1	1_5_2_Transcription factors	NA	NA	NA	NA	NA	NA
ZNF251	0.0880146	0.0430057	0.0527579	0.0344551	zinc finger protein 251	1_5_2_Transcription factors	0.0382571	NA	-0.0488134	-0.00156777	-0.148282	-0.0327346
ZNF34	0.102838	0.0568743	0.0770576	0.065533	zinc finger protein 34	1_5_2_Transcription factors	0.028271	-0.0846186	-0.0773269	0.0516198	0.0134283	-0.0200296
ZNF517	0.15325	0.0275491	0.0282089	0.101501	zinc finger protein 517	1_5_2_Transcription factors	0.018392	-0.211375	-0.151397	0.00629672	NA	-0.025661
ZNF7	0.126534	0.183825	0.0662355	0.40278	zinc finger protein 7	1_5_2_Transcription factors	0.0631838	-0.407341	0.139316	0.0238699	0.188944	-0.0217909
ZNF250	0.075403	0.0928378	0.0725032	0.148543	zinc finger protein 250	1_5_2_Transcription factors	0.0533891	-0.432925	-0.167432	0.0184161	-0.0280127	-0.0783352
ZNF16	0.0506211	0.0593459	0.0204179	0.264901	zinc finger protein 16	1_5_2_Transcription factors	0.0334243	-0.374059	0.0552031	-0.00499991	0.0582728	-0.0691018
FOXD4	0	0	0	0	forkhead box D4	1_5_2_Transcription factors	NA	NA	NA	0.00410678	NA	0.00814879
DMRT1	0	0	0	0	doublesex and mab-3 related transcription factor 1	1_5_2_Transcription factors	NA	NA	NA	NA	NA	0.00100686
DMRT3	0.0234962	0.00376578	0.00496664	0	doublesex and mab-3 related transcription factor 3	1_5_2_Transcription factors	-0.00549728	NA	NA	NA	NA	NA
DMRT2	0.00639011	0.00369856	0.0464875	0	doublesex and mab-3 related transcription factor 2	1_5_2_Transcription factors	-0.0430867	NA	0.00453033	0.0122701	0.00813977	NA
RFX3	0.331847	0.224962	0.207726	0.248599	regulatory factor X3	1_5_2_Transcription factors	0.0517602	-0.166681	0.102697	0.0334638	0.152982	-0.00813629
GLIS3	0.0028709	0.0230899	0.00381983	0.00175738	GLIS family zinc finger 3	1_5_2_Transcription factors	0.00325125	0.039785	0.00562469	-0.00791741	0.00103419	-0.00556172
NFIB	0.0631888	0.130168	0.0695863	0.18115	nuclear factor I B	1_5_2_Transcription factors	0.0200019	0.0474508	0.170188	-0.237731	0.483012	0.0755752
ZDHHC21	0.55128	0.290797	0.503276	0.328078	zinc finger DHHC-type palmitoyltransferase 21	1_5_2_Transcription factors	0.0597768	-0.253502	0.0482348	0.0267776	0.258661	-0.0354491
PSIP1	2.09944	1.7295	1.70249	3.18148	PC4 and SFRS1 interacting protein 1	1_5_2_Transcription factors	0.193922	-0.537334	-0.253751	0.264984	-0.129626	-0.119908
BNC2	0	0	0	0	basonuclin 2	1_5_2_Transcription factors	NA	NA	NA	-0.0276419	0.00774952	NA
DMRTA1	0.0028709	0.00572969	0.0026562	0.00166926	DMRT like family A1	1_5_2_Transcription factors	0.000307494	NA	0.0016539	0.00410678	NA	NA
TAF1L	0	0.00785106	0	0.0182332	TATA-box binding protein associated factor 1 like	1_5_2_Transcription factors	NA	NA	NA	NA	NA	-0.00147055
NFX1	0.257743	0.188038	0.208047	0.352471	nuclear transcription factor, X-box binding 1	1_5_2_Transcription factors	0.0455959	-0.408125	0.102357	0.081209	-0.754456	0.0322437
PHF24	0.00698847	0.0773159	0.134061	0.0292803	PHD finger protein 24	1_5_2_Transcription factors	-0.0785714	0.101196	0.0851636	0.147298	NA	0.00320209
CREB3	0.435301	0.263925	0.290186	0.15183	cAMP responsive element binding protein 3	1_5_2_Transcription factors	0.00197338	-0.368979	-0.245259	0.153064	-0.212631	-0.0640895
GLIPR2	0	0.0070329	0.00833094	0.0020296	GLI pathogenesis related 2	1_5_2_Transcription factors	NA	NA	0.0112795	0.00209268	0.136379	-0.0051668
ZCCHC7	0.514272	0.235981	0.229866	0.224178	zinc finger CCHC-type containing 7	1_5_2_Transcription factors	0.165303	0.201578	-0.144795	0.0127337	0.188288	-0.0408616
ZBTB5	0.0269186	0.0600153	0.0348053	0.0406618	zinc finger and BTB domain containing 5	1_5_2_Transcription factors	-0.00782495	-0.000248483	0.0243602	0.0163593	-0.377863	0.0110834
FOXD4L6	0	0	0	0	forkhead box D4 like 6	1_5_2_Transcription factors	NA	NA	NA	NA	NA	NA
FOXD4L5	0	0	0	0	forkhead box D4 like 5	1_5_2_Transcription factors	NA	NA	NA	NA	NA	NA
FOXD4L4	0	0	0	0	forkhead box D4 like 4	1_5_2_Transcription factors	NA	NA	NA	NA	NA	NA
ZNF658	0.0722359	0.030578	0.0507873	0.0432418	zinc finger protein 658	1_5_2_Transcription factors	0.0239181	NA	0.020758	0.00829472	0.0345159	-0.0191442
FOXD4L3	0	0	0	0	forkhead box D4 like 3	1_5_2_Transcription factors	NA	NA	NA	NA	NA	NA
KLF9	0.108121	0.211236	0.284527	0.311639	Kruppel like factor 9	1_5_2_Transcription factors	-0.136048	0.0570837	0.0791042	0.293051	0.322375	0.00781998
ZFAND5	0.803072	1.28893	1.0378	1.2205	zinc finger AN1-type containing 5	1_5_2_Transcription factors	-0.0971761	-0.0882312	-0.134225	0.114003	-0.0523925	-0.0154625
FOXB2	0	0	0	0	forkhead box B2	1_5_2_Transcription factors	NA	NA	NA	NA	NA	NA
TUT7	0.13079	0.194488	0.197957	0.499051	terminal uridylyl transferase 7	1_5_2_Transcription factors	0.0116255	-0.460526	NA	NA	NA	NA
NFIL3	0.328296	0.315575	0.194825	0.857963	nuclear factor, interleukin 3 regulated	1_5_2_Transcription factors	0.133353	-0.823609	0.026869	0.0576851	0.213395	-0.0260766
ZNF484	0.10126	0.0300052	0.0385871	0.121636	zinc finger protein 484	1_5_2_Transcription factors	0.0667947	-0.0626378	-0.142962	0.0203673	0.350749	-0.0059208
PHF2	0.132213	0.110674	0.124438	0.23823	PHD finger protein 2	1_5_2_Transcription factors	0.0539189	-0.430542	0.0720859	0.051139	0.00511122	0.032021
BARX1	0	0	0	0	BARX homeobox 1	1_5_2_Transcription factors	NA	NA	NA	NA	NA	NA
ZNF169	0.00650849	0.0733926	0.0121489	0.022283	zinc finger protein 169	1_5_2_Transcription factors	-0.00603823	-0.0841121	-0.0329589	0.0302979	0.10308	-0.0323269
ZNF367	0.00346005	0.00925709	0.0180096	0	zinc finger protein 367	1_5_2_Transcription factors	-0.0158744	0.00919144	0.00664774	0.000164596	NA	-0.00912551
ZNF510	0.15467	0.108789	0.121796	0.0954652	zinc finger protein 510	1_5_2_Transcription factors	0.0602971	NA	0.0405622	-0.00122333	0.140928	0.0194427
ZNF782	0.172779	0.0362799	0.148476	0.0271753	zinc finger protein 782	1_5_2_Transcription factors	0.0736817	NA	0.00384188	0.0123991	-0.0175344	0.0320506
FOXE1	0	0	0	0	forkhead box E1	1_5_2_Transcription factors	NA	NA	NA	NA	NA	NA
ZNF189	0.0459836	0.066881	0.0957263	0.0833846	zinc finger protein 189	1_5_2_Transcription factors	-0.0171579	-0.186194	0.0468625	0.000873508	-0.037372	-0.0210694
TAL2	0.0535913	0.0425755	0.0890597	0.0520354	TAL bHLH transcription factor 2	1_5_2_Transcription factors	-0.00273267	-0.0807828	0.0352902	-0.0020141	NA	-0.125124
ZNF462	0.377965	0.360277	0.592225	0.635914	zinc finger protein 462	1_5_2_Transcription factors	-0.115434	-0.233966	-0.0118505	-0.0277519	-0.173131	-0.147522
KLF4	0.164099	0.132665	0.0946054	0.0984174	Kruppel like factor 4	1_5_2_Transcription factors	0.0481337	0.127657	-0.00547795	-0.00382743	NA	-0.00421135
ZNF483	0.224625	0.131355	0.19527	0.176683	zinc finger protein 483	1_5_2_Transcription factors	0.0801499	-0.164952	0.1139	0.0382569	0.197899	-0.0600859
ZNF883	0.819474	0.708857	0.485186	0.180004	zinc finger protein 883	1_5_2_Transcription factors	0.185597	0.136045	-0.132786	0.0237629	-0.102608	-0.0423922
ZFP37	0.148684	0.0721398	0.0900415	0.0635424	ZFP37 zinc finger protein	1_5_2_Transcription factors	0.0606027	-0.171943	-0.0168528	0.0336628	0.109853	-0.0336335
ZNF618	0.0402278	0.0317799	0.12576	0.0174344	zinc finger protein 618	1_5_2_Transcription factors	-0.0448721	NA	0.0215914	0.0241768	0.0560342	0.00427945
AKNA	0.751335	0.498345	0.457995	0.793074	AT-hook transcription factor	1_5_2_Transcription factors	0.193065	-0.380833	0.139595	0.0243435	-0.407885	0.0544718
PHF19	0.910501	0.496567	0.360855	0.264291	PHD finger protein 19	1_5_2_Transcription factors	0.319053	0.118871	0.0599466	0.0536059	0.133896	0.133329
LHX6	0	0.000361593	0	0	LIM homeobox 6	1_5_2_Transcription factors	NA	NA	NA	NA	NA	NA
ZBTB6	0.200615	0.172355	0.0861916	0.0957293	zinc finger and BTB domain containing 6	1_5_2_Transcription factors	0.113671	0.140853	0.100298	0.0164225	0.0262231	0.0251275
ZBTB26	0.0492198	0.0435527	0.113288	0.0941808	zinc finger and BTB domain containing 26	1_5_2_Transcription factors	-0.0641094	-0.105017	-0.0828197	0.0223693	0.107962	-0.0146454
LHX2	0.0114836	0.170665	0.0444177	0.13696	LIM homeobox 2	1_5_2_Transcription factors	-0.00650034	-0.312284	0.0674563	-0.11956	0.0255626	-0.0299018
SCAI	0.463964	0.759779	0.711594	1.40045	suppressor of cancer cell invasion	1_5_2_Transcription factors	-0.11808	-0.268255	0.196725	0.132007	0.288689	0.0253987
PBX3	1.36162	0.90411	1.2428	1.15632	PBX homeobox 3	1_5_2_Transcription factors	-0.00265284	-0.316547	-0.171252	0.148201	0.44955	0.0095325
LMX1B	0	0	0	0	LIM homeobox transcription factor 1 beta	1_5_2_Transcription factors	NA	NA	NA	NA	NA	NA
ZBTB34	0.31649	0.190759	0.332727	0.159761	zinc finger and BTB domain containing 34	1_5_2_Transcription factors	-0.000999595	0.282258	0.0778407	0.00635306	0.311457	0.0116524
ZNF79	0.0073954	0.0163321	0.0525454	0.0381132	zinc finger protein 79	1_5_2_Transcription factors	0.00495753	0.0460809	0.00894874	0.0021666	NA	-0.00681121
CIZ1	0.373585	0.432471	0.408849	0.644576	CDKN1A interacting zinc finger protein 1	1_5_2_Transcription factors	-0.0153895	-0.337259	0.334044	0.0950023	0.00743855	0.018512
ZDHHC12	0	0.044882	0.0664514	0.00396121	zinc finger DHHC-type palmitoyltransferase 12	1_5_2_Transcription factors	-0.0236354	-0.0730855	0.0535141	0.0303774	NA	-0.0442141
ZER1	0.229567	0.215276	0.300412	0.473538	zyg-11 related cell cycle regulator	1_5_2_Transcription factors	-0.0319555	-0.0255092	-0.0681551	0.0766673	-0.0060069	0.0592286
PRRX2	0	0	0	0	paired related homeobox 2	1_5_2_Transcription factors	NA	NA	NA	NA	NA	NA
FUBP3	0.126981	0.288209	0.130122	0.361606	far upstream element binding protein 3	1_5_2_Transcription factors	-0.000335014	-0.277466	0.0598245	0.00753486	0.176069	0.0959699
PRDM12	0	0.00214364	0	0.00236178	PR/SET domain 12	1_5_2_Transcription factors	NA	NA	0.0031047	0.00410678	NA	0.00257996
TTF1	0.555062	0.536474	0.858976	1.01182	transcription termination factor 1	1_5_2_Transcription factors	-0.115502	-0.386154	0.182573	0.0749103	-0.412047	-0.0586716
BARHL1	0	0	0	0	BarH like homeobox 1	1_5_2_Transcription factors	NA	NA	NA	NA	NA	-0.0105775
GTF3C4	0.148731	0.0960025	0.147465	0.249663	general transcription factor IIIC subunit 4	1_5_2_Transcription factors	0.00235762	-0.0220464	0.0489563	0.0710824	0.0900053	-0.0262392
GFI1B	0	0.00522492	0.0109604	0	growth factor independent 1B transcriptional repressor	1_5_2_Transcription factors	-0.0120914	NA	NA	NA	NA	0.0234896
GTF3C5	0.0625075	0.149489	0.187532	0.363002	general transcription factor IIIC subunit 5	1_5_2_Transcription factors	-0.0790876	-0.464273	0.057916	0.0524758	-0.333851	-0.00657481
NACC2	0.0590009	0.0528724	0.124099	0.0396392	NACC family member 2	1_5_2_Transcription factors	-0.0294455	0.322505	0.0329862	0.081455	-0.0852763	0.000220621
LHX3	0.0127302	0.0266457	0.0133603	0.2031	LIM homeobox 3	1_5_2_Transcription factors	-0.000382633	-0.0294725	-0.14643	NA	NA	0.342636
DNLZ	0.0039021	0.0362691	0.0071066	0	DNL-type zinc finger	1_5_2_Transcription factors	-0.0034401	0.0566891	0.00328703	0.0303774	NA	NA
EDF1	2.42076	2.53634	2.86273	1.85407	endothelial differentiation related factor 1	1_5_2_Transcription factors	-0.0817862	-0.051063	0.108921	0.424104	0.0756036	-0.131874
ZMYND19	1.97921	1.80108	2.38259	2.09948	zinc finger MYND-type containing 19	1_5_2_Transcription factors	-0.0505959	-0.617468	0.150273	0.043182	-0.121084	0.019528
DEAF1	0.12873	0.253122	0.14085	0.317778	DEAF1 transcription factor	1_5_2_Transcription factors	-0.00895256	-0.286366	0.132355	0.357795	0.248914	0.0566797
ASCL2	0	0	0	0	achaete-scute family bHLH transcription factor 2	1_5_2_Transcription factors	NA	NA	NA	NA	NA	0.0174464
ZNF195	0.132953	0.130513	0.178538	0.202493	zinc finger protein 195	1_5_2_Transcription factors	-0.0403162	-0.368031	-0.104782	0.0299185	0.116059	0.00313929
TAF10	0.284909	0.159357	0.112722	0.163448	TATA-box binding protein associated factor 10	1_5_2_Transcription factors	0.143891	0.0685842	-0.230227	0.121607	NA	0.0544168
ZNF215	0.0364811	0.108438	0.240497	0.13152	zinc finger protein 215	1_5_2_Transcription factors	-0.151155	-0.223569	0.0332571	0.00410678	0.0951402	0.00305976
ZNF214	0.054635	0.0335486	0.0773263	0.080174	zinc finger protein 214	1_5_2_Transcription factors	0.0262604	NA	0.042195	0.0243753	0.301435	-0.0261785
TUB	0.646901	0.313454	0.610612	0.57333	TUB bipartite transcription factor	1_5_2_Transcription factors	-0.0948178	0.0429345	0.257781	0.122749	-0.120652	0.0683041
TRIM66	0.0270179	0.0560039	0.0823449	0.0241528	tripartite motif containing 66	1_5_2_Transcription factors	-0.0572687	0.0127167	-0.0143676	0.0301809	0.157656	0.00144269
ASCL3	0	0	0	0	achaete-scute family bHLH transcription factor 3	1_5_2_Transcription factors	NA	NA	NA	NA	NA	NA
ZNF143	0.342868	0.181532	0.255248	0.155806	zinc finger protein 143	1_5_2_Transcription factors	0.0185691	0.0538177	-0.0174697	0.0453927	-0.23543	-0.0711865
RNF141	0.503676	0.412592	0.268313	0.220799	ring finger protein 141	1_5_2_Transcription factors	0.154856	0.180434	0.0193358	0.112305	-0.192793	0.0888948
ZBED5	0.208946	0.250381	0.303376	0.389926	zinc finger BED-type containing 5	1_5_2_Transcription factors	-0.0210937	-0.308277	0.0328955	0.0701997	-0.0283255	-0.0530297
TEAD1	0.215176	0.190849	0.16949	0.248213	TEA domain transcription factor 1	1_5_2_Transcription factors	0.0460282	-0.353355	0.081489	0.0282414	0.236166	-0.0206546
SOX6	0.00338214	0.0537317	0.128174	0.0332927	SRY-box transcription factor 6	1_5_2_Transcription factors	-0.105868	0.168008	0.0316246	0.0480919	-0.0597209	-0.0196466
GTF2H1	0.198639	0.155126	0.0863428	0.306998	general transcription factor IIH subunit 1	1_5_2_Transcription factors	0.0638633	-0.279058	0.105597	0.0486377	0.0202039	0.0776378
ZDHHC13	0.144065	0.165283	0.131482	0.0631191	zinc finger DHHC-type palmitoyltransferase 13	1_5_2_Transcription factors	0.0281406	-0.0138133	-0.059268	0.108316	-0.45848	-0.0392997
DBX1	0	0	0	0	developing brain homeobox 1	1_5_2_Transcription factors	NA	NA	NA	NA	NA	NA
WT1	0	0	0	0	WT1 transcription factor	1_5_2_Transcription factors	NA	NA	NA	NA	NA	NA
ELF5	0	0	0	0.00218878	E74 like ETS transcription factor 5	1_5_2_Transcription factors	NA	NA	NA	NA	NA	-0.00204633
EHF	0.0028709	0.000541506	0	0	ETS homologous factor	1_5_2_Transcription factors	0.00325125	NA	0.00516423	NA	0.0154636	-0.000764088
ALX4	0	0	0	0	ALX homeobox 4	1_5_2_Transcription factors	NA	NA	NA	NA	NA	NA
PRDM11	0.00444584	0.00824737	0.00332426	0.0122259	PR/SET domain 11	1_5_2_Transcription factors	0.00503036	NA	0.0220553	0.0123991	NA	0.00737748
PHF21A	0.190327	0.171166	0.135806	0.645628	PHD finger protein 21A	1_5_2_Transcription factors	0.0550827	-0.454925	0.141389	0.0374943	-0.363477	-0.0248024
CREB3L1	0	0	0	0	cAMP responsive element binding protein 3 like 1	1_5_2_Transcription factors	NA	NA	NA	NA	NA	NA
ZNF408	0.0792108	0.0284498	0.0133163	0.0788281	zinc finger protein 408	1_5_2_Transcription factors	0.0752413	-0.0802445	0.0536335	0.0144792	0.0447337	0.0165217
SPI1	0	0.0197264	0.027994	0.00408021	Spi-1 proto-oncogene	1_5_2_Transcription factors	-0.0305974	NA	-0.00854026	0.00436696	NA	-0.00346507
ZDHHC5	0.517088	0.392248	0.401604	0.504361	zinc finger DHHC-type palmitoyltransferase 5	1_5_2_Transcription factors	0.0989754	-0.265331	0.213207	0.0749434	0.548669	0.00203954
LPXN	0.0196416	0.00809721	0.0361295	0.0938889	leupaxin	1_5_2_Transcription factors	-0.0172812	-0.0641682	-0.0619735	0.0123351	0.0692593	0.00878705
ZFP91	0.246611	0.184173	0.393698	0.171966	ZFP91 zinc finger protein	1_5_2_Transcription factors	-0.0939816	0.0664038	-0.1018	0.121196	0.24596	-0.043067
MYRF	0	0	0.00197353	0	myelin regulatory factor	1_5_2_Transcription factors	-0.002188	NA	NA	NA	NA	0.000746282
ZBTB3	0.016488	0.0446072	0.0301954	0.0813504	zinc finger and BTB domain containing 3	1_5_2_Transcription factors	-0.00957798	-0.208433	0.0395696	0.0163593	-0.0249733	-0.00649118
TAF6L	0.0636925	0.126109	0.0261803	0.0704952	TATA-box binding protein associated factor 6 like	1_5_2_Transcription factors	0.0411144	0.0670252	-0.00232287	0.0126153	0.0218701	0.0595548
BATF2	0	0.00110949	0	0	basic leucine zipper ATF-like transcription factor 2	1_5_2_Transcription factors	NA	NA	NA	NA	NA	-0.00128468
ZFPL1	0.339368	0.379463	0.205037	0.277433	zinc finger protein like 1	1_5_2_Transcription factors	0.129721	-0.0277486	-0.0926511	0.133828	0.127838	0.0362941
ZNHIT2	0.0978933	0.129579	0.101583	0.140313	zinc finger HIT-type containing 2	1_5_2_Transcription factors	-0.00153165	0.00102383	-0.0664198	0.0414207	-0.0194899	0.0336396
DPF2	0.317041	0.244393	0.384563	1.21717	double PHD fingers 2	1_5_2_Transcription factors	-0.0143711	-0.618408	0.133938	0.0422721	0.108021	0.00890471
RELA	0.0499673	0.0746608	0.0191037	0.314519	RELA proto-oncogene, NF-kB subunit	1_5_2_Transcription factors	0.03415	-0.504275	0.0809495	0.0223072	0.190117	0.00468631
OVOL1	0	0	0	0	ovo like transcriptional repressor 1	1_5_2_Transcription factors	NA	NA	NA	NA	NA	0.00194736
CCDC85B	2.44197	2.63331	2.98824	2.09491	coiled-coil domain containing 85B	1_5_2_Transcription factors	-0.0993635	-0.0274286	-0.295076	0.317528	-0.00935808	0.0970193
FOSL1	0	0	0	0.0117732	FOS like 1, AP-1 transcription factor subunit	1_5_2_Transcription factors	NA	NA	NA	NA	NA	-0.00285914
DRAP1	1.2061	1.1273	1.05223	0.8998	DR1 associated protein 1	1_5_2_Transcription factors	0.128338	-0.443264	0.0351974	0.232324	0.036495	0.142149
NPAS4	0.648395	1.01878	0.651755	0.570015	neuronal PAS domain protein 4	1_5_2_Transcription factors	-0.0244346	-0.337002	0.032284	0.0432691	NA	0.011764
ZDHHC24	0.221548	0.136469	0.183186	0.107908	zinc finger DHHC-type containing 24	1_5_2_Transcription factors	-0.0412128	-0.2417	0.163031	0.107379	NA	0.0229745
TBX10	0	0	0	0	T-box transcription factor 10	1_5_2_Transcription factors	NA	NA	NA	NA	NA	NA
ZNF705E	0	0	0	0	zinc finger protein 705E	1_5_2_Transcription factors	NA	NA	NA	NA	NA	NA
PHOX2A	0	0	0	0	paired like homeobox 2A	1_5_2_Transcription factors	NA	NA	NA	NA	NA	-0.00526395
THAP12	0.569805	0.386938	0.54097	0.196342	THAP domain containing 12	1_5_2_Transcription factors	0.112974	0.171335	NA	0.0587664	NA	NA
CREBZF	0.936163	0.988463	0.804349	1.63688	CREB/ATF bZIP transcription factor	1_5_2_Transcription factors	0.0935179	-0.525409	-0.158227	0.0860213	0.289486	0.00672154
UBTFL1	0	0	0	0	upstream binding transcription factor like 1	1_5_2_Transcription factors	NA	NA	NA	NA	NA	NA
TAF1D	1.26179	0.894713	1.02234	1.63809	TATA-box binding protein associated factor, RNA polymerase I subunit D	1_5_2_Transcription factors	0.156183	-0.835485	0.0658913	0.117934	-0.458714	-0.0409034
JRKL	0.370466	0.300501	0.219218	0.113122	JRK like	1_5_2_Transcription factors	0.139371	-0.0715188	0.0764231	0.0360539	0.239966	-0.0469909
YAP1	0.00625304	0.0239757	0.0136716	0.00187617	Yes1 associated transcriptional regulator	1_5_2_Transcription factors	0.00706797	NA	0.00588362	0.00410678	-0.13925	-0.000872292
ZC3H12C	0.0333862	0.0464284	0.11944	0.130513	zinc finger CCCH-type containing 12C	1_5_2_Transcription factors	-0.0523011	-0.0882491	0.0374514	-0.00325584	0.0928476	0.00898305
POU2AF1	2.76685	1.73821	0.281345	0.00205348	POU class 2 homeobox associating factor 1	1_5_2_Transcription factors	1.11175	0.421132	1.08677	NA	NA	-0.00673092
ZBTB16	0.00279741	0.0372897	0.00451111	0.0259327	zinc finger and BTB domain containing 16	1_5_2_Transcription factors	0.00316816	0.0749257	-0.0538536	0.0353489	0.0158167	-0.021316
ZPR1	0.125654	0.117792	0.0924869	0.0779985	ZPR1 zinc finger	1_5_2_Transcription factors	0.035531	-0.00842371	0.119926	0.0317096	NA	-0.0619242
FOXR1	0	0	0	0	forkhead box R1	1_5_2_Transcription factors	NA	NA	NA	NA	NA	NA
HINFP	0.185858	0.239835	0.23205	0.484331	histone H4 transcription factor	1_5_2_Transcription factors	-0.00953556	-0.0753547	-0.0172317	0.0393432	0.217199	0.0182781
POU2F3	0	0	0	0	POU class 2 homeobox 3	1_5_2_Transcription factors	NA	NA	NA	NA	NA	NA
ZNF202	0.0767079	0.0190102	0.0129311	0.0708831	zinc finger protein 202	1_5_2_Transcription factors	0.012771	NA	0.0203344	0.00423792	0.118157	0.0308145
PKNOX2	0	0.00151273	0.00115943	0	PBX/knotted 1 homeobox 2	1_5_2_Transcription factors	-0.00128602	NA	0.00540293	0.0103772	0.0116538	0.00627269
ETS1	0.0123721	0	0.0047475	0.0153528	ETS proto-oncogene 1, transcription factor	1_5_2_Transcription factors	0.00868106	NA	0.00515796	NA	0.0361929	NA
FLI1	0	0	0	0	Fli-1 proto-oncogene, ETS transcription factor	1_5_2_Transcription factors	NA	NA	NA	NA	0.0013637	NA
BARX2	0	0.00104326	0	0.0140393	BARX homeobox 2	1_5_2_Transcription factors	NA	-0.0641682	0.00262173	NA	NA	-0.000582499
NFRKB	0.103242	0.0571708	0.129723	0.150002	nuclear factor related to kappaB binding protein	1_5_2_Transcription factors	-0.0237662	0.0451161	0.0847788	0.0423462	-0.141913	-0.00139251
PRDM10	0.0312264	0.0193451	0.0156694	0.103254	PR/SET domain 10	1_5_2_Transcription factors	0.0175663	-0.352923	0.0153257	0.0420858	0.0662326	-0.032839
ZBTB44	0.744329	0.64127	0.575299	0.984757	zinc finger and BTB domain containing 44	1_5_2_Transcription factors	0.0921321	-0.323176	0.0632509	0.0783051	0.22288	0.0551951
ZMYND11	0.4548	0.351769	0.385057	0.252515	zinc finger MYND-type containing 11	1_5_2_Transcription factors	0.143039	-0.0908827	0.209386	0.141823	-0.356353	0.0422329
KLF6	0.631311	0.744044	0.54722	1.12011	Kruppel like factor 6	1_5_2_Transcription factors	0.0951078	-0.759142	-0.234399	0.164886	-0.511256	0.151305
TAF3	0.438795	0.309856	0.32612	0.554227	TATA-box binding protein associated factor 3	1_5_2_Transcription factors	0.095033	-0.373758	0.3192	0.102422	-0.167314	0.00243123
GATA3	0	0	0	0	GATA binding protein 3	1_5_2_Transcription factors	NA	NA	NA	NA	NA	0.00234026
PTF1A	0	0.00808423	0	0	pancreas associated transcription factor 1a	1_5_2_Transcription factors	NA	NA	NA	NA	NA	-0.0187547
MKX	0	0	0	0	mohawk homeobox	1_5_2_Transcription factors	NA	NA	NA	NA	NA	NA
ZNF438	0.131431	0.0681548	0.0410163	0.0614271	zinc finger protein 438	1_5_2_Transcription factors	0.0944489	0.0370808	0.0714706	0.0163753	-0.070081	-0.0398566
ZEB1	0.648349	0.449027	0.497474	0.806589	zinc finger E-box binding homeobox 1	1_5_2_Transcription factors	0.125944	0.0932033	0.0665689	0.173511	0.382924	-0.0894124
ZNF248	0.401074	0.442459	0.446046	0.513655	zinc finger protein 248	1_5_2_Transcription factors	-0.0245699	-0.175935	0.0864994	0.0986001	-0.100127	-0.0397816
ZNF25	0.0754611	0.114476	0.0891702	0.0652503	zinc finger protein 25	1_5_2_Transcription factors	-0.0122419	0.0362486	-0.0126588	0.0491463	0.363308	0.0109368
ZNF33A	0.601803	0.447168	0.478967	0.396048	zinc finger protein 33A	1_5_2_Transcription factors	0.105771	-0.266383	0.173162	0.122598	0.0563771	0.0276276
ZNF37A	0.437399	0.387731	0.541782	0.818896	zinc finger protein 37A	1_5_2_Transcription factors	-0.0385209	-0.682414	0.227389	0.00183265	-0.33476	-0.008646
ZNF33B	0.188623	0.120834	0.188764	0.181122	zinc finger protein 33B	1_5_2_Transcription factors	0.0162999	-0.0955527	0.0352361	0.0185103	0.00377505	-0.027496
ZNF487	0.312426	0.166172	0.201885	0.21996	zinc finger protein 487	1_5_2_Transcription factors	0.0600154	-0.422374	-0.0522051	0.0223455	NA	0.0203526
ZNF239	0	0.00853028	0.0301725	0.0239093	zinc finger protein 239	1_5_2_Transcription factors	-0.0329397	NA	0.00914965	0.0263613	NA	0.00626369
ZNF485	0.00381079	0.0234492	0.00332426	0	zinc finger protein 485	1_5_2_Transcription factors	0.00431337	NA	-0.124023	0.0102967	0.0147478	-0.00477826
ZNF32	0.409364	0.35885	0.426467	0.316843	zinc finger protein 32	1_5_2_Transcription factors	0.00834111	0.127004	-0.222805	0.143097	-0.338074	-0.000694867
ZNF22	0.428743	0.274969	0.370579	0.253176	zinc finger protein 22	1_5_2_Transcription factors	0.0172655	-0.336231	-0.0177689	0.0538366	-0.0236898	-0.00167317
ZFAND4	0.110002	0.0497986	0.0536197	0.156875	zinc finger AN1-type containing 4	1_5_2_Transcription factors	0.0634859	-0.0827572	0.0504777	0.0183773	NA	0.0107663
ZNF488	0.00970815	0.0119557	0.00273795	0.011993	zinc finger protein 488	1_5_2_Transcription factors	0.00791782	NA	0.0118179	-0.0596754	0.00592096	-0.0174105
DRGX	0	0	0	0	dorsal root ganglia homeobox	1_5_2_Transcription factors	NA	NA	0.00237025	NA	NA	-0.00263268
ZNF365	0.0136477	0.017591	0.00427167	0	zinc finger protein 365	1_5_2_Transcription factors	0.0106325	NA	0.0217023	0.176664	0.139349	0.00363452
EGR2	0.0133172	0.0244299	0.00195564	0.112349	early growth response 2	1_5_2_Transcription factors	0.012825	-0.0653013	0.00974128	0.00223992	NA	0.00602234
ATOH7	0	0.00796156	0.00935013	0.0109908	atonal bHLH transcription factor 7	1_5_2_Transcription factors	-0.0103241	NA	0.0424829	0.000326552	0.00980195	0.0104455
TET1	0.249616	0.100923	0.0508064	0.141385	tet methylcytosine dioxygenase 1	1_5_2_Transcription factors	0.148504	0.148257	0.0774632	0.0242358	-0.133558	-0.159531
STOX1	0	0.0126475	0.0140014	0.0258274	storkhead box 1	1_5_2_Transcription factors	-0.0154205	0.00705859	0.00973482	-0.00382743	0.0155821	0.000586486
ZSWIM8	0.146722	0.300872	0.195985	0.806981	zinc finger SWIM-type containing 8	1_5_2_Transcription factors	-0.0428691	-0.573527	0.0317461	0.0652179	NA	-0.00529527
ZNF503	0.617946	0.807422	0.222368	0.672439	zinc finger protein 503	1_5_2_Transcription factors	0.299987	-0.429487	-0.210179	0.361784	0.0956147	0.0374425
ZMIZ1	0.00771368	0.103539	0.0294975	0	zinc finger MIZ-type containing 1	1_5_2_Transcription factors	-0.0157953	-0.0237791	0.0210822	0.166971	-0.282629	0.00905147
ZCCHC24	0	0.0191799	0	0	zinc finger CCHC-type containing 24	1_5_2_Transcription factors	NA	NA	0.00206508	0.00410678	0.0150275	-0.00400577
BTAF1	0.675562	0.386539	0.46266	0.873023	B-TFIID TATA-box binding protein associated factor 1	1_5_2_Transcription factors	0.109565	-0.0720505	-0.141044	0.0394883	0.0827822	-0.0263754
HHEX	0.027749	0	0	0	hematopoietically expressed homeobox	1_5_2_Transcription factors	0.0309913	NA	NA	NA	NA	0.0057405
ZNF518A	0.526912	0.487725	0.478266	0.867957	zinc finger protein 518A	1_5_2_Transcription factors	0.0205164	-0.0144245	0.0943785	0.0475799	0.261182	-0.013198
LCOR	1.04844	0.63771	1.05453	1.7413	ligand dependent nuclear receptor corepressor	1_5_2_Transcription factors	0.0192167	-0.905465	0.18588	0.0289363	0.0882312	-0.0625858
ZDHHC16	0.230609	0.227381	0.174777	0.110315	zinc finger DHHC-type palmitoyltransferase 16	1_5_2_Transcription factors	0.0550749	0.0691987	0.0315621	0.0674127	0.185428	-0.0374622
ZFYVE27	0.234002	0.404578	0.610814	0.562199	zinc finger FYVE-type containing 27	1_5_2_Transcription factors	-0.247182	-0.36769	0.230315	0.117329	0.330307	0.0713929
NKX2-3	0	0	0	0	NK2 homeobox 3	1_5_2_Transcription factors	NA	NA	NA	NA	NA	NA
TLX1	0	0	0	0	T cell leukemia homeobox 1	1_5_2_Transcription factors	NA	NA	NA	NA	NA	NA
LBX1	0	0.00445697	0	0.00172458	ladybird homeobox 1	1_5_2_Transcription factors	NA	NA	NA	NA	NA	NA
PITX3	0.00706645	0	0	0.00343908	paired like homeodomain 3	1_5_2_Transcription factors	0.00798372	NA	-0.0222607	NA	NA	0.0198751
NFKB2	0.046605	0.0758174	0.174044	0.424291	nuclear factor kappa B subunit 2	1_5_2_Transcription factors	-0.125098	-0.614938	0.0644487	-0.00392539	NA	-0.00311373
TAF5	0.124448	0.103422	0.0472981	0.190661	TATA-box binding protein associated factor 5	1_5_2_Transcription factors	0.0808854	-0.22741	0.066618	0.0223534	-0.0496794	-0.0244953
ZDHHC6	0.132643	0.221464	0.160531	0.134078	zinc finger DHHC-type palmitoyltransferase 6	1_5_2_Transcription factors	-0.011062	-0.223668	-0.00148566	0.108002	0.19213	-0.0661051
TCF7L2	0.0588393	0.038968	0.243962	0.669758	transcription factor 7 like 2	1_5_2_Transcription factors	-0.166405	-0.581045	0.0639377	0.00443071	-0.0517117	-0.00616837
VAX1	0	0	0	0	ventral anterior homeobox 1	1_5_2_Transcription factors	NA	NA	NA	NA	NA	NA
EMX2	0	0.00307319	0	0	empty spiracles homeobox 2	1_5_2_Transcription factors	NA	NA	NA	NA	NA	-0.00198882
NANOS1	0.963275	0.938312	0.56833	0.970475	nanos C2HC-type zinc finger 1	1_5_2_Transcription factors	0.147536	-0.128639	0.0978122	0.0376921	0.117306	0.0209572
CUZD1	0	0.00552844	0	0	CUB and zona pellucida like domains 1	1_5_2_Transcription factors	NA	NA	0.00201235	0.00410678	NA	-0.00217187
IKZF5	0.184091	0.14218	0.118586	0.202336	IKAROS family zinc finger 5	1_5_2_Transcription factors	0.0275604	-0.328869	0.0173332	0.0317526	0.0126096	0.00268266
HMX3	0	0	0	0	H6 family homeobox 3	1_5_2_Transcription factors	NA	NA	NA	NA	NA	NA
HMX2	0	0	0	0	H6 family homeobox 2	1_5_2_Transcription factors	NA	NA	NA	NA	NA	NA
NKX1-2	0	0	0	0	NK1 homeobox 2	1_5_2_Transcription factors	NA	NA	NA	NA	NA	NA
ZRANB1	0.555639	0.525364	0.849322	0.559491	zinc finger RANBP2-type containing 1	1_5_2_Transcription factors	-0.121228	-0.293675	0.242231	0.0436034	0.878195	0.0843334
CTBP2	2.29213	2.29449	2.35338	3.93618	C-terminal binding protein 2	1_5_2_Transcription factors	-0.00731903	-0.821134	0.349933	0.323736	0.056277	0.0076582
FOXI2	0	0	0	0	forkhead box I2	1_5_2_Transcription factors	NA	NA	NA	NA	NA	NA
EBF3	0.0149047	0.0591813	0.0253269	0.00209327	EBF transcription factor 3	1_5_2_Transcription factors	-0.00736158	0.0563187	0.022582	0.0111845	0.209232	-0.00414978
NKX6-2	0	0	0	0.00569435	NK6 homeobox 2	1_5_2_Transcription factors	NA	NA	NA	NA	NA	NA
UTF1	0	0	0	0	undifferentiated embryonic cell transcription factor 1	1_5_2_Transcription factors	NA	NA	NA	NA	NA	NA
VENTX	0	0	0	0	VENT homeobox	1_5_2_Transcription factors	NA	NA	NA	NA	NA	NA
ZNF511	0.212078	0.289022	0.276244	0.382922	zinc finger protein 511	1_5_2_Transcription factors	-0.0971359	-0.500308	-0.307957	0.0259177	-0.059809	0.062586
FOXM1	0	0.00685598	0	0	forkhead box M1	1_5_2_Transcription factors	NA	NA	0.00252539	NA	0.00390935	-0.0121374
TEAD4	0	0	0	0	TEA domain transcription factor 4	1_5_2_Transcription factors	NA	NA	NA	0.00423792	NA	-0.00198463
ZNF384	0.0613192	0.13056	0.134541	0.217245	zinc finger protein 384	1_5_2_Transcription factors	-0.0258717	-0.220695	-0.0677961	0.0360539	0.0336067	0.0485412
MLF2	0.958619	1.23573	1.40743	1.48601	myeloid leukemia factor 2	1_5_2_Transcription factors	-0.112174	-0.442471	0.127725	0.362702	-0.0599764	0.0312109
ATN1	0.973798	0.67424	0.63398	0.803794	atrophin 1	1_5_2_Transcription factors	0.222527	-0.551491	0.168375	0.215073	-0.0641489	0.0567355
NANOGNB	0.0190584	0	0	0	NANOG neighbor homeobox	1_5_2_Transcription factors	0.0213881	NA	NA	NA	NA	NA
NANOG	0.016533	0.00921789	0.0150422	0.11999	Nanog homeobox	1_5_2_Transcription factors	0.00202287	-0.0841121	0.0131555	0.0104564	NA	0.0247882
FOXJ2	0.041239	0.0833931	0.135533	0.118377	forkhead box J2	1_5_2_Transcription factors	-0.0910008	-0.10672	-0.0324224	0.0223377	0.13341	-0.00240427
ZNF705A	0	0	0	0	zinc finger protein 705A	1_5_2_Transcription factors	NA	NA	NA	NA	NA	NA
YBX3	1.55015	1.60728	1.3402	1.41753	Y-box binding protein 3	1_5_2_Transcription factors	-0.00664498	0.615731	0.161021	-0.0599747	NA	0.273315
ETV6	0.0046272	0.00622536	0.0282359	0.121765	ETS variant transcription factor 6	1_5_2_Transcription factors	-0.0220388	-0.0841121	0.014332	0.0242966	-0.218118	-0.0138438
DUSP16	0.0270832	0.0503455	0.0153793	0.0350104	dual specificity phosphatase 16	1_5_2_Transcription factors	0.0283652	0.0520344	0.0327904	0.0282414	0.0196857	-0.00700889
CREBL2	0.264583	0.436321	0.340781	0.273989	cAMP responsive element binding protein like 2	1_5_2_Transcription factors	-0.0436968	0.253567	0.0547781	0.117531	0.169396	-0.0236373
ATF7IP	0.568242	0.469428	0.519053	0.978713	activating transcription factor 7 interacting protein	1_5_2_Transcription factors	0.050261	-0.480478	0.244775	0.0785335	0.369018	-0.0520698
LMO3	0.314076	0.184749	0.308489	0.576411	LIM domain only 3	1_5_2_Transcription factors	-0.00635	-0.325881	0.166125	0.00209268	0.207833	-0.0937089
SOX5	0.184236	0.110468	0.123133	0.0251508	SRY-box transcription factor 5	1_5_2_Transcription factors	0.0660977	-0.0886398	0.0535089	0.0670611	0.40324	-0.0721513
BHLHE41	5.82348	4.35571	3.39602	3.71373	basic helix-loop-helix family member e41	1_5_2_Transcription factors	0.453064	-0.122862	0.245719	0.204783	-0.302866	0.00157587
YAF2	2.22415	0.854497	1.3153	0.797646	YY1 associated factor 2	1_5_2_Transcription factors	0.336098	-0.151656	0.366329	0.197811	-0.518168	0.0719994
ZCRB1	1.44465	1.34316	1.11578	0.768557	zinc finger CCHC-type and RNA binding motif containing 1	1_5_2_Transcription factors	0.196257	0.351628	0.08312	0.172063	-0.219169	-0.0834405
DBX2	0	0	0	0	developing brain homeobox 2	1_5_2_Transcription factors	NA	NA	NA	NA	NA	NA
ZNF641	0.0868389	0.0780709	0.0410678	0.0162137	zinc finger protein 641	1_5_2_Transcription factors	0.0202732	0.07993	0.0416648	0.0280009	0.154582	0.023771
ATF1	0.146363	0.0977104	0.0978793	0.144524	activating transcription factor 1	1_5_2_Transcription factors	0.0549965	-0.0475159	-0.284199	0.00880648	-0.0899173	-0.0611414
CSRNP2	0.148754	0.0764391	0.12725	0.262668	cysteine and serine rich nuclear protein 2	1_5_2_Transcription factors	0.0264888	-0.108097	0.0640248	0.0649844	-0.588849	-0.0224377
TFCP2	0.178161	0.235455	0.23297	0.380242	transcription factor CP2	1_5_2_Transcription factors	0.0190079	-0.0358829	0.157681	0.0390594	-0.215072	0.0142817
POU6F1	0.0558402	0.0395365	0.050398	0.0447502	POU class 6 homeobox 1	1_5_2_Transcription factors	0.00698815	-0.0641682	0.062283	0.050904	-0.000936408	0.02513
ZNF740	0.0432313	0.0474157	0.0261543	0.148214	zinc finger protein 740	1_5_2_Transcription factors	0.0192589	-0.229378	0.0692306	0.00839111	0.00205434	-0.0508952
SP7	0	0	0	0	Sp7 transcription factor	1_5_2_Transcription factors	NA	NA	NA	NA	NA	NA
SP1	0.059269	0.0582649	0.138381	0.11883	Sp1 transcription factor	1_5_2_Transcription factors	-0.0744049	-0.105145	0.0560736	0.0124621	-0.355866	0.00040093
ATF7	0.11075	0.110713	0.261191	0.162109	activating transcription factor 7	1_5_2_Transcription factors	-0.0908754	0.0458804	0.0956953	0.0728138	0.122296	-0.0428035
HOXC13	0	0	0	0	homeobox C13	1_5_2_Transcription factors	NA	NA	NA	NA	NA	NA
HOXC12	0	0	0	0	homeobox C12	1_5_2_Transcription factors	NA	NA	NA	NA	NA	NA
HOXC11	0	0	0	0	homeobox C11	1_5_2_Transcription factors	NA	NA	NA	NA	NA	NA
HOXC10	0	0	0	0	homeobox C10	1_5_2_Transcription factors	NA	NA	NA	NA	NA	NA
HOXC6	0	0	0	0	homeobox C6	1_5_2_Transcription factors	NA	NA	NA	NA	NA	NA
HOXC9	0	0	0	0	homeobox C9	1_5_2_Transcription factors	NA	NA	NA	NA	NA	NA
HOXC8	0	0	0	0	homeobox C8	1_5_2_Transcription factors	NA	NA	NA	NA	NA	-0.00114748
HOXC4	0	0	0	0	homeobox C4	1_5_2_Transcription factors	NA	NA	NA	NA	NA	NA
HOXC5	0	0	0	0	homeobox C5	1_5_2_Transcription factors	NA	NA	NA	NA	NA	NA
ZNF385A	4.01963	3.65975	4.16963	3.69735	zinc finger protein 385A	1_5_2_Transcription factors	-0.0480071	-0.271667	-0.474267	0.38906	0.0682022	0.232999
IKZF4	0.14243	0.0905819	0.187322	0.1267	IKAROS family zinc finger 4	1_5_2_Transcription factors	0.00465311	-0.112905	0.0608255	0.0688943	0.269588	-0.0109777
PA2G4	0.761798	0.688374	0.776501	0.385219	proliferation-associated 2G4	1_5_2_Transcription factors	0.081077	0.129662	0.34309	0.27882	0.0511771	-0.078376
ZC3H10	0.0439869	0.0541395	0.0605997	0.12866	zinc finger CCCH-type containing 10	1_5_2_Transcription factors	0.0253985	-0.176312	0.106407	0.0417481	0.00180955	-0.0191967
BAZ2A	1.12047	0.700587	0.967985	1.82184	bromodomain adjacent to zinc finger domain 2A	1_5_2_Transcription factors	0.0410892	-1.12658	0.455102	0.141501	-0.590176	0.0271591
ZBTB39	0.0406654	0.0480804	0.0130914	0.00411339	zinc finger and BTB domain containing 39	1_5_2_Transcription factors	0.0306702	0.0359069	0.0402213	0.0302196	0.00484654	0.00223092
NAB2	0.0335879	0.0951758	0.0580146	0.212061	NGFI-A binding protein 2	1_5_2_Transcription factors	-0.00050164	-0.179824	0.123185	0.154833	0.0341855	-0.0396044
GLI1	0	0	0	0	GLI family zinc finger 1	1_5_2_Transcription factors	NA	NA	NA	NA	NA	-0.00455101
MBD6	0.418103	0.237012	0.276858	0.544918	methyl-CpG binding domain protein 6	1_5_2_Transcription factors	0.0981012	-0.521702	0.171284	0.0832346	-0.113931	0.047958
LEMD3	0.339027	0.185563	0.204017	0.397324	LEM domain containing 3	1_5_2_Transcription factors	0.130006	-0.282055	0.086756	0.0928628	0.324937	-0.0135865
MYRFL	0	0.00073439	0.0213918	0	myelin regulatory factor like	1_5_2_Transcription factors	-0.0234651	NA	0.00323538	NA	NA	NA
ZFC3H1	0.779861	0.399195	0.550077	0.649612	zinc finger C3H1-type containing	1_5_2_Transcription factors	0.189547	-0.356147	-0.0293237	0.112207	0.241767	-0.0578353
THAP2	0.12886	0.168193	0.162602	0.185836	THAP domain containing 2	1_5_2_Transcription factors	0.0104423	-0.0151545	0.0808195	0.0222703	0.226667	-0.0511681
GLIPR1L1	0.00911595	0	0.00916758	0	GLIPR1 like 1	1_5_2_Transcription factors	0.000163788	NA	0.00466018	NA	0.00361582	-0.001083
GLIPR1L2	0.0028709	0.0339695	0.0229309	0.0420519	GLIPR1 like 2	1_5_2_Transcription factors	-0.0218811	0.0366395	0.0262784	0.0123027	0.146553	-0.00189823
GLIPR1	0.0383927	0.023873	0.0104725	0.00816943	GLI pathogenesis related 1	1_5_2_Transcription factors	0.0349559	NA	NA	NA	0.0167664	0.000729317
ZDHHC17	0.553469	0.429593	0.586689	0.564996	zinc finger DHHC-type palmitoyltransferase 17	1_5_2_Transcription factors	-0.0366162	-0.58087	0.312482	0.104105	-0.11732	-0.0429253
MYF6	0	0.00984861	0	0	myogenic factor 6	1_5_2_Transcription factors	NA	NA	0.00558286	0.0163269	NA	NA
MYF5	0	0	0	0	myogenic factor 5	1_5_2_Transcription factors	NA	NA	NA	NA	NA	NA
ALX1	0	0	0	0.0275505	ALX homeobox 1	1_5_2_Transcription factors	NA	NA	NA	NA	NA	NA
ELK3	0.00338214	0.000757154	0	0.0178963	ETS transcription factor ELK3	1_5_2_Transcription factors	0.00382912	NA	-0.0903721	-0.00192339	NA	NA
SPIC	0.00369148	0	0	0	Spi-C transcription factor	1_5_2_Transcription factors	0.0041786	NA	NA	NA	NA	NA
ASCL1	0	0.00283839	0.038215	0	achaete-scute family bHLH transcription factor 1	1_5_2_Transcription factors	-0.0415397	NA	0.00462333	0.00618267	NA	-0.109977
NFYB	0.73496	0.539958	0.532492	0.354134	nuclear transcription factor Y subunit beta	1_5_2_Transcription factors	0.120931	0.10778	0.219524	0.0814276	0.362952	-0.119985
RFX4	0	0	0	0	regulatory factor X4	1_5_2_Transcription factors	NA	NA	NA	0.00266773	NA	-0.00132704
PRDM4	0.195756	0.169268	0.127642	0.233275	PR/SET domain 4	1_5_2_Transcription factors	0.0756861	-0.0654534	-0.0112782	0.0971875	0.0630376	0.0311111
ASCL4	0	0	0.00166013	0	achaete-scute family bHLH transcription factor 4	1_5_2_Transcription factors	-0.00184086	NA	NA	0.00819677	NA	-0.00138538
FOXN4	0	0.00432269	0	0	forkhead box N4	1_5_2_Transcription factors	NA	NA	NA	NA	NA	-0.012636
CUX2	0	0	0.00270608	0	cut like homeobox 2	1_5_2_Transcription factors	-0.00299895	NA	0.00306763	0.0691575	-0.0022323	0.0177376
LHX5	0	0	0	0	LIM homeobox 5	1_5_2_Transcription factors	NA	NA	NA	NA	NA	NA
TBX5	0	0	0	0	T-box transcription factor 5	1_5_2_Transcription factors	NA	0.0800786	0.00132008	-0.0111314	NA	-0.0103408
TBX3	0.00376198	0.00151976	0.0269675	0.00434337	T-box transcription factor 3	1_5_2_Transcription factors	-0.0252335	0.0758491	0.00962557	-0.033377	0.00639406	-0.0129146
RNF10	0.635511	0.645711	0.602521	0.561128	ring finger protein 10	1_5_2_Transcription factors	-0.0053858	-0.0792259	0.0428865	0.184618	0.376859	-0.0457887
HNF1A	0	0	0	0	HNF1 homeobox A	1_5_2_Transcription factors	NA	NA	0.00234099	0.00410678	NA	-0.00585345
BCL7A	0.245175	0.158815	0.143544	0.116992	BAF chromatin remodeling complex subunit BCL7A	1_5_2_Transcription factors	0.104136	-0.0981355	-0.10988	0.19517	0.0557196	-0.114787
ZCCHC8	0.492334	0.711552	0.481504	1.53984	zinc finger CCHC-type containing 8	1_5_2_Transcription factors	0.0664254	-0.616018	0.131091	0.0260011	0.113841	0.00888475
SBNO1	0.554645	0.622315	0.732509	1.49315	strawberry notch homolog 1	1_5_2_Transcription factors	-0.140935	-0.67884	0.134314	0.182264	-0.0286037	-0.151746
GTF2H3	0.139512	0.226743	0.189094	0.205122	general transcription factor IIH subunit 3	1_5_2_Transcription factors	0.0355446	-0.243408	0.0720842	0.0613414	0.0277156	-0.0621514
ZNF664	0.562113	0.419428	0.411582	0.527827	zinc finger protein 664	1_5_2_Transcription factors	0.150061	-0.318772	0.217498	0.0754271	0.160505	-0.00484095
ZNF605	0.283593	0.191227	0.378423	0.217937	zinc finger protein 605	1_5_2_Transcription factors	-0.00581258	-0.092363	0.0613885	0.0703777	0.130987	-0.0010544
ZNF26	0.167419	0.147949	0.201049	0.387255	zinc finger protein 26	1_5_2_Transcription factors	-0.0275472	-0.525018	-0.200853	0.0471375	0.289556	0.0104905
ZNF84	0.291696	0.142921	0.187286	0.338665	zinc finger protein 84	1_5_2_Transcription factors	0.182218	-0.240712	0.16684	0.0440263	-0.298133	-0.0794038
ZNF140	0.0215286	0.0607223	0.126557	0.0763558	zinc finger protein 140	1_5_2_Transcription factors	-0.107309	-0.20932	-0.128247	0.0301045	0.0549468	0.00705154
ZNF891	0.359718	0.302641	0.351233	0.12933	zinc finger protein 891	1_5_2_Transcription factors	0.0189053	0.103526	-0.155209	0.0319281	NA	-0.0535961
ZNF10	0.17489	0.222734	0.365174	0.302437	zinc finger protein 10	1_5_2_Transcription factors	-0.134802	-0.209344	0.0696099	0.0358715	0.116568	-0.0198746
ZNF268	0.159668	0.148296	0.299167	0.196166	zinc finger protein 268	1_5_2_Transcription factors	-0.117066	-0.111744	0.155271	0.02598	-0.2265	0.0146729
ANHX	0	0	0	0	anomalous homeobox	1_5_2_Transcription factors	NA	NA	NA	NA	NA	NA
ZMYM5	0.571216	0.510969	0.716164	0.611116	zinc finger MYM-type containing 5	1_5_2_Transcription factors	-0.0419543	-0.294298	0.00270952	0.0844462	0.406481	-0.047948
ZMYM2	1.06137	0.930187	1.11177	1.43572	zinc finger MYM-type containing 2	1_5_2_Transcription factors	0.0222522	-0.705354	0.325732	0.0863979	0.109928	-0.183296
ZDHHC20	0.123329	0.0746255	0.151683	0.339034	zinc finger DHHC-type palmitoyltransferase 20	1_5_2_Transcription factors	-0.00161254	-0.28962	0.0515335	0.0183773	0.126768	0.0107214
GTF3A	1.32845	0.791574	0.836064	0.524826	general transcription factor IIIA	1_5_2_Transcription factors	0.120618	0.281581	-0.035446	0.183191	0.439484	0.00682943
GSX1	0	0	0	0	GS homeobox 1	1_5_2_Transcription factors	NA	NA	NA	NA	NA	NA
CDX2	0	0	0	0	caudal type homeobox 2	1_5_2_Transcription factors	NA	NA	NA	NA	NA	NA
N4BP2L2	2.2045	2.191	2.53248	4.90618	NEDD4 binding protein 2 like 2	1_5_2_Transcription factors	0.0301494	-1.24931	0.397438	0.283269	-0.284301	-0.160207
RFXAP	0.10848	0.117416	0.132626	0.0554801	regulatory factor X associated protein	1_5_2_Transcription factors	-0.00352675	0.0182064	0.153248	0.0373009	0.39717	0.124018
SMAD9	0.0204234	0.0863947	0.110321	0.203427	SMAD family member 9	1_5_2_Transcription factors	-0.0756821	-0.194338	0.0402629	0.0166429	-0.350084	-0.00288103
FOXO1	0.0982278	0.100598	0.0666097	0.244574	forkhead box O1	1_5_2_Transcription factors	0.0343164	-0.551232	0.0440473	0.0223774	-0.0527826	0.00271235
ELF1	0.0722289	0.0484122	0.0473223	0.0550054	E74 like ETS transcription factor 1	1_5_2_Transcription factors	-0.0309368	0.0363	0.0464384	0.0123351	0.0641319	-0.001761
TSC22D1	1.75327	2.49733	1.89071	2.43889	TSC22 domain family member 1	1_5_2_Transcription factors	0.0137678	-0.348401	-0.287782	0.149864	0.667286	0.0873535
GTF2F2	0.484012	0.359749	0.358225	0.218925	general transcription factor IIF subunit 2	1_5_2_Transcription factors	0.0707182	0.0833505	0.0451865	0.079515	-0.350352	-0.0255691
ZC3H13	1.10563	0.745988	0.834205	0.952676	zinc finger CCCH-type containing 13	1_5_2_Transcription factors	0.187309	-0.434314	0.181331	0.26413	0.0532615	-0.0541638
PHF11	0.0930519	0.0842648	0.0534564	0.12715	PHD finger protein 11	1_5_2_Transcription factors	0.042707	-0.181754	0.0595708	0.10866	-0.0783342	-0.0101468
DACH1	0.0158882	0.0728076	0.125722	0.20311	dachshund family transcription factor 1	1_5_2_Transcription factors	-0.104613	-0.189185	-0.156338	-0.0142611	-1.07686	-0.0198001
KLF5	0.0107173	0.013564	0.0285009	0.0100696	Kruppel like factor 5	1_5_2_Transcription factors	-0.0190593	NA	0.00391979	0.00824594	NA	0.00302025
KLF12	0.345313	0.157825	0.368049	0.261752	Kruppel like factor 12	1_5_2_Transcription factors	-0.0236078	-0.201003	0.151522	0.0168647	0.169262	-0.0472709
LMO7	0.0300289	0.0376822	0.0829858	0.100347	LIM domain 7	1_5_2_Transcription factors	-0.0546117	-0.137874	0.0375208	0.00629672	0.201079	-0.00680996
POU4F1	0.0207506	0.0963134	0.18292	0.00474933	POU class 4 homeobox 1	1_5_2_Transcription factors	-0.0798267	0.0977506	0.094392	0.299952	0.52537	0.00164779
SOX21	0	0	0	0	SRY-box transcription factor 21	1_5_2_Transcription factors	NA	NA	0.00211263	NA	NA	NA
ZIC5	0	0	0.00145994	0.109804	Zic family member 5	1_5_2_Transcription factors	-0.00161906	-0.108724	NA	-0.0020141	0.0579405	-0.0196285
ZIC2	0	0.00229317	0.0152938	0.143415	Zic family member 2	1_5_2_Transcription factors	-0.016832	NA	NA	-0.0212641	-0.0283848	-0.0810864
SOX1	0	0	0	0	SRY-box transcription factor 1	1_5_2_Transcription factors	NA	NA	NA	NA	NA	0.00046062
TFDP1	0.478376	0.423475	0.265059	0.234491	transcription factor Dp-1	1_5_2_Transcription factors	0.219425	-0.26394	0.348268	0.0464395	-0.159772	0.0790947
ZNF219	0.197532	0.284174	0.172221	0.383437	zinc finger protein 219	1_5_2_Transcription factors	0.0680643	-0.291519	-0.149254	0.0437147	0.0500878	0.0598103
TOX4	0.511835	0.363889	0.424912	0.808578	TOX high mobility group box family member 4	1_5_2_Transcription factors	0.103583	-0.655987	0.148757	0.141217	-0.0983327	-0.0937391
SALL2	0.0381553	0.112301	0.155514	0.117781	spalt like transcription factor 2	1_5_2_Transcription factors	-0.0823504	-0.0858262	0.0661777	0.0773222	-0.030237	-0.000774949
CEBPE	0	0	0	0	CCAAT enhancer binding protein epsilon	1_5_2_Transcription factors	NA	NA	NA	NA	NA	NA
HOMEZ	0.0938227	0.0253487	0.0310824	0.0321061	homeobox and leucine zipper encoding	1_5_2_Transcription factors	0.0209278	NA	-0.256967	0.014409	0.156094	-0.0325758
ZFHX2	0.218313	0.0682435	0.0600106	0.0367591	zinc finger homeobox 2	1_5_2_Transcription factors	0.156772	-0.0849436	0.0370006	0.0342426	0.21268	-0.0305366
NRL	0.043353	1.18985	1.35251	3.19683	neural retina leucine zipper	1_5_2_Transcription factors	-0.793425	-1.03866	0.974376	-0.250567	-0.119057	0.426137
FOXG1	0	0	0	0.00181901	forkhead box G1	1_5_2_Transcription factors	NA	NA	NA	NA	NA	-0.00648649
NPAS3	0.0497651	0.00307727	0	0.00455138	neuronal PAS domain protein 3	1_5_2_Transcription factors	0.0549142	NA	0.00335223	-0.0111314	-0.183083	0.0121183
BAZ1A	0.0311389	0.0307997	0.0329486	0.185199	bromodomain adjacent to zinc finger domain 1A	1_5_2_Transcription factors	0.00289403	-0.31091	-0.0359925	0.0103772	0.140026	0.0333861
NFKBIA	0.608609	0.50373	0.314304	0.79366	NFKB inhibitor alpha	1_5_2_Transcription factors	0.233153	-0.738674	-0.434934	0.0238946	0.154087	0.0336434
INSM2	0.152057	0.311833	0.212557	0.192981	INSM transcriptional repressor 2	1_5_2_Transcription factors	-0.0526881	-0.0704322	0.100034	NA	NA	-0.125467
NKX2-1	0	0	0	0	NK2 homeobox 1	1_5_2_Transcription factors	NA	NA	NA	NA	NA	NA
NKX2-8	0	0	0	0	NK2 homeobox 8	1_5_2_Transcription factors	NA	NA	NA	NA	NA	NA
FOXA1	0	0	0	0	forkhead box A1	1_5_2_Transcription factors	NA	NA	NA	NA	NA	NA
TBPL2	0	0	0	0.00183715	TATA-box binding protein like 2	1_5_2_Transcription factors	NA	NA	NA	NA	NA	-0.002433
OTX2	1.41661	1.59973	2.18322	3.07145	orthodenticle homeobox 2	1_5_2_Transcription factors	-0.25259	-0.160547	-0.145137	-0.00540221	-0.604719	-0.353043
SIX6	1.24062	1.25359	1.15673	2.0751	SIX homeobox 6	1_5_2_Transcription factors	-0.0387554	-0.497929	-0.116289	-0.0188534	-0.542829	-0.269768
SIX1	0	0.00183625	0	0.0235161	SIX homeobox 1	1_5_2_Transcription factors	NA	NA	NA	NA	NA	NA
SIX4	0	0.0230176	0.0929948	0.240398	SIX homeobox 4	1_5_2_Transcription factors	-0.0948778	-0.206194	NA	0.00410678	NA	0.000211708
ZBTB25	0.319477	0.144209	0.23034	0.274985	zinc finger and BTB domain containing 25	1_5_2_Transcription factors	-0.00262129	-0.202797	0.13185	0.0556542	0.0965237	-0.0481201
ZBTB1	0.167591	0.143792	0.241238	0.304712	zinc finger and BTB domain containing 1	1_5_2_Transcription factors	-0.0158241	-0.193416	-0.0388428	0.0339203	-0.439381	-0.0255036
CHURC1	0.995954	1.29818	0.980862	0.571258	churchill domain containing 1	1_5_2_Transcription factors	0.0318231	-0.046862	0.143438	0.266202	0.337852	-0.0365926
MAX	0.455853	0.503759	0.428161	0.445373	MYC associated factor X	1_5_2_Transcription factors	0.109725	-0.10515	0.121027	0.244817	-0.298122	-0.00361074
ZFYVE26	0.108839	0.517792	0.217699	0.402363	zinc finger FYVE-type containing 26	1_5_2_Transcription factors	-0.0673559	-0.332818	0.152436	0.0143852	0.0478913	-0.00882666
ZFP36L1	0.0239897	0.132411	0.0899422	0.150718	ZFP36 ring finger protein like 1	1_5_2_Transcription factors	-0.0475074	-0.279845	-0.0587119	0.0184161	-0.56713	-0.0612247
DPF3	2.98322	2.99726	1.58599	1.66962	double PHD fingers 3	1_5_2_Transcription factors	0.39784	-0.516527	1.09907	0.0913405	0.813812	0.0254689
ZFYVE1	0.11465	0.111874	0.153523	0.124565	zinc finger FYVE-type containing 1	1_5_2_Transcription factors	-0.0350774	-0.0914707	-0.0311988	0.0588336	-0.21603	-0.00608105
ZNF410	0.036657	0.019723	0.0140456	0.0311858	zinc finger protein 410	1_5_2_Transcription factors	0.0252711	-0.110928	0.00674621	0.00819677	0.0425612	0.00424431
LIN52	0.0576613	0.107825	0.0592294	0.150155	lin-52 DREAM MuvB core complex component	1_5_2_Transcription factors	0.0036751	-0.112519	0.097451	0.0506727	0.115444	-0.00753597
VSX2	0.0127302	0.114097	0.0768267	0.134417	visual system homeobox 2	1_5_2_Transcription factors	-0.0250243	-0.0865198	-0.103328	-0.00373025	-0.174583	0.0231111
YLPM1	0.43106	0.239992	0.334855	0.544668	YLP motif containing 1	1_5_2_Transcription factors	0.0952372	-0.30749	-0.0297579	0.0808871	-0.209728	0.0271994
PROX2	0	0	0	0	prospero homeobox 2	1_5_2_Transcription factors	NA	NA	-0.108449	NA	0.0230069	NA
ZC2HC1C	0.0607884	0.0709807	0.049607	0.0927835	zinc finger C2HC-type containing 1C	1_5_2_Transcription factors	0.0130846	-0.0905005	0.0588867	0.0263138	NA	-0.0236279
FOS	6.17633	5.89804	1.76759	4.36364	Fos proto-oncogene, AP-1 transcription factor subunit	1_5_2_Transcription factors	1.00134	-0.455504	-0.832292	-0.242313	-0.458607	0.3343
BATF	0	0	0	0	basic leucine zipper ATF-like transcription factor	1_5_2_Transcription factors	NA	NA	NA	NA	NA	NA
ZDHHC22	0.215031	0.0785259	0.0671992	0.00391048	zinc finger DHHC-type palmitoyltransferase 22	1_5_2_Transcription factors	0.146331	0.146425	0.0958052	0.018468	0.00150249	-0.130811
GTF2A1	0.273581	0.243207	0.185699	0.315564	general transcription factor IIA subunit 1	1_5_2_Transcription factors	0.0924872	-0.139715	-0.00852594	0.0653794	0.296829	-0.0329213
ZC3H14	0.898389	0.706295	0.734426	1.94119	zinc finger CCCH-type containing 14	1_5_2_Transcription factors	0.128672	-1.03437	0.0826407	0.0779017	-0.0965301	0.0892464
FOXN3	0.0243673	0.221899	0.0864186	0.0228819	forkhead box N3	1_5_2_Transcription factors	-0.0550425	0.127051	-0.242655	0.378472	-0.308391	0.00700356
GSC	0	0.00205263	0	0	goosecoid homeobox	1_5_2_Transcription factors	NA	NA	NA	NA	NA	0.00166215
YY1	1.86817	0.946821	1.04596	1.59161	YY1 transcription factor	1_5_2_Transcription factors	0.324504	-0.509851	0.273887	0.10866	0.610731	0.0120807
ZNF839	0.0406286	0.0478589	0.0520471	0.137601	zinc finger protein 839	1_5_2_Transcription factors	-0.011104	-0.0807828	-0.0305307	0.0456851	0.0057019	-0.0449302
ZFYVE21	0.175974	0.375089	0.265985	0.582466	zinc finger FYVE-type containing 21	1_5_2_Transcription factors	-0.119474	-0.270581	0.22097	0.159665	-0.238876	0.0791292
ZBTB42	0.0121283	0.0126597	0.00970685	0.0595673	zinc finger and BTB domain containing 42	1_5_2_Transcription factors	0.00294775	NA	0.0100764	0.010256	NA	0.00290906
KLF13	0.145067	0.157038	0.077949	0.164897	Kruppel like factor 13	1_5_2_Transcription factors	0.0799493	0.0337528	0.0615687	0.249942	0.115342	-0.0235574
ZNF770	0.677079	0.46536	0.391077	0.409793	zinc finger protein 770	1_5_2_Transcription factors	0.183268	0.0504628	0.190383	0.112235	-0.534351	-0.160672
NANOGP8	0.00279741	0	0	0	Nanog homeobox retrogene P8	1_5_2_Transcription factors	0.00316816	NA	NA	NA	NA	NA
MEIS2	1.82538	1.66554	1.71133	3.40021	Meis homeobox 2	1_5_2_Transcription factors	0.0553586	-0.84557	-0.0120979	0.455013	-0.0958659	-0.0625853
ZFYVE19	0.358709	0.361043	0.373058	0.172301	zinc finger FYVE-type containing 19	1_5_2_Transcription factors	-0.0528002	0.059549	-0.150317	0.10445	0.2698	-0.0649345
MGA	0.275659	0.22175	0.341677	0.271076	MAX dimerization protein MGA	1_5_2_Transcription factors	-0.00623695	-0.0132259	0.045406	-0.0100533	-0.0581872	-0.0238843
ZNF106	1.95386	1.07148	1.668	1.86594	zinc finger protein 106	1_5_2_Transcription factors	0.117355	-0.559298	0.545386	0.14653	NA	-0.00663433
ZSCAN29	0.0993357	0.126491	0.202111	0.0804819	zinc finger and SCAN domain containing 29	1_5_2_Transcription factors	-0.0956159	-0.0905986	0.0757198	0.0320633	-0.0938046	-0.0128248
MYEF2	0.571026	0.534386	0.541722	0.560776	myelin expression factor 2	1_5_2_Transcription factors	0.0439371	0.00933008	-0.140649	0.11373	0.254114	0.0306545
GABPB1	0.0362645	0.0475902	0.0215936	0.0663486	GA binding protein transcription factor subunit beta 1	1_5_2_Transcription factors	0.0166284	-0.103665	0.19962	0.208632	-0.186294	-0.0311663
ONECUT1	0.0035927	0.0745568	0.0386234	0.00195827	one cut homeobox 1	1_5_2_Transcription factors	-0.0379074	NA	0.0212707	0.0123351	0.160085	-0.0955992
RFX7	0.249757	0.0892166	0.132967	0.056589	regulatory factor X7	1_5_2_Transcription factors	0.0112285	-0.0230712	0.0251741	0.0299551	0.141053	0.040912
ZNF280D	0.451323	0.276459	0.657636	0.679966	zinc finger protein 280D	1_5_2_Transcription factors	-0.137394	-0.232875	0.0851881	0.0992011	-0.616041	-0.0612835
TCF12	0.339197	0.255489	0.450275	0.393236	transcription factor 12	1_5_2_Transcription factors	-0.125341	-0.374808	0.1594	-0.00671366	0.339523	-0.0578099
SLTM	2.52628	1.58395	1.84136	1.70336	SAFB like transcription modulator	1_5_2_Transcription factors	0.223566	-0.134218	0.197168	0.195671	-0.128351	0.0744432
GTF2A2	1.55748	1.70087	1.87234	1.90234	general transcription factor IIA subunit 2	1_5_2_Transcription factors	-0.0901905	0.383175	-0.226849	0.216975	0.416913	-0.0283523
FOXB1	0	0	0	0	forkhead box B1	1_5_2_Transcription factors	NA	NA	NA	NA	NA	NA
ICE2	0.202962	0.260943	0.25897	0.417052	interactor of little elongation complex ELL subunit 2	1_5_2_Transcription factors	-0.024512	-0.361647	0.217349	0.033415	NA	-0.0395849
RORA	4.15754	4.08772	4.59319	5.4773	RAR related orphan receptor A	1_5_2_Transcription factors	-0.0464159	-0.783989	0.383565	0.131889	0.254669	0.0240307
TRIP4	0.0855166	0.175265	0.147154	0.200334	thyroid hormone receptor interactor 4	1_5_2_Transcription factors	-0.058699	0.119819	0.0100558	0.0203673	0.172738	-0.0178606
ZNF609	0.9379	0.505203	0.652548	0.755296	zinc finger protein 609	1_5_2_Transcription factors	0.175365	-0.409955	0.259897	0.0489407	0.890711	0.0213224
SMAD6	0	0.00393083	0.00286363	0.00964665	SMAD family member 6	1_5_2_Transcription factors	-0.00317327	-0.0440713	NA	NA	NA	-0.000711155
SMAD3	0.0420537	0.0142312	0.0191155	0	SMAD family member 3	1_5_2_Transcription factors	0.0294531	NA	0.00854395	0.0183693	-0.505235	0.00282619
SKOR1	0.00246995	0	0.043771	0	SKI family transcriptional corepressor 1	1_5_2_Transcription factors	-0.04464	NA	NA	0.00410678	NA	0.000307275
THAP10	0.164239	0.133681	0.253098	0.194954	THAP domain containing 10	1_5_2_Transcription factors	-0.148715	-0.111005	-0.155636	0.0691575	-0.207784	0.0375506
SIN3A	0.172837	0.215288	0.303203	0.202039	SIN3 transcription regulator family member A	1_5_2_Transcription factors	-0.0786053	-0.201974	0.157331	0.0166429	0.222992	0.00233205
ISL2	0.420141	0.341076	0.318527	0.714806	ISL LIM homeobox 2	1_5_2_Transcription factors	0.0987395	-0.270544	0.0306766	0.0303774	-0.117923	0.0734244
ZFAND6	1.12741	1.48623	1.18729	1.01246	zinc finger AN1-type containing 6	1_5_2_Transcription factors	0.0080095	0.256213	0.114179	0.163936	0.0309025	-0.322337
BNC1	0	0	0	0.00532636	basonuclin 1	1_5_2_Transcription factors	NA	-0.0252955	NA	NA	NA	NA
ZSCAN2	0.00995472	0.0124449	0.0199794	0.0876621	zinc finger and SCAN domain containing 2	1_5_2_Transcription factors	-0.010704	NA	-0.0488508	0.00423792	-0.0444929	-0.00526096
ZNF592	0.0578951	0.0418992	0.0365809	0.142414	zinc finger protein 592	1_5_2_Transcription factors	0.0238074	-0.132465	-0.0115574	0.0592827	-0.0971541	0.0255747
MESP1	0.662487	0.318631	0.349946	0.217025	mesoderm posterior bHLH transcription factor 1	1_5_2_Transcription factors	0.20856	0.106163	0.0286926	0.137404	NA	0.133907
MESP2	0.279323	0.364996	0.211536	0.179417	mesoderm posterior bHLH transcription factor 2	1_5_2_Transcription factors	0.043897	-0.0128002	0.0920774	0.0123027	0.0704247	0.175408
ZNF710	0	0.00700762	0	0.0377907	zinc finger protein 710	1_5_2_Transcription factors	NA	NA	0.00425259	0.00834311	0.00185445	0.00934211
ZNF774	0.0199832	0.0167164	0.0157915	0.0636359	zinc finger protein 774	1_5_2_Transcription factors	0.00503944	NA	0.0260896	0.0420004	NA	-0.0116979
MEF2A	0.726043	0.537769	0.707949	0.458933	myocyte enhancer factor 2A	1_5_2_Transcription factors	0.126382	-0.255709	0.237009	0.171006	-0.0418086	-0.0583695
MCRIP2	0.374125	0.37583	0.588735	0.437764	MAPK regulated corepressor interacting protein 2	1_5_2_Transcription factors	-0.143622	-0.18344	NA	0.109683	NA	NA
SOX8	0.00588766	0.0587885	0.0172694	0.0951343	SRY-box transcription factor 8	1_5_2_Transcription factors	-0.00515131	-0.28405	0.00985219	-0.0120242	0.0645001	-0.0127658
ZNF598	0.0379382	0.0428383	0.100176	0.278891	zinc finger protein 598	1_5_2_Transcription factors	-0.106083	-0.128682	0.0310953	0.051021	0.0480308	0.015543
ZG16B	0	0	0	0	zymogen granule protein 16B	1_5_2_Transcription factors	NA	NA	NA	NA	NA	NA
FLYWCH2	0.854882	0.81295	0.349091	0.235093	FLYWCH family member 2	1_5_2_Transcription factors	0.286854	0.435278	0.258543	0.302384	-0.00660435	-0.248441
FLYWCH1	0.164826	0.334057	0.363543	0.416796	FLYWCH-type zinc finger 1	1_5_2_Transcription factors	-0.172861	-0.369979	0.153123	0.14297	0.00924321	0.00936212
ZSCAN10	0	0	0	0	zinc finger and SCAN domain containing 10	1_5_2_Transcription factors	NA	NA	NA	NA	NA	NA
ZNF205	0.065715	0.115921	0.0807038	0.102901	zinc finger protein 205	1_5_2_Transcription factors	-0.00747159	0.0527395	0.0651409	0.0856281	NA	0.00863546
ZNF213	0.0611118	0.0638395	0.039822	0.0722835	zinc finger protein 213	1_5_2_Transcription factors	-0.0217003	0.0703624	0.0583381	0.0125241	0.0215202	0.0101793
ZNF200	0.0595456	0.0735622	0.0167869	0.191446	zinc finger protein 200	1_5_2_Transcription factors	0.0469007	-0.575346	0.0528378	0.00474198	0.0152964	-0.0484456
ZNF263	0.121949	0.0967153	0.0528559	0.106204	zinc finger protein 263	1_5_2_Transcription factors	-0.0242493	-0.250452	0.0924282	0.0339203	0.00724978	0.0350765
ZNF75A	0.245762	0.362503	0.28579	0.546745	zinc finger protein 75a	1_5_2_Transcription factors	-0.0266209	-0.662298	0.0753407	0.027336	0.0926653	-0.00599456
ZSCAN32	0.0520279	0.042467	0.071717	0.0647201	zinc finger and SCAN domain containing 32	1_5_2_Transcription factors	0.0179232	-0.135239	0.0258245	0.0104564	NA	-0.00302259
ZNF174	0.0676579	0.0958919	0.0769669	0.0852784	zinc finger protein 174	1_5_2_Transcription factors	-0.018745	0.16719	-0.0670948	0.0784107	0.0719768	0.0594
ZNF597	0.0280332	0.0335775	0.0681234	0.00314681	zinc finger protein 597	1_5_2_Transcription factors	-0.00998919	0.127368	0.0104287	0.0143852	0.0618772	-0.012008
CREBBP	0.254318	0.143393	0.170412	0.248438	CREB binding protein	1_5_2_Transcription factors	0.0528791	-0.0314771	-0.191149	0.0800611	-0.101111	0.04391
TFAP4	0.0540889	0.0192744	0.0496654	0.0295165	transcription factor AP-4	1_5_2_Transcription factors	0.0378657	NA	0.0410755	0.0163593	NA	0.0984659
GLIS2	0.0794761	0.0143113	0.062261	0.107581	GLIS family zinc finger 2	1_5_2_Transcription factors	0.0194973	-0.108996	0.0172006	0.00848597	NA	0.0134081
ZNF500	0.12389	0.0947041	0.0388157	0.242816	zinc finger protein 500	1_5_2_Transcription factors	0.0893157	-0.296842	-0.075587	0.0621191	0.00997254	0.0310678
ATF7IP2	0.631255	0.885914	0.868365	1.91635	activating transcription factor 7 interacting protein 2	1_5_2_Transcription factors	-0.0165295	-1.08895	0.122767	0.0222703	-0.294966	0.000224584
ZC3H7A	0.674168	0.507876	0.537452	0.781141	zinc finger CCCH-type containing 7A	1_5_2_Transcription factors	0.0647202	-0.426381	0.211075	0.022174	-0.157541	0.0492155
ZKSCAN2	0.0747161	0.0607783	0.0946703	0.114624	zinc finger with KRAB and SCAN domains 2	1_5_2_Transcription factors	-0.00417563	0.0706349	0.0453422	0.0164069	-0.219237	-0.0487404
GTF3C1	0.970208	0.522567	1.03817	1.17872	general transcription factor IIIC subunit 1	1_5_2_Transcription factors	0.030711	-0.91393	0.0171808	0.102605	-0.349245	0.0566069
ZG16	0	0	0	0.0326059	zymogen granule protein 16	1_5_2_Transcription factors	NA	NA	NA	NA	NA	-0.00478041
MAZ	0.528765	0.513278	0.460237	0.508364	MYC associated zinc finger protein	1_5_2_Transcription factors	0.0252145	-0.0535899	0.13685	0.187541	-0.00231844	0.231271
TBX6	0.0291893	0.0924534	0.0130276	0.014847	T-box transcription factor 6	1_5_2_Transcription factors	0.0182182	0.0322139	0.0308443	0.00423792	0.00336155	-0.014507
ZNF48	0.0422302	0.0701331	0.0906171	0.0637075	zinc finger protein 48	1_5_2_Transcription factors	-0.0490419	0.0306073	-0.047187	0.052116	-0.147771	-0.0769755
ZNF771	0.121591	0.149561	0.2457	0.272946	zinc finger protein 771	1_5_2_Transcription factors	-0.0369699	-0.582006	0.0213895	0.0785335	0.00721862	0.0444397
ZNF768	0.121218	0.172123	0.275993	0.199218	zinc finger protein 768	1_5_2_Transcription factors	-0.130422	-0.155841	0.174291	0.0376921	0.00242604	0.0388712
ZNF747	0.0857397	0.0475248	0.0516775	0.0769682	zinc finger protein 747	1_5_2_Transcription factors	0.0370416	-0.110673	0.0700389	0.0320179	0.0144188	0.00557176
ZNF764	0.041226	0.0586338	0.103836	0.0633171	zinc finger protein 764	1_5_2_Transcription factors	-0.0633717	-0.0980918	0.028231	0.0223455	0.056201	-0.0230209
ZNF688	0.151708	0.194471	0.156521	0.0871595	zinc finger protein 688	1_5_2_Transcription factors	-0.00139304	0.0524841	-0.210341	0.0931898	-0.241381	-0.012949
ZNF785	0.0625199	0.128005	0.180425	0.365603	zinc finger protein 785	1_5_2_Transcription factors	-0.0932565	-0.292167	0.0369071	0.0413404	NA	0.0149685
ZNF689	0.0307172	0.0582559	0.046281	0.104462	zinc finger protein 689	1_5_2_Transcription factors	-0.015841	-0.0802445	-0.0520477	0.0433568	NA	-0.0594311
ZNF629	0.0833981	0.0805997	0.118017	0.20736	zinc finger protein 629	1_5_2_Transcription factors	0.00555005	0.0683432	0.0942878	0.0499991	-0.118726	0.0170946
BCL7C	0.254992	0.169551	0.155599	0.168028	BAF chromatin remodeling complex subunit BCL7C	1_5_2_Transcription factors	0.055129	0.0208967	-0.0334022	0.136491	0.00818537	0.0429723
ZNF668	0.0526042	0.0294061	0.141247	0.0412159	zinc finger protein 668	1_5_2_Transcription factors	-0.0583275	0.121037	0.0296944	0.0281494	0.0377368	-0.030921
ZNF646	0.0239359	0.0194135	0.045507	0.0704185	zinc finger protein 646	1_5_2_Transcription factors	-0.0224845	-0.126393	-0.0164763	0.0203673	-0.0436775	-0.00167246
ZNF843	0.0214747	0	0.0196418	0.0428599	zinc finger protein 843	1_5_2_Transcription factors	0.00250134	-0.0186619	0.00888805	0.0303774	0.0773415	-0.0149666
ZNF720	0.191995	0.156306	0.192942	0.168859	zinc finger protein 720	1_5_2_Transcription factors	0.0143633	0.0157686	0.161872	0.116356	-0.0268024	-0.0394779
ZNF267	0.123348	0.058985	0.0479066	0.140238	zinc finger protein 267	1_5_2_Transcription factors	0.0381576	-0.187569	0.0637559	0.0124621	0.0665361	0.0413116
ZNF423	0	0.00193021	0.0419926	0.0111387	zinc finger protein 423	1_5_2_Transcription factors	-0.0359398	NA	0.00534719	0.0088949	0.0394381	-0.0407236
SALL1	0.640566	0.484323	0.520336	0.384932	spalt like transcription factor 1	1_5_2_Transcription factors	0.0874342	0.18275	0.0296795	0.00410678	0.1193	0.0727435
TOX3	0.00871153	0.0486697	0.126706	0.0115436	TOX high mobility group box family member 3	1_5_2_Transcription factors	-0.0965248	0.00428471	0.0420997	0.133289	-0.411647	-0.0214756
RBL2	0.358273	0.252391	0.256581	0.680317	RB transcriptional corepressor like 2	1_5_2_Transcription factors	0.11562	-0.517732	0.0529226	0.0853721	-0.0643518	-0.019557
IRX3	0	0.053469	0.0921387	0.033666	iroquois homeobox 3	1_5_2_Transcription factors	-0.0580152	-0.0780101	0.0196215	0.0363676	0.0684558	-0.00329458
IRX5	0.00705066	0.0698861	0.0699372	0.0051483	iroquois homeobox 5	1_5_2_Transcription factors	-0.00323493	0.0458847	0.00958637	0.00824594	0.00868091	-0.00705997
IRX6	0	0.00193963	0.00970685	0	iroquois homeobox 6	1_5_2_Transcription factors	-0.0107159	NA	-0.172178	0.0363676	NA	-0.00679249
ZNF319	0.00955976	0.0286753	0.0294901	0.00784099	zinc finger protein 319	1_5_2_Transcription factors	-0.021421	0.0389579	-0.0646979	0.00635306	0.069707	-0.00263335
ZDHHC1	0.0432394	0.0166187	0.0126626	0.0503702	zinc finger DHHC-type containing 1	1_5_2_Transcription factors	0.0339266	0.0789053	0.0377752	0.0361779	NA	0.00667183
THAP11	0.232636	0.280174	0.281345	0.280879	THAP domain containing 11	1_5_2_Transcription factors	0.0632073	-0.304745	-0.0267062	0.096437	0.133777	0.0456898
ZFP90	0.348619	0.175129	0.214721	0.164646	ZFP90 zinc finger protein	1_5_2_Transcription factors	0.0675042	-0.0793548	-0.0986601	0.0363961	0.171572	-0.0523881
ZNF23	0.101527	0.0293536	0.0194277	0.0434881	zinc finger protein 23	1_5_2_Transcription factors	0.0301889	NA	0.0191395	-0.00392539	-0.493689	-0.00626829
ZNF19	0.0534191	0.0853308	0.124004	0.163294	zinc finger protein 19	1_5_2_Transcription factors	-0.0701184	-0.0879209	0.11878	0.00245638	0.0114321	-0.0205067
ZNF821	0.38224	0.456381	0.391057	0.44474	zinc finger protein 821	1_5_2_Transcription factors	0.0433979	-0.0430721	-0.0188309	0.120299	-0.250755	-0.0400794
ZFHX3	0.306605	0.359291	0.310991	0.291367	zinc finger homeobox 3	1_5_2_Transcription factors	-0.0211336	0.101152	0.196592	0.212816	0.460766	-0.000933508
ZNRF1	0.140957	0.262503	0.160715	1.2116	zinc and ring finger 1	1_5_2_Transcription factors	-0.0225813	-0.61659	-0.834263	0.144237	0.260141	-0.0141979
ZFP1	0.0554662	0.112121	0.030104	0.131337	ZFP1 zinc finger protein	1_5_2_Transcription factors	0.0281508	0.0437535	-0.168579	0.0184387	0.00687136	0.0257553
DUXB	0.0255394	0.0041275	0.00945757	0.0238926	double homeobox B	1_5_2_Transcription factors	0.0181162	NA	NA	NA	NA	NA
CPHXL	0	0.00515116	0.00825981	0.00626062	cytoplasmic polyadenylated homeobox like	1_5_2_Transcription factors	-0.00912571	NA	NA	NA	NA	NA
MAF	0.00625304	0.0792962	0.101763	0.0584632	MAF bZIP transcription factor	1_5_2_Transcription factors	-0.0933712	-0.162241	0.0213374	-0.00485926	0.201752	0.102455
ATMIN	0.309667	0.165128	0.177917	0.128788	ATM interactor	1_5_2_Transcription factors	0.0889129	0.146192	0.11226	0.1928	0.312427	0.00981182
TAF1C	0.0276526	0.129722	0.098155	0.513396	TATA-box binding protein associated factor, RNA polymerase I subunit C	1_5_2_Transcription factors	-0.0725206	-0.55096	0.0759008	0.0341335	-0.340858	0.0226924
ZDHHC7	0.0567093	0.0911926	0.103079	0.153921	zinc finger DHHC-type palmitoyltransferase 7	1_5_2_Transcription factors	-0.0344679	0.0192988	0.0670297	0.0571575	0.0971862	0.0407118
FOXF1	0	0	0	0	forkhead box F1	1_5_2_Transcription factors	NA	NA	NA	NA	NA	NA
FOXC2	0	0.0150516	0	0	forkhead box C2	1_5_2_Transcription factors	NA	NA	NA	NA	NA	0.000940433
FOXL1	0	0	0	0	forkhead box L1	1_5_2_Transcription factors	NA	NA	NA	NA	NA	NA
ZCCHC14	0.209568	0.199281	0.268354	0.343296	zinc finger CCHC-type containing 14	1_5_2_Transcription factors	-0.0402839	-0.235212	0.0864612	0.0858725	-0.026299	0.063922
ZNF469	0	0.0106354	0	0	zinc finger protein 469	1_5_2_Transcription factors	NA	0.0558081	NA	0.00824594	NA	-0.000685523
ZFPM1	0.160079	0.312773	0.257966	0.150221	zinc finger protein, FOG family member 1	1_5_2_Transcription factors	-0.054266	0.101382	-0.116708	0.0651509	NA	-0.00455775
ZC3H18	0.368492	0.251731	0.383252	0.46059	zinc finger CCCH-type containing 18	1_5_2_Transcription factors	-0.0210814	-0.558689	0.168647	0.0587664	-0.164161	-0.0205375
SNAI3	0.0404993	0.0340606	0.00333832	0.0155632	snail family transcriptional repressor 3	1_5_2_Transcription factors	0.0412172	0.0127167	0.020945	0.00819677	NA	-0.00285125
CBFA2T3	0.0113862	0.0384846	0.0470666	0.0115673	CBFA2/RUNX1 partner transcriptional co-repressor 3	1_5_2_Transcription factors	0.00931064	NA	0.0152682	0.00273707	NA	0.072821
ZNF778	0.200318	0.0772014	0.0942069	0.465938	zinc finger protein 778	1_5_2_Transcription factors	0.10531	-0.597574	0.0744508	0.0381018	NA	0.0208681
ZNF276	0.07166	0.139688	0.0430168	0.22902	zinc finger protein 276	1_5_2_Transcription factors	0.0315118	-0.198955	-0.00703168	0.00885086	-0.106672	0.0219985
TCF25	1.27558	1.66851	2.1616	3.06648	transcription factor 25	1_5_2_Transcription factors	-0.239063	-0.681373	0.301358	0.482281	-0.337482	-0.061674
PRDM7	0	0	0	0	PR/SET domain 7	1_5_2_Transcription factors	NA	NA	NA	NA	NA	NA
BHLHA9	0	0	0	0	basic helix-loop-helix family member a9	1_5_2_Transcription factors	NA	NA	NA	NA	NA	NA
HIC1	0.00288854	0.00887096	0	0.0375192	HIC ZBTB transcriptional repressor 1	1_5_2_Transcription factors	0.0032712	NA	0.00244497	-0.00392539	NA	0.00249539
MNT	0.283647	0.160396	0.245402	0.554499	MAX network transcriptional repressor	1_5_2_Transcription factors	0.0222449	-0.584485	-0.0125017	0.0856078	-0.00944934	0.0217707
ZZEF1	0.426424	0.382465	0.446799	1.33345	zinc finger ZZ-type and EF-hand domain containing 1	1_5_2_Transcription factors	0.011187	-0.738731	0.0841047	0.0529685	-0.140094	0.00945149
ZMYND15	0.00380902	0.00130702	0	0.00214546	zinc finger MYND-type containing 15	1_5_2_Transcription factors	0.00431138	NA	0.00675258	0.00635306	NA	NA
CAMTA2	0.0839407	0.260935	0.310982	0.145037	calmodulin binding transcription activator 2	1_5_2_Transcription factors	-0.172899	0.129463	0.153217	0.15714	0.33733	0.00195616
ZFP3	0.0363622	0.0218607	0.0333479	0.0714536	ZFP3 zinc finger protein	1_5_2_Transcription factors	0.00407471	-0.139634	-0.0044832	0.0124308	-0.0737837	-0.00821733
ZNF232	0.0278863	0.0296384	0.0320245	0.0472725	zinc finger protein 232	1_5_2_Transcription factors	-0.00378441	-0.0125801	0.0401592	0.0045567	0.0854396	-0.00192119
ZNF594	0.101457	0.0627529	0.086339	0.0869041	zinc finger protein 594	1_5_2_Transcription factors	0.0174218	-0.118322	0.0626184	0.0321553	-0.78451	0.000664702
PHF23	0.275747	0.145753	0.144414	0.245552	PHD finger protein 23	1_5_2_Transcription factors	0.0348465	-0.233472	0.0103476	0.115342	-0.00122066	-0.0144677
YBX2	0	0.0116766	0.024285	0.00974942	Y-box binding protein 2	1_5_2_Transcription factors	-0.0265968	0.0223138	0.00586939	0.00824594	NA	0.0019457
ZBTB4	0.677212	0.485411	0.845461	0.738287	zinc finger and BTB domain containing 4	1_5_2_Transcription factors	-0.0664401	-0.114235	0.348952	0.153489	0.263505	-0.0186024
SOX15	0.160182	0.112904	0.139235	0.0367809	SRY-box transcription factor 15	1_5_2_Transcription factors	0.0300707	0.0999412	0.109288	0.172885	0.0294698	0.000508502
HES7	0.0107444	0.0109467	0.00736044	0.0153486	hes family bHLH transcription factor 7	1_5_2_Transcription factors	0.00397792	NA	-0.0380143	0.00410678	NA	-0.00161893
ZNF18	0.0264478	0.0225837	0.0488555	0.0810214	zinc finger protein 18	1_5_2_Transcription factors	-0.0232459	NA	0.00574023	0.0021666	0.0122449	-0.00693834
MYOCD	0	0	0	0	myocardin	1_5_2_Transcription factors	NA	NA	NA	NA	NA	NA
ZNF286A	0.0958674	0.030858	0.0602015	0.0332627	zinc finger protein 286A	1_5_2_Transcription factors	0.0385494	-0.0769139	0.00744055	0.0322018	0.0307886	0.0563295
ZSWIM7	0.582289	0.585732	0.40976	0.403822	zinc finger SWIM-type containing 7	1_5_2_Transcription factors	0.127656	0.293113	0.030869	0.128848	0.163705	-0.00576663
ZNF287	0.0361031	0.0630153	0.0864793	0.0290076	zinc finger protein 287	1_5_2_Transcription factors	-0.0515148	0.0287654	0.0619576	0.0223377	0.0410492	0.039578
ZNF624	0.10553	0.0263658	0.134123	0.0582131	zinc finger protein 624	1_5_2_Transcription factors	-0.078335	-0.17233	0.0362919	0.014525	0.198558	0.0320406
RAI1	0.16537	0.172831	0.179874	0.34442	retinoic acid induced 1	1_5_2_Transcription factors	-0.00656021	-0.520625	0.0857365	0.0873068	-0.198424	0.0402143
SREBF1	0.307991	0.246711	0.243903	0.983254	sterol regulatory element binding transcription factor 1	1_5_2_Transcription factors	0.0707744	-0.777322	0.0997369	0.0475534	0.205373	0.00706927
SEBOX	0	0	0	0	SEBOX homeobox	1_5_2_Transcription factors	NA	NA	NA	NA	NA	NA
FOXN1	0	0	0	0	forkhead box N1	1_5_2_Transcription factors	NA	NA	NA	NA	NA	NA
PHF12	0.17292	0.182937	0.195406	0.342307	PHD finger protein 12	1_5_2_Transcription factors	-0.0171833	-0.126948	0.0787256	0.0875567	-0.542698	0.00804187
ZNF207	1.04921	0.861996	1.24618	2.65929	zinc finger protein 207	1_5_2_Transcription factors	-0.0790085	-1.22844	0.112478	0.134513	0.194118	0.0648149
ZNF830	0.336605	0.253126	0.120215	0.3133	zinc finger protein 830	1_5_2_Transcription factors	0.193106	-0.111782	-0.0507056	0.0947443	-0.476675	-0.0679912
TAF15	0.756786	0.584135	0.486026	0.595616	TATA-box binding protein associated factor 15	1_5_2_Transcription factors	0.114792	-0.0806004	-0.0359885	0.169614	0.182075	0.0192851
ZNHIT3	0.460983	0.48393	0.316147	0.467123	zinc finger HIT-type containing 3	1_5_2_Transcription factors	0.110285	0.116355	0.381683	0.13495	0.276394	-0.0137681
LHX1	0	0.00244677	0	0.00206307	LIM homeobox 1	1_5_2_Transcription factors	NA	-0.0537938	0.0105411	-0.0356473	0.00474597	-0.00669997
HNF1B	0	0	0	0	HNF1 homeobox B	1_5_2_Transcription factors	NA	NA	NA	NA	NA	NA
IKZF3	0.0101928	0.00596664	0.00332426	0.0249005	IKAROS family zinc finger 3	1_5_2_Transcription factors	0.0114957	NA	0.00830842	NA	NA	0.0144147
ZNF385C	0.0229872	0.0391274	0	0.0229539	zinc finger protein 385C	1_5_2_Transcription factors	0.0257409	-0.0578222	0.0230548	0.166321	-0.0272449	-0.0181877
ETV4	0	0.000891033	0	0	ETS variant transcription factor 4	1_5_2_Transcription factors	NA	NA	0.00215865	0.00417262	NA	NA
MEOX1	0	0	0	0	mesenchyme homeobox 1	1_5_2_Transcription factors	NA	NA	NA	NA	NA	NA
UBTF	0.56875	0.47388	0.460554	0.600823	upstream binding transcription factor	1_5_2_Transcription factors	0.0867082	-0.310419	0.104471	0.127013	-0.154061	-0.0138957
HEXIM1	0.633276	1.08019	0.406945	1.06191	HEXIM P-TEFb complex subunit 1	1_5_2_Transcription factors	0.173092	-0.444521	-0.172121	0.127853	0.344911	-0.0292807
HEXIM2	0.174949	0.139126	0.0871346	0.118265	HEXIM P-TEFb complex subunit 2	1_5_2_Transcription factors	0.0887141	0.0899562	-0.178904	0.0697827	0.0166166	-0.0426719
TBX21	0	0	0	0	T-box transcription factor 21	1_5_2_Transcription factors	NA	NA	NA	NA	NA	-0.00697152
SP6	0	0	0	0	Sp6 transcription factor	1_5_2_Transcription factors	NA	NA	NA	NA	NA	NA
SP2	0.0762304	0.079021	0.0430518	0.114846	Sp2 transcription factor	1_5_2_Transcription factors	0.0424186	-0.216463	0.0242043	0.0261756	NA	-0.0131933
NFE2L1	0.577637	0.42612	0.579048	0.464355	nuclear factor, erythroid 2 like 1	1_5_2_Transcription factors	0.0696043	-0.375595	0.227537	0.480709	0.408699	-0.0198967
HOXB1	0	0	0	0	homeobox B1	1_5_2_Transcription factors	NA	NA	NA	NA	NA	NA
HOXB2	0	0	0	0	homeobox B2	1_5_2_Transcription factors	NA	NA	NA	NA	NA	-0.00232646
HOXB3	0	0	0	0	homeobox B3	1_5_2_Transcription factors	NA	NA	NA	NA	NA	NA
HOXB4	0	0	0	0	homeobox B4	1_5_2_Transcription factors	NA	NA	NA	NA	NA	NA
HOXB5	0	0	0	0	homeobox B5	1_5_2_Transcription factors	NA	NA	NA	NA	NA	NA
HOXB6	0	0	0	0	homeobox B6	1_5_2_Transcription factors	NA	NA	NA	NA	NA	NA
HOXB7	0	0	0	0	homeobox B7	1_5_2_Transcription factors	NA	NA	NA	NA	NA	NA
HOXB8	0	0	0	0	homeobox B8	1_5_2_Transcription factors	NA	NA	NA	NA	NA	NA
HOXB9	0	0	0	0	homeobox B9	1_5_2_Transcription factors	NA	NA	NA	NA	NA	NA
HOXB13	0	0	0	0	homeobox B13	1_5_2_Transcription factors	NA	NA	NA	NA	NA	NA
ZNF652	0.97284	0.590512	0.747504	0.911928	zinc finger protein 652	1_5_2_Transcription factors	0.127818	-0.0933083	0.0817228	0.109163	0.0755574	0.0684856
DLX4	0	0	0	0	distal-less homeobox 4	1_5_2_Transcription factors	NA	NA	NA	NA	NA	NA
DLX3	0	0	0	0	distal-less homeobox 3	1_5_2_Transcription factors	NA	NA	NA	NA	NA	NA
VEZF1	1.28714	0.931141	0.970036	0.824885	vascular endothelial zinc finger 1	1_5_2_Transcription factors	0.209675	0.114999	0.228436	0.0186083	0.228731	0.0127744
TBX2	0.00246995	0.16901	0.189134	0.548144	T-box transcription factor 2	1_5_2_Transcription factors	-0.176171	0.0137198	-0.257441	-0.0340926	-0.650777	-0.0610092
TBX4	0	0	0	0	T-box transcription factor 4	1_5_2_Transcription factors	NA	NA	NA	NA	NA	NA
HELZ	0.790394	0.58876	0.889014	1.13808	helicase with zinc finger	1_5_2_Transcription factors	-0.0973	-0.436858	0.065956	0.112328	0.14438	0.113304
BPTF	2.81352	1.74931	1.63302	2.57347	bromodomain PHD finger transcription factor	1_5_2_Transcription factors	0.353255	-0.572448	0.109027	0.158837	-0.95912	-0.0402031
SOX9	0.0128561	0.101209	0.0598514	0.0324382	SRY-box transcription factor 9	1_5_2_Transcription factors	-0.03824	-0.0364377	0.0903182	-0.0223576	0.170765	-0.0106151
FOXJ1	0.408057	0.331289	0.172729	0.599961	forkhead box J1	1_5_2_Transcription factors	0.186624	-0.638475	-0.131042	-0.00402415	NA	0.0121266
MCRIP1	0.835741	1.05353	0.769306	0.547977	MAPK regulated corepressor interacting protein 1	1_5_2_Transcription factors	0.10827	0.452469	NA	0.247595	NA	NA
MAFG	0.231356	0.295728	0.261693	0.393704	MAF bZIP transcription factor G	1_5_2_Transcription factors	0.000380028	-0.284176	0.0234468	0.203246	0.289954	-0.0398938
FOXK2	0.187047	0.22213	0.197133	0.206611	forkhead box K2	1_5_2_Transcription factors	-0.0482741	0.0508347	0.0934585	0.0889762	-0.539751	-0.033344
ZNF750	0	0	0	0	zinc finger protein 750	1_5_2_Transcription factors	NA	NA	NA	NA	NA	NA
TGIF1	0	0.00245953	0.00196472	0.00209327	TGFB induced factor homeobox 1	1_5_2_Transcription factors	-0.00217824	NA	-0.305059	0.0122701	0.060936	-0.045536
ZBTB14	0.0828556	0.0621483	0.0533136	0.0302261	zinc finger and BTB domain containing 14	1_5_2_Transcription factors	0.036049	NA	0.0194466	0.00857935	NA	-0.0130566
ZNF519	0.0523805	0.109456	0.0461899	0.0317634	zinc finger protein 519	1_5_2_Transcription factors	0.0114608	-0.00179648	0.0122364	0.029846	0.25539	-0.0269199
GATA6	0	0	0	0	GATA binding protein 6	1_5_2_Transcription factors	NA	NA	NA	NA	NA	NA
ZNF521	0.0259879	0.0526118	0.05097	0.0245156	zinc finger protein 521	1_5_2_Transcription factors	-0.0222579	-0.237704	0.0229576	0.0351824	0.29798	-0.00572261
TAF4B	0.00551185	0.0286551	0	0.00186395	TATA-box binding protein associated factor 4b	1_5_2_Transcription factors	0.00623279	0.083479	0.0162993	0.0223613	NA	-0.00340801
ASXL3	0	0.00989958	0	0.059737	ASXL transcriptional regulator 3	1_5_2_Transcription factors	NA	-0.106135	0.00348723	0.137315	0.0691014	0.00652732
ZNF397	0.40169	0.386019	0.520648	0.617798	zinc finger protein 397	1_5_2_Transcription factors	-0.162893	-0.557384	0.0398523	0.0520044	-0.310481	-0.0827866
ZSCAN30	0.201033	0.0957126	0.165167	0.179261	zinc finger and SCAN domain containing 30	1_5_2_Transcription factors	0.0679133	0.0155356	0.0522104	0.056322	0.108503	-0.00984075
ZNF24	0.953769	0.960993	0.859436	1.18048	zinc finger protein 24	1_5_2_Transcription factors	0.0777185	-0.348596	0.275761	0.144533	0.0253269	-0.0151887
ZNF396	0.0308132	0.0525986	0.0258533	0.0395586	zinc finger protein 396	1_5_2_Transcription factors	0.00606492	NA	0.0341818	-0.00791741	0.00856526	-0.0110212
SKOR2	0	0	0	0	SKI family transcriptional corepressor 2	1_5_2_Transcription factors	NA	NA	NA	NA	NA	NA
SMAD2	1.39025	1.21164	1.51208	2.19231	SMAD family member 2	1_5_2_Transcription factors	-0.0342762	-0.641254	0.0120954	0.0816109	-0.450009	0.00692246
ZBTB7C	0.00325304	0.0216589	0.0327578	0	zinc finger and BTB domain containing 7C	1_5_2_Transcription factors	-0.0172791	NA	0.0187078	0.0819252	0.191914	-0.0038779
SMAD7	0.120144	0.0922959	0.0750512	0.0957144	SMAD family member 7	1_5_2_Transcription factors	0.092898	-0.113013	0.0138276	0.00259783	-0.691621	0.0205055
MBD1	0.250393	0.211273	0.155708	0.352057	methyl-CpG binding domain protein 1	1_5_2_Transcription factors	0.0905911	-0.306002	0.174264	0.119531	-0.0544766	0.0276298
SMAD4	0.266948	0.192503	0.141618	0.368988	SMAD family member 4	1_5_2_Transcription factors	0.124111	-0.111233	0.165888	0.0337646	-0.281877	-0.006836
MBD2	0.332522	0.372885	0.22411	0.121941	methyl-CpG binding domain protein 2	1_5_2_Transcription factors	0.0687866	0.22111	0.0878339	0.161841	0.209236	0.00334852
TCF4	0.553558	0.614679	1.13572	1.23768	transcription factor 4	1_5_2_Transcription factors	-0.15136	-0.785975	0.131509	-0.659227	0.382616	0.0187937
ONECUT2	0.251577	0.243096	0.592468	0.630321	one cut homeobox 2	1_5_2_Transcription factors	-0.186304	-0.786588	0.173566	0.0124932	0.435012	-0.0271489
ZNF532	0.199948	0.193578	0.213305	0.279291	zinc finger protein 532	1_5_2_Transcription factors	0.0296997	-0.29793	-0.0887478	0.0335626	0.333433	-0.0727371
RAX	1.34758	1.88659	1.9197	3.53977	retina and anterior neural fold homeobox	1_5_2_Transcription factors	-0.201811	-0.853627	0.254119	-0.00571241	0.122787	-0.120733
ZCCHC2	0.529666	0.442003	0.472158	0.687521	zinc finger CCHC-type containing 2	1_5_2_Transcription factors	0.0926132	-0.610015	0.122725	0.0658297	0.0454287	0.0383214
ZNF407	0.125533	0.160535	0.208833	0.287154	zinc finger protein 407	1_5_2_Transcription factors	-0.0324243	-0.230974	0.0499376	0.02233	-0.461477	-0.0313129
TSHZ1	0.0807109	0.0760602	0.0130833	0.0339336	teashirt zinc finger homeobox 1	1_5_2_Transcription factors	0.0770573	0.0970243	0.0257439	0.00377706	-0.528451	0.0113135
ZNF516	0.558683	0.335635	0.440712	0.714127	zinc finger protein 516	1_5_2_Transcription factors	0.0926653	-0.482045	0.0687137	-0.0111314	-0.227784	0.0042258
ZNF236	0.176372	0.0791226	0.134599	0.190622	zinc finger protein 236	1_5_2_Transcription factors	-0.0105961	-0.089355	0.0447912	0.0487514	-0.168261	0.00138642
SALL3	0.607023	0.436797	0.509597	0.494264	spalt like transcription factor 3	1_5_2_Transcription factors	0.0492377	-0.0936201	0.0320242	-0.0020141	NA	-0.0543077
ADNP2	0.197625	0.2622	0.269027	1.1627	ADNP homeobox 2	1_5_2_Transcription factors	-0.0566635	-0.981052	0.101619	0.0894891	-0.00577102	0.0110246
ZCCHC3	0.27789	0.208273	0.163719	0.276605	zinc finger CCHC-type containing 3	1_5_2_Transcription factors	0.10704	-0.0725524	0.0788659	0.0711028	0.0959923	0.0508021
SOX12	0.396149	0.457867	0.315935	0.530269	SRY-box transcription factor 12	1_5_2_Transcription factors	0.00408595	-0.15059	0.213751	0.0576387	0.0144334	0.0169221
TCF15	0	0.00654787	0	0	transcription factor 15	1_5_2_Transcription factors	NA	0.0520973	NA	0.0540005	0.00495449	NA
SCRT2	0.00677543	0.0211323	0.0269349	0.0242373	scratch family transcriptional repressor 2	1_5_2_Transcription factors	-0.0146097	0.0781232	0.0253123	0.0275102	0.00697382	0.00149348
ZNF343	0.0334921	0.0116326	0.00624277	0.00206307	zinc finger protein 343	1_5_2_Transcription factors	0.0303822	-0.0730855	0.0365592	0.0203673	0.0284826	-0.0126054
EBF4	0.0487721	0.0380141	0.0972943	0.0596533	EBF family member 4	1_5_2_Transcription factors	0.0130633	0.0595897	0.0106326	0.0397854	-0.0635211	0.0125457
OVOL2	0	0.0116685	0	0	ovo like zinc finger 2	1_5_2_Transcription factors	NA	NA	0.0205073	NA	NA	NA
ZNF133	0.0281048	0.0403654	0.0676892	0.156925	zinc finger protein 133	1_5_2_Transcription factors	-0.0410569	-0.221462	0.0364132	0.0394155	-0.137955	-0.0307632
INSM1	0	0	0	0	INSM transcriptional repressor 1	1_5_2_Transcription factors	NA	NA	NA	0.00209268	NA	-0.0293274
NKX2-4	0	0	0	0	NK2 homeobox 4	1_5_2_Transcription factors	NA	NA	NA	NA	NA	NA
NKX2-2	0	0	0	0	NK2 homeobox 2	1_5_2_Transcription factors	NA	NA	NA	NA	NA	NA
FOXA2	0	0	0	0	forkhead box A2	1_5_2_Transcription factors	NA	NA	NA	NA	NA	NA
GZF1	0.212806	0.236384	0.289634	0.236369	GDNF inducible zinc finger protein 1	1_5_2_Transcription factors	-0.0740915	-0.189728	0.126846	0.0686859	0.101432	-0.00697243
VSX1	0.0099939	0.253813	0.3159	0.0512343	visual system homeobox 1	1_5_2_Transcription factors	-0.253824	0.108529	0.0150552	0.10671	-0.278528	0.15076
ZNF337	0.261353	0.113767	0.088254	0.135182	zinc finger protein 337	1_5_2_Transcription factors	0.166191	0.0514637	0.082031	0.0203673	0.234641	-0.0302889
ID1	0.0971743	0.113123	0.0772153	0.125016	inhibitor of DNA binding 1, HLH protein	1_5_2_Transcription factors	-0.0126742	-0.349441	-0.714635	-0.0113814	0.0142507	0.0185286
PLAGL2	0.356016	0.238135	0.320735	0.639071	PLAG1 like zinc finger 2	1_5_2_Transcription factors	0.0406453	-0.831326	0.105721	0.0183773	0.024042	0.0192094
ASXL1	0.856974	0.565031	0.880267	1.31891	ASXL transcriptional regulator 1	1_5_2_Transcription factors	0.0368138	-0.319879	0.103517	0.0693413	-0.657793	0.0191336
CBFA2T2	0.253768	0.216578	0.280909	0.515407	CBFA2/RUNX1 partner transcriptional co-repressor 2	1_5_2_Transcription factors	0.0226994	-0.797772	0.145135	0.0629269	-0.0507915	0.026843
ZNF341	0.00951112	0.0249993	0.0195785	0.0716365	zinc finger protein 341	1_5_2_Transcription factors	-0.0107663	-0.0483764	0.0122158	-0.00192339	0.00263424	0.00970059
PHF20	1.67978	1.51722	1.09744	1.16722	PHD finger protein 20	1_5_2_Transcription factors	0.187069	-0.33248	0.193674	0.160268	0.160692	-0.143808
SCAND1	1.24808	1.6377	1.74996	1.2038	SCAN domain containing 1	1_5_2_Transcription factors	-0.132813	-0.0213478	0.314496	0.287172	0.207962	0.0281662
TGIF2	0.0301268	0.0037993	0.00115943	0.0697239	TGFB induced factor homeobox 2	1_5_2_Transcription factors	0.0323167	NA	0.028861	0.00209268	-0.228687	0.015902
RBL1	0.199958	0.0293687	0.129021	0.16557	RB transcriptional corepressor like 1	1_5_2_Transcription factors	0.106003	0.0351456	0.038397	0.00629672	0.139122	-0.0319478
MAFB	0.513426	1.54988	0.604678	0.764535	MAF bZIP transcription factor B	1_5_2_Transcription factors	-0.13435	-0.247493	0.246977	0.0489679	NA	0.000596276
ZHX3	0.147251	0.064209	0.121193	0.0436353	zinc fingers and homeoboxes 3	1_5_2_Transcription factors	0.0347073	-0.313471	0.0306938	0.0472266	0.0596876	-0.0171315
TOX2	0.0232801	0.00415669	0.0185469	0	TOX high mobility group box family member 2	1_5_2_Transcription factors	0.00985134	NA	0.00875229	0.0144792	0.0571439	-0.00295182
HNF4A	0	0	0	0.00554879	hepatocyte nuclear factor 4 alpha	1_5_2_Transcription factors	NA	NA	NA	NA	NA	-0.00563306
RBPJL	0	0	0	0	recombination signal binding protein for immunoglobulin kappa J region like	1_5_2_Transcription factors	NA	NA	NA	NA	NA	NA
ZSWIM3	0.0653809	0.0451306	0.0409902	0.197867	zinc finger SWIM-type containing 3	1_5_2_Transcription factors	0.0270521	-0.170576	0.0458329	0.00824594	0.049677	0.00235331
ZSWIM1	0.0405937	0.0351845	0.0289077	0.0225361	zinc finger SWIM-type containing 1	1_5_2_Transcription factors	0.0134375	0.0192988	0.0060814	-0.00192339	-0.236305	0.0364832
ZNF335	0.104471	0.0792119	0.162506	0.451212	zinc finger protein 335	1_5_2_Transcription factors	-0.0538297	-0.515428	0.00687852	0.0355767	-0.000165403	0.0295155
ZNF334	0.198544	0.0805965	0.0870608	0.0767761	zinc finger protein 334	1_5_2_Transcription factors	0.0513501	-0.0427981	0.0808017	-0.0276419	0.183868	-0.0600477
ZMYND8	1.19845	0.996083	1.42468	1.60924	zinc finger MYND-type containing 8	1_5_2_Transcription factors	-0.102594	-0.450173	0.318925	0.119697	-0.0599365	-0.0277069
ZNFX1	0.0555092	0.119405	0.133316	0.131025	zinc finger NFX1-type containing 1	1_5_2_Transcription factors	-0.0769294	-0.0687144	0.119034	0.0773157	-0.312352	-0.000782957
SNAI1	0.0323604	0.103891	0.0208524	0.036945	snail family transcriptional repressor 1	1_5_2_Transcription factors	0.0131695	-0.037982	0.0119752	0.00410678	NA	0.00304849
CEBPB	0.0959948	0.387053	0.173051	0.35132	CCAAT enhancer binding protein beta	1_5_2_Transcription factors	-0.0681209	-0.345361	-0.440801	0.0928628	-0.000810363	0.0292459
SALL4	0	0	0	0	spalt like transcription factor 4	1_5_2_Transcription factors	NA	-0.0537938	NA	NA	NA	-0.00388541
ZFP64	0.0688528	0.0377798	0.0142483	0.0819742	ZFP64 zinc finger protein	1_5_2_Transcription factors	0.0595114	-0.112905	0.047761	0.0184237	-0.453325	-0.0177117
TSHZ2	0.010119	0.0480275	0.0379042	0.00278288	teashirt zinc finger homeobox 2	1_5_2_Transcription factors	-0.020883	-0.190839	0.0645429	-0.0441712	0.0187175	-0.0155046
ZNF217	0.0689702	0.0214543	0.00533719	0	zinc finger protein 217	1_5_2_Transcription factors	0.0694191	NA	0.00854511	NA	-0.133573	0.00361145
TFAP2C	0	0.0110664	0	0.0314122	transcription factor AP-2 gamma	1_5_2_Transcription factors	NA	NA	0.00128387	0.389131	0.00255156	5.98857e-05
ZNF831	0	0	0	0	zinc finger protein 831	1_5_2_Transcription factors	NA	NA	NA	NA	NA	NA
TAF4	0.0482565	0.0172015	0.0225747	0.226364	TATA-box binding protein associated factor 4	1_5_2_Transcription factors	0.0285463	-0.194748	0.0400967	0.0164069	-0.0586373	0.040523
GATA5	0	0	0	0	GATA binding protein 5	1_5_2_Transcription factors	NA	NA	NA	NA	NA	NA
TCFL5	0.0248464	0.115849	0.153239	0.14775	transcription factor like 5	1_5_2_Transcription factors	-0.129276	0.0426818	0.000366725	0.0322959	0.134545	0.0081467
BHLHE23	0	0	0	0	basic helix-loop-helix family member e23	1_5_2_Transcription factors	NA	NA	NA	NA	NA	NA
ZGPAT	0	0.00156017	0	0.0128801	zinc finger CCCH-type and G-patch domain containing	1_5_2_Transcription factors	NA	NA	NA	NA	0.0391921	0.00262073
SLC2A4RG	0.0370432	0.053319	0.0739535	0.240605	SLC2A4 regulator	1_5_2_Transcription factors	0.0178679	-0.0868287	0.0331721	0.0568747	0.064516	-0.00322638
ZBTB46	0.0907629	0.0530799	0.0742185	0.224367	zinc finger and BTB domain containing 46	1_5_2_Transcription factors	0.0440742	-0.231198	0.00492937	0.0243753	0.118575	0.0125827
ZNF512B	0.0497357	0.0815962	0.109532	0.0735539	zinc finger protein 512B	1_5_2_Transcription factors	-0.0526359	-0.231936	0.0484677	0.0447359	0.00343608	0.0123256
SOX18	0	0	0	0	SRY-box transcription factor 18	1_5_2_Transcription factors	NA	NA	NA	NA	NA	NA
MYT1	0.923504	0.650939	0.620994	1.11591	myelin transcription factor 1	1_5_2_Transcription factors	0.197887	0.0683719	0.362473	0.0900819	-0.19523	0.0564644
MIER2	0.0349556	0.0696554	0.0733049	0.0653244	MIER family member 2	1_5_2_Transcription factors	-0.00175074	-0.0925139	0.107396	0.0356933	-0.0260259	-0.0102404
SBNO2	0.0485349	0.0358915	0.0122607	0.0543777	strawberry notch homolog 2	1_5_2_Transcription factors	0.0400762	-0.159267	0.0175511	0.0183613	NA	0.0026826
MBD3	0.128631	0.139054	0.163979	0.209666	methyl-CpG binding domain protein 3	1_5_2_Transcription factors	-0.0284238	-0.0359985	0.00378998	0.063085	0.0591578	0.0295842
TCF3	0.116892	0.0763352	0.0788845	0.242335	transcription factor 3	1_5_2_Transcription factors	0.0950348	-0.331383	0.0417533	0.00443071	0.0182301	-0.00214466
ONECUT3	0	0.00750543	0.00306523	0	one cut homeobox 3	1_5_2_Transcription factors	-0.00339629	NA	0.0182131	-0.00402415	NA	-0.00379734
KLF16	0.544448	0.586654	0.574928	0.479275	Kruppel like factor 16	1_5_2_Transcription factors	0.0262521	0.0931648	0.123809	0.0301045	-0.184448	-0.127287
ZNF554	0.0263198	0.0570248	0.00474246	0.0688791	zinc finger protein 554	1_5_2_Transcription factors	0.0241685	-0.0803474	0.0496556	0.0184237	0.031753	-0.0324646
ZNF555	0.0932138	0.0866489	0.104386	0.301216	zinc finger protein 555	1_5_2_Transcription factors	0.000500384	-0.100604	0.0455949	0.0242209	-0.573171	-0.0505674
ZNF556	0.0103867	0.0059796	0.0260314	0	zinc finger protein 556	1_5_2_Transcription factors	0.00492383	NA	0.0120662	0.00209268	NA	0.0385306
ZNF57	0.0906178	0.0530201	0.0230421	0.040122	zinc finger protein 57	1_5_2_Transcription factors	0.0725909	0.0597745	0.0276238	0.0143852	0.0019177	-0.00758332
ZNF77	0.0549492	0.0726978	0.0763346	0.107253	zinc finger protein 77	1_5_2_Transcription factors	0.012085	-0.0126513	-0.0557114	0.00829472	0.0047676	-0.00713964
NFIC	0.722455	0.766903	0.720559	1.13331	nuclear factor I C	1_5_2_Transcription factors	-0.00596419	-0.300476	0.08923	0.25322	-0.202015	0.0235487
ZFR2	0.382487	0.398704	0.388499	0.438476	zinc finger RNA binding protein 2	1_5_2_Transcription factors	-0.000970543	-0.275279	-0.251158	0.104105	0.102433	-0.0460034
ZBTB7A	1.02307	0.859297	0.993832	1.59754	zinc finger and BTB domain containing 7A	1_5_2_Transcription factors	-0.00330257	-0.524887	0.0232441	0.334861	0.01784	0.117658
CREB3L3	0	0	0	0	cAMP responsive element binding protein 3 like 3	1_5_2_Transcription factors	NA	NA	NA	0.0203673	NA	NA
ZNRF4	0	0	0	0	zinc and ring finger 4	1_5_2_Transcription factors	NA	NA	NA	NA	NA	NA
RFX2	0.0136539	0.0378205	0.0132138	0.101661	regulatory factor X2	1_5_2_Transcription factors	0.000809843	-0.281226	0.043191	-0.00174415	0.00833758	-0.0276433
GTF2F1	0.543536	0.421797	0.41843	0.4005	general transcription factor IIF subunit 1	1_5_2_Transcription factors	0.0953447	0.136852	-0.168564	0.134161	-0.00334063	-0.161086
MBD3L2B	0	0	0	0	methyl-CpG binding domain protein 3 like 2B	1_5_2_Transcription factors	NA	NA	NA	NA	NA	NA
MBD3L5	0	0	0	0	methyl-CpG binding domain protein 3 like 5	1_5_2_Transcription factors	NA	NA	NA	NA	NA	NA
MBD3L4	0	0	0	0	methyl-CpG binding domain protein 3 like 4	1_5_2_Transcription factors	NA	NA	NA	NA	NA	NA
MBD3L2	0	0	0	0	methyl-CpG binding domain protein 3 like 2	1_5_2_Transcription factors	NA	NA	NA	NA	NA	NA
MBD3L3	0	0	0	0	methyl-CpG binding domain protein 3 like 3	1_5_2_Transcription factors	NA	NA	NA	NA	NA	NA
ZNF557	0.0292844	0.037745	0.0302608	0.0698146	zinc finger protein 557	1_5_2_Transcription factors	-0.0003561	-0.121931	-0.0718686	0.0108706	0.0405905	-0.0116457
ZNF358	0.88246	0.593521	0.343838	0.194089	zinc finger protein 358	1_5_2_Transcription factors	0.262403	0.466595	0.401127	0.14436	0.00960559	0.0286805
ZNF414	0.107049	0.189304	0.102979	0.204452	zinc finger protein 414	1_5_2_Transcription factors	0.00638187	-0.150742	-0.0700798	0.0692458	NA	0.132581
ZNF558	0.0847064	0.12058	0.0856052	0.165045	zinc finger protein 558	1_5_2_Transcription factors	0.0127831	0.0868803	0.0576178	0.0183773	0.0532554	-0.0102528
MBD3L1	0	0	0	0	methyl-CpG binding domain protein 3 like 1	1_5_2_Transcription factors	NA	NA	NA	NA	NA	NA
ZNF317	0.0206399	0.0568108	0.0633393	0.0587957	zinc finger protein 317	1_5_2_Transcription factors	-0.0447961	0.0925395	-0.0653464	0.0123991	0.141865	-0.00204171
ZNF699	0.0463268	0.0444622	0.0650011	0.0911556	zinc finger protein 699	1_5_2_Transcription factors	-0.0184449	-0.0569948	0.0546799	-0.0112559	NA	0.0408295
ZNF559	0.153709	0.0705257	0.131331	0.254282	zinc finger protein 559	1_5_2_Transcription factors	0.0280775	-0.152472	0.13651	0.0477163	-0.4148	-0.04447
ZNF177	0	0.0110843	0.00394988	0.0435231	zinc finger protein 177	1_5_2_Transcription factors	-0.00437435	NA	0.00959207	-0.00192339	NA	-0.00137528
ZNF266	0.038049	0.058871	0.0447453	0.330899	zinc finger protein 266	1_5_2_Transcription factors	-0.00621395	-0.516518	-0.118395	0.0124932	0.115499	0.0451816
ZNF560	0.0627295	0.00425344	0.0154293	0	zinc finger protein 560	1_5_2_Transcription factors	0.0517584	0.0155356	0.0158849	NA	NA	0.00257996
ZNF426	0.217985	0.225688	0.116061	0.190972	zinc finger protein 426	1_5_2_Transcription factors	0.102491	-0.0620181	0.142546	0.0128485	0.0395793	-0.0161776
ZNF121	0.156693	0.129119	0.171665	0.185268	zinc finger protein 121	1_5_2_Transcription factors	-0.0651416	-0.0211393	0.0980527	0.00266773	0.00618917	-0.0473578
ZNF561	0.0428066	0.0790855	0.0785504	0.186816	zinc finger protein 561	1_5_2_Transcription factors	-0.0361746	NA	0.0619495	0.00651941	0.00303671	0.0115251
ZNF562	0.107258	0.172989	0.318769	0.37363	zinc finger protein 562	1_5_2_Transcription factors	-0.147067	-0.38729	-0.0674414	0.0149276	-0.0437807	0.00214879
ZNF846	0.022596	0.0783486	0.0398323	0.0347387	zinc finger protein 846	1_5_2_Transcription factors	-0.0179519	0.0569137	0.000788873	0.0557344	0.00326004	0.00374446
ZGLP1	0.0132193	0.0153075	0.00599106	0.0293585	zinc finger GATA like protein 1	1_5_2_Transcription factors	0.00825626	-0.124209	0.0218561	-0.00382743	NA	0.00671393
ZNF653	0.0378144	0.0370423	0.099988	0.0894962	zinc finger protein 653	1_5_2_Transcription factors	-0.0184044	-0.202396	0.03819	0.0282414	NA	-0.0113884
ZNF627	0.0118971	0.0161248	0.0413169	0.0493925	zinc finger protein 627	1_5_2_Transcription factors	-0.0314319	NA	0.0384689	-0.00130842	0.00774008	-0.067182
ZNF823	0.0174531	0.0276813	0.0211481	0.0169515	zinc finger protein 823	1_5_2_Transcription factors	-0.00359668	NA	0.0174442	0.0123673	0.0380777	0.000314378
ZNF441	0.119089	0.198376	0.0872317	0.2176	zinc finger protein 441	1_5_2_Transcription factors	0.0342954	0.0922503	0.0879248	0.0318397	-0.282124	0.00570058
ZNF491	0.0999348	0.0424869	0.0895796	0.0430494	zinc finger protein 491	1_5_2_Transcription factors	0.0494414	-0.110837	0.0506661	-0.00803217	0.0580468	-0.00387245
ZNF440	0.0681543	0.1387	0.0943277	0.216696	zinc finger protein 440	1_5_2_Transcription factors	-0.0215452	-0.260278	0.0462201	0.0223455	0.0944226	-0.022613
ZNF439	0.245522	0.235833	0.213359	0.680289	zinc finger protein 439	1_5_2_Transcription factors	-0.00714495	-0.535942	-0.0511617	0.0482243	0.297167	-0.0631784
ZNF69	0.0659995	0.000439244	0.00221424	0.00434337	zinc finger protein 69	1_5_2_Transcription factors	0.0158768	NA	0.00691559	0.00410678	0.0184717	0.0150448
ZNF700	0.114519	0.0444272	0.0242976	0.166052	zinc finger protein 700	1_5_2_Transcription factors	0.0955203	-0.20135	0.0554908	0.0223693	0.0272891	0.00409683
ZNF763	0.0346725	0.0351881	0.0352377	0.0722538	zinc finger protein 763	1_5_2_Transcription factors	0.000211736	-0.0925139	-0.0336898	-0.00780357	0.108176	-0.0233642
ZNF433	0.139869	0.077312	0.107186	0.111635	zinc finger protein 433	1_5_2_Transcription factors	0.00118902	-0.153864	0.0432097	0.0123991	0.313936	-0.0195192
ZNF878	0.00624663	0.00715502	0.0365359	0	zinc finger protein 878	1_5_2_Transcription factors	-0.0326895	NA	NA	NA	NA	NA
ZNF844	0.833504	0.763284	0.592395	0.901433	zinc finger protein 844	1_5_2_Transcription factors	0.243108	-0.497644	0.18056	-0.0187002	0.173871	-0.0291785
ZNF20	0.00279741	0.0381074	0.00194526	0.0489768	zinc finger protein 20	1_5_2_Transcription factors	0.00101146	-0.152371	0.0111392	0.00209268	NA	-0.00847643
ZNF625	0.121348	0.172015	0.179732	0.310237	zinc finger protein 625	1_5_2_Transcription factors	-0.0475479	-0.267382	0.0468462	0.00410678	-0.0874199	-0.0212076
ZNF136	0.0727333	0.127711	0.105347	0.118216	zinc finger protein 136	1_5_2_Transcription factors	-0.0142121	-0.166123	-0.188889	-0.0129075	-0.0166367	0.0756771
ZNF44	0.242565	0.149784	0.116453	0.325101	zinc finger protein 44	1_5_2_Transcription factors	0.12151	-0.343687	-0.293146	0.0490774	-1.37515	0.0119673
ZNF563	0.0583474	0.0434747	0.134938	0.107162	zinc finger protein 563	1_5_2_Transcription factors	-0.0981316	-0.209771	0.0817686	0.0223613	-0.727263	-0.0271457
ZNF442	0.116865	0.0200204	0.0477035	0.0657132	zinc finger protein 442	1_5_2_Transcription factors	0.0728919	-0.181609	0.00740922	8.26317e-05	0.0188719	-0.00482817
ZNF799	0.113525	0.0657453	0.030926	0.117529	zinc finger protein 799	1_5_2_Transcription factors	0.0459788	-0.338178	0.046322	0.00223992	0.00874347	0.0370367
ZNF443	0.0183451	0.0377641	0.0404401	0.0226016	zinc finger protein 443	1_5_2_Transcription factors	-0.0192445	0.00686631	0.0364256	-0.00192339	-0.256798	0.0369923
ZNF709	0.00944817	0.0111499	0.0381849	0.0175993	zinc finger protein 709	1_5_2_Transcription factors	-0.0308472	-0.0617343	0.0122994	-0.00603017	0.167343	0.00335985
ZNF564	0.0333129	0.0130809	0.0449303	0.0489571	zinc finger protein 564	1_5_2_Transcription factors	-0.0115729	-0.180572	0.0337659	0.0283673	0.0436767	-0.00522734
ZNF490	0.036215	0.00575178	0.0253347	0.00333326	zinc finger protein 490	1_5_2_Transcription factors	0.0161228	NA	0.00822632	0.00829472	0.0681452	-0.00667559
ZNF791	0.652281	0.497217	0.590574	0.738307	zinc finger protein 791	1_5_2_Transcription factors	0.0302405	-0.405566	0.287894	0.130986	-0.12249	-0.0806445
JUNB	1.25805	2.28831	0.908036	2.65639	JunB proto-oncogene, AP-1 transcription factor subunit	1_5_2_Transcription factors	0.272866	-0.332273	-0.445834	-0.268063	-0.158676	0.149656
KLF1	0	0	0	0	Kruppel like factor 1	1_5_2_Transcription factors	NA	NA	NA	NA	NA	NA
NFIX	0.00625304	0.038804	0.021972	0.0361244	nuclear factor I X	1_5_2_Transcription factors	0.00261275	NA	0.0414147	-0.178285	-0.000349269	0.00842457
LYL1	0	0	0	0	LYL1 basic helix-loop-helix family member	1_5_2_Transcription factors	NA	NA	NA	NA	NA	-0.00202169
NACC1	0.0119421	0.0797902	0.105169	0.0588291	nucleus accumbens associated 1	1_5_2_Transcription factors	-0.0969455	0.196106	0.0566851	0.105829	0.00329124	0.0315761
IER2	2.07499	2.15734	1.09483	2.04693	immediate early response 2	1_5_2_Transcription factors	0.465618	-0.722498	-0.403237	-0.0644846	0.0947641	0.245177
ZSWIM4	0.114731	0.0673538	0.0966073	0.151208	zinc finger SWIM-type containing 4	1_5_2_Transcription factors	0.0204887	0.00616078	0.0220002	0.0183693	0.00484654	0.0169054
CC2D1A	0.777365	0.95922	0.972254	1.62279	coiled-coil and C2 domain containing 1A	1_5_2_Transcription factors	0.0259687	-0.797191	0.337346	0.0389961	0.158741	0.0163833
RFX1	0.271181	0.15907	0.251204	0.576824	regulatory factor X1	1_5_2_Transcription factors	0.0253423	-0.299188	-0.0494831	0.0275102	-0.0403938	-0.00655573
ZNF333	0.0491901	0.0679286	0.0365517	0.109764	zinc finger protein 333	1_5_2_Transcription factors	0.0145295	-0.304442	0.0333497	0.0241914	-0.303286	0.0257831
WIZ	0.0347581	0.0770901	0.0606732	0.165991	WIZ zinc finger	1_5_2_Transcription factors	-0.0265004	-0.0570998	0.0681462	0.0298821	0.0176813	0.0147396
KLF2	0.00694277	0.0969303	0.0307286	0.0575158	Kruppel like factor 2	1_5_2_Transcription factors	-0.0194496	-0.166307	0.0171211	0.0301045	0.00224438	-0.00100595
SIN3B	0.144967	0.119405	0.179837	0.176238	SIN3 transcription regulator family member B	1_5_2_Transcription factors	-0.00964863	-0.393962	0.0392834	0.0812226	-0.0101302	-0.00556826
JUND	3.61672	3.58362	2.4197	3.98766	JunD proto-oncogene, AP-1 transcription factor subunit	1_5_2_Transcription factors	0.357563	-0.478853	0.0624914	0.300144	0.0495866	0.101887
SSBP4	0.262064	0.344028	0.18822	0.458365	single stranded DNA binding protein 4	1_5_2_Transcription factors	0.0730721	0.0294435	0.036376	0.116667	0.00773055	0.258917
MEF2B	0	0	0	0	myocyte enhancer factor 2B	1_5_2_Transcription factors	NA	NA	NA	NA	NA	-0.000506971
RFXANK	0.158152	0.240529	0.216491	0.151475	regulatory factor X associated ankyrin containing protein	1_5_2_Transcription factors	-0.0130869	0.0429678	0.0539758	0.0822427	0.0776565	-0.160278
GATAD2A	0.373436	0.281925	0.242787	0.514606	GATA zinc finger domain containing 2A	1_5_2_Transcription factors	0.152402	-0.393827	0.0212992	0.0415016	0.173004	0.000645787
PBX4	0	0	0	0	PBX homeobox 4	1_5_2_Transcription factors	NA	NA	0.000953276	0.0143371	0.0205857	-0.0282201
ZNF101	0.210755	0.112254	0.191577	0.0847281	zinc finger protein 101	1_5_2_Transcription factors	-0.0304101	-0.181132	0.116684	0.0303375	0.134348	0.00633805
ZNF14	0.155492	0.0441833	0.0335153	0.0594282	zinc finger protein 14	1_5_2_Transcription factors	0.125918	0.0429236	0.0532661	0.0104956	0.178459	-0.0399402
ZNF506	0.18682	0.133665	0.19008	0.304553	zinc finger protein 506	1_5_2_Transcription factors	0.0072796	-0.373278	-0.0800464	0.00885086	0.224779	-0.0400768
ZNF253	0.150945	0.176158	0.0834245	0.271886	zinc finger protein 253	1_5_2_Transcription factors	0.0750926	-0.261258	0.107759	-0.00307127	0.106969	-0.00470532
ZNF93	0.0146299	0.0135513	0.028231	0.0238827	zinc finger protein 93	1_5_2_Transcription factors	-0.0102743	NA	0.0114935	-0.00592339	0.00991485	-0.0483007
ZNF682	0.0126772	0.05392	0.0229993	0.00220339	zinc finger protein 682	1_5_2_Transcription factors	-0.00709748	NA	0.00439207	0.0301809	-0.203407	0.0202016
ZNF90	0.0625902	0.0548011	0.0192924	0.0940868	zinc finger protein 90	1_5_2_Transcription factors	-0.0114062	0.0977917	-0.298084	NA	NA	-0.147474
ZNF486	0.0208049	0.0173345	0.00440811	0	zinc finger protein 486	1_5_2_Transcription factors	0.0214845	0.00788787	0.00853776	0.000164596	NA	0.0100618
ZNF737	0.0202997	0.0445201	0.0114836	0.015771	zinc finger protein 737	1_5_2_Transcription factors	0.0101005	NA	0.0105357	0.0262903	0.150298	-0.015291
ZNF626	0.0639221	0.133918	0.0757375	0.152618	zinc finger protein 626	1_5_2_Transcription factors	-0.0107131	-0.0796569	0.114034	0.0426731	0.178225	0.0131669
ZNF66	0.0129153	0.0117393	0.00389221	0	zinc finger protein 66	1_5_2_Transcription factors	0.0102333	NA	0.00917522	0.00623992	NA	-0.0133857
ZNF85	0.0127506	0.0310511	0.016552	0	zinc finger protein 85	1_5_2_Transcription factors	-0.00384436	NA	-0.00275596	0.00449395	0.0664427	0.0150755
ZNF430	0.104519	0.168057	0.169305	0.301864	zinc finger protein 430	1_5_2_Transcription factors	-0.0809636	-0.633386	0.137547	0.0185103	-0.0464237	0.0311126
ZNF714	0.126874	0.176309	0.0943004	0.0801204	zinc finger protein 714	1_5_2_Transcription factors	0.0349174	0.00256829	0.0397945	0.0552652	-0.234488	0.148339
ZNF431	0.311262	0.15138	0.289775	0.376186	zinc finger protein 431	1_5_2_Transcription factors	0.116823	-0.425014	-0.16349	0.0567349	0.0248579	-0.0582026
ZNF708	0.171782	0.23794	0.183221	0.0639958	zinc finger protein 708	1_5_2_Transcription factors	0.00127612	0.0202223	0.0462422	0.0434453	0.210531	-0.00498636
ZNF738	0.195857	0.132056	0.0735749	0.13559	zinc finger protein 738	1_5_2_Transcription factors	0.125545	-0.0935199	0.00427771	0.0242508	-0.199277	-0.0579423
ZNF493	0.373875	0.246537	0.522994	0.289573	zinc finger protein 493	1_5_2_Transcription factors	-0.103974	-0.362826	-0.000841968	0.148928	-0.208086	-0.0316782
ZNF429	0.19168	0.101829	0.145475	0.135154	zinc finger protein 429	1_5_2_Transcription factors	0.00908025	0.00686631	0.0453078	0.0109065	-0.117428	-0.0128875
ZNF100	0.0176549	0.048912	0.0236304	0.0239943	zinc finger protein 100	1_5_2_Transcription factors	-0.00606055	NA	0.0353707	0.026221	0.227594	-0.0321628
ZNF43	0.145249	0.104095	0.142918	0.0439091	zinc finger protein 43	1_5_2_Transcription factors	0.011318	0.117081	0.0586938	0.00923546	-0.364947	-0.0196114
ZNF208	0.00246995	0.00418018	0.015686	0	zinc finger protein 208	1_5_2_Transcription factors	-0.0144621	NA	0.00447595	-0.00382743	-0.244319	0.00248271
ZNF257	0.0205994	0.0150588	0	0.00999003	zinc finger protein 257	1_5_2_Transcription factors	0.0230977	NA	0.00304964	8.26317e-05	NA	-0.023248
ZNF676	0	0	0	0	zinc finger protein 676	1_5_2_Transcription factors	NA	NA	NA	-0.00402415	NA	0.000124639
ZNF729	0.00427593	0	0	0	zinc finger protein 729	1_5_2_Transcription factors	0.00483858	NA	NA	NA	NA	-7.47817e-06
ZNF98	0	0	0	0	zinc finger protein 98	1_5_2_Transcription factors	NA	NA	NA	0.0021666	NA	-0.00566403
ZNF492	0.0596745	0.000653779	0	0.00185176	zinc finger protein 492	1_5_2_Transcription factors	0.0654979	NA	0.000869739	0.00209268	NA	-0.00806791
ZNF99	0.0271751	0.00585018	0	0	zinc finger protein 99	1_5_2_Transcription factors	0.0303599	NA	0.00158063	-0.00402415	0.0354189	-0.00701489
ZNF723	0	0	0	0	zinc finger protein 723	1_5_2_Transcription factors	NA	NA	NA	NA	NA	NA
ZNF728	0	0.000574207	0	0	zinc finger protein 728	1_5_2_Transcription factors	NA	NA	NA	-0.00402415	NA	-0.000793717
ZNF730	0	0	0	0	zinc finger protein 730	1_5_2_Transcription factors	NA	NA	NA	0.00231265	NA	-0.0283485
ZNF724	0.036104	0.00790855	0.0110883	0.00579428	zinc finger protein 724	1_5_2_Transcription factors	0.0279057	NA	NA	0.0123027	NA	NA
ZNF91	1.18384	1.06132	0.703797	1.22435	zinc finger protein 91	1_5_2_Transcription factors	0.269974	-0.440552	0.10926	0.0566294	-0.368138	-0.139517
ZNF675	0.165317	0.137918	0.0549404	0.144857	zinc finger protein 675	1_5_2_Transcription factors	0.0293574	-0.0157597	0.0555496	0.0475534	-0.177124	-0.0809287
ZNF681	0.124029	0.049101	0.0463009	0.0114569	zinc finger protein 681	1_5_2_Transcription factors	0.0160279	NA	0.0273318	0.010417	0.0183729	0.0176961
ZNF726	0.0087325	0	0.0115437	0	zinc finger protein 726	1_5_2_Transcription factors	-0.00287402	NA	0.0201777	0.0361157	NA	0.00829206
ZNF254	0.0909332	0.113463	0.133196	0.214753	zinc finger protein 254	1_5_2_Transcription factors	-0.0298931	-0.36947	0.0689735	0.0783546	0.132742	0.00641199
URI1	0.644406	0.508344	0.730948	0.598378	URI1 prefoldin like chaperone	1_5_2_Transcription factors	-0.11312	-0.310387	-0.000698908	0.174969	NA	0.0314783
ZNF536	0.137013	0.0486595	0.0823691	0.170019	zinc finger protein 536	1_5_2_Transcription factors	0.0261906	-0.288855	0.0975752	0.00678804	-0.503389	-0.0670982
TSHZ3	0	0.00225628	0.00151454	0.0516273	teashirt zinc finger homeobox 3	1_5_2_Transcription factors	-0.00167956	-0.104841	0.00959951	0.00436696	0.0232928	-0.015095
ZNF507	0.175563	0.15415	0.150011	0.194079	zinc finger protein 507	1_5_2_Transcription factors	0.0312466	-0.412619	0.074226	0.0430098	-0.184933	-0.0141196
CEBPA	0.0028709	0.028211	0.00347017	0.0743734	CCAAT enhancer binding protein alpha	1_5_2_Transcription factors	-0.000592864	-0.151451	0.00517312	-0.00392539	0.00259975	NA
CEBPG	0.302763	0.292578	0.291902	0.343754	CCAAT enhancer binding protein gamma	1_5_2_Transcription factors	0.0278265	-0.581502	-0.116704	0.0742403	-0.137491	0.0428776
WTIP	0.0190619	0.00277995	0.00654957	0.0181341	WT1 interacting protein	1_5_2_Transcription factors	0.0141489	NA	0.00844367	0.00657398	NA	0.00333559
ZNF302	1.01521	1.04541	0.879887	0.640598	zinc finger protein 302	1_5_2_Transcription factors	0.0751273	0.0534662	-0.0174402	0.124727	-0.110107	-0.11256
ZNF181	0.270569	0.210536	0.159941	0.14916	zinc finger protein 181	1_5_2_Transcription factors	0.104261	-0.0577739	0.110837	0.0260871	0.207784	-0.0242402
ZNF599	0.0726819	0.0556759	0.0455797	0.1088	zinc finger protein 599	1_5_2_Transcription factors	0.0327794	-0.167571	0.0338886	0.0322486	0.0205222	-0.0195072
ZNF30	0.21318	0.132622	0.155828	0.295096	zinc finger protein 30	1_5_2_Transcription factors	0.115288	-0.168594	0.0989187	0.0144792	0.176339	0.0301725
ZNF792	0.0111792	0.0113653	0.0191142	0.0452256	zinc finger protein 792	1_5_2_Transcription factors	-0.00206999	-0.153022	0.0127546	-0.00392539	NA	0.0205441
USF2	0.631462	0.821038	0.45035	0.477614	upstream transcription factor 2, c-fos interacting	1_5_2_Transcription factors	0.116095	0.322296	-0.17904	0.209395	-0.0642667	-0.0523866
ETV2	0.149153	0.0977261	0.0751033	0.0319213	ETS variant transcription factor 2	1_5_2_Transcription factors	0.0289654	-0.22836	-0.136835	0.0497524	0.0012348	0.0217002
ZBTB32	0	0	0	0	zinc finger and BTB domain containing 32	1_5_2_Transcription factors	NA	NA	NA	NA	NA	NA
LIN37	0.0170884	0.0103172	0.0104311	0.0856635	lin-37 DREAM MuvB core complex component	1_5_2_Transcription factors	-0.0392198	NA	0.015843	0.00629672	0.0766226	-0.01546
NFKBID	0.0493301	0.0905917	0.085172	0.188446	NFKB inhibitor delta	1_5_2_Transcription factors	-0.0358794	-0.208572	0.06982	0.0023848	NA	0.00780535
THAP8	0.247775	0.0886454	0.0630055	0.0653483	THAP domain containing 8	1_5_2_Transcription factors	0.180094	NA	0.145451	0.0476594	0.0444628	-0.0158972
OVOL3	0.011499	0.00319901	0.0173145	0.0411139	ovo like zinc finger 3	1_5_2_Transcription factors	-0.00607551	NA	NA	NA	NA	NA
ZNF565	0.0420308	0.0314589	0.0567814	0.0409819	zinc finger protein 565	1_5_2_Transcription factors	0.023705	NA	-0.146178	0.0183773	0.181625	0.0402342
ZNF146	0.249758	0.178728	0.0856994	0.146951	zinc finger protein 146	1_5_2_Transcription factors	0.162167	0.0443488	0.0184547	0.105829	0.323049	-0.0198912
ZFP14	0.318497	0.418552	0.33683	0.379162	ZFP14 zinc finger protein	1_5_2_Transcription factors	-0.047874	0.0480775	0.305765	0.116768	0.322577	-0.125656
ZFP82	0.114986	0.0925465	0.119887	0.17833	ZFP82 zinc finger protein	1_5_2_Transcription factors	0.00830424	-0.09011	0.0286151	0.0333666	0.242384	-0.100988
ZNF566	0.14065	0.199729	0.184753	0.470615	zinc finger protein 566	1_5_2_Transcription factors	0.0172014	-0.525181	0.150871	0.0403498	0.0175414	0.0102192
ZNF260	0.202851	0.158814	0.151288	0.145815	zinc finger protein 260	1_5_2_Transcription factors	0.0830777	-0.0222306	-0.041755	0.0512578	-0.187909	-0.0483029
ZNF529	0.298025	0.232422	0.247522	0.545469	zinc finger protein 529	1_5_2_Transcription factors	0.0179479	-0.224358	0.0170945	0.0497812	0.563561	0.00624027
ZNF382	0.229789	0.155251	0.247378	0.18046	zinc finger protein 382	1_5_2_Transcription factors	-0.0109705	-0.179551	0.119304	0.0222417	0.405393	0.00378948
ZNF461	0.0503828	0.0476252	0.0408035	0.0331569	zinc finger protein 461	1_5_2_Transcription factors	0.0112853	NA	0.0416785	0.0183773	0.201362	0.0347693
ZNF567	0.141702	0.130397	0.196897	0.157221	zinc finger protein 567	1_5_2_Transcription factors	-0.00606678	0.222692	0.00616796	0.00719684	-0.323733	0.0302862
ZNF850	0.0215257	0.00322933	0.0371645	0.00567283	zinc finger protein 850	1_5_2_Transcription factors	-0.0162966	NA	0.00308527	-0.0020141	0.00886835	0.00120017
ZNF790	0.136846	0.248	0.181713	0.179212	zinc finger protein 790	1_5_2_Transcription factors	-0.00480977	-0.366668	0.226633	0.0222922	0.245294	-0.0493249
ZNF345	0.0722812	0.0767025	0.0256404	0.09838	zinc finger protein 345	1_5_2_Transcription factors	0.0537119	-0.0666015	-0.175788	0.02233	0.0339928	-0.0111414
ZNF829	0.123694	0.0460211	0.0793294	0.253732	zinc finger protein 829	1_5_2_Transcription factors	-0.00757647	-0.575853	0.0574708	0.0123673	-0.114479	0.00658593
ZNF568	0.268323	0.175758	0.0794819	0.304419	zinc finger protein 568	1_5_2_Transcription factors	0.14159	-0.15721	0.0765681	0.0185441	-0.0752693	-0.0266951
ZNF420	0.206083	0.110927	0.0848394	0.226811	zinc finger protein 420	1_5_2_Transcription factors	0.120082	-0.172292	0.051315	0.046537	0.046263	0.097447
ZNF585A	0.333125	0.156602	0.089464	0.226673	zinc finger protein 585A	1_5_2_Transcription factors	0.138753	-0.0713141	0.0733984	0.0536421	-0.148957	-0.00343067
ZNF585B	0.131475	0.0205304	0.0868311	0.012857	zinc finger protein 585B	1_5_2_Transcription factors	0.047003	NA	0.0330431	0.0223534	-0.0304689	-0.0090812
ZNF383	0.0867663	0.0677729	0.079851	0.129138	zinc finger protein 383	1_5_2_Transcription factors	0.0167773	-0.137874	0.049713	0.0357522	0.0366826	-0.00629094
ZNF527	0.0390193	0.0824947	0.0305798	0.115321	zinc finger protein 527	1_5_2_Transcription factors	0.00993214	-0.226848	0.0553037	0.0243121	0.199982	-0.00598908
ZNF569	0.242844	0.212149	0.164652	0.346709	zinc finger protein 569	1_5_2_Transcription factors	0.109677	-0.0476457	0.155068	0.0418315	-0.48663	0.0423797
ZNF570	0.22269	0.173435	0.0913572	0.156812	zinc finger protein 570	1_5_2_Transcription factors	0.0852212	-0.316068	0.0784531	0.0165285	0.251514	0.0269993
ZNF793	0.246795	0.155303	0.152148	0.367715	zinc finger protein 793	1_5_2_Transcription factors	0.0967647	-0.233373	0.0666038	0.0597284	-0.49453	0.0588626
ZNF540	0.405801	0.187062	0.246527	0.253378	zinc finger protein 540	1_5_2_Transcription factors	0.12745	0.072088	0.114643	0.0482243	-0.000112486	-0.0670229
ZNF571	0.174669	0.0635475	0.134375	0.26813	zinc finger protein 571	1_5_2_Transcription factors	0.0254376	-0.295424	-0.182612	0.0263138	0.119001	0.0325575
ZFP30	0.192716	0.124334	0.0739948	0.105306	ZFP30 zinc finger protein	1_5_2_Transcription factors	0.0265977	0.00738978	0.0687498	0.0399374	0.103735	-0.0680385
ZNF781	0.119153	0.0714742	0.0665622	0.018962	zinc finger protein 781	1_5_2_Transcription factors	0.0591551	0.0202223	-0.0863574	0.0183773	-0.0959675	-0.0273005
ZNF607	0.0557595	0.0441433	0.0396993	0.0633826	zinc finger protein 607	1_5_2_Transcription factors	0.0182111	0.0401557	-0.0125155	0.010417	0.173225	0.0120077
ZNF573	0.0898548	0.123544	0.0815024	0.206103	zinc finger protein 573	1_5_2_Transcription factors	0.0104601	-0.120709	0.0868558	0.0299551	-0.683306	0.0437869
DPF1	0.00381079	0.0328228	0.026132	0.0526223	double PHD fingers 1	1_5_2_Transcription factors	-0.018004	NA	0.0250806	0.0489167	0.00535634	0.00115
NFKBIB	0.130891	0.13714	0.202983	0.0962819	NFKB inhibitor beta	1_5_2_Transcription factors	-0.0647431	0.0168872	0.127835	0.105179	-0.0218381	-0.046924
ZFP36	0.153227	0.240219	0.113394	0.165522	ZFP36 ring finger protein	1_5_2_Transcription factors	0.0187444	-0.0735995	-0.34378	0.00857935	0.244917	-0.0115671
LEUTX	0	0	0	0	leucine twenty homeobox	1_5_2_Transcription factors	NA	NA	NA	NA	NA	NA
ZNF546	0.0190536	0.045536	0.0303089	0.151663	zinc finger protein 546	1_5_2_Transcription factors	-0.00790236	-0.160531	0.0481637	0.0104956	0.152717	-0.000843781
ZNF780B	0.700044	0.348522	0.410581	0.291714	zinc finger protein 780B	1_5_2_Transcription factors	0.176148	-0.0148662	0.145662	0.0359926	0.603143	-0.00139615
ZNF780A	0.103872	0.0637211	0.0901484	0.0728707	zinc finger protein 780A	1_5_2_Transcription factors	0.0160252	-0.229784	0.031178	0.00635306	-0.559136	-0.016806
SERTAD1	0.376768	0.373831	0.278461	0.169449	SERTA domain containing 1	1_5_2_Transcription factors	0.0656052	0.144869	-0.0506719	0.000797207	NA	-0.00935397
SERTAD3	0.015304	0.0374666	0	0.00183715	SERTA domain containing 3	1_5_2_Transcription factors	0.0172108	NA	0.0126459	0.00436696	NA	-0.0203016
DMRTC2	0	0	0	0	DMRT like family C2	1_5_2_Transcription factors	NA	NA	NA	NA	NA	NA
ZNF574	0.0621079	0.0942425	0.0696592	0.142807	zinc finger protein 574	1_5_2_Transcription factors	-0.00296051	-0.240666	0.0184766	-0.00650572	0.0205149	0.00277239
POU2F2	0.020099	0.0855758	0.0939607	0.0529053	POU class 2 homeobox 2	1_5_2_Transcription factors	-0.0766562	-0.190537	0.0189975	0.0443822	0.0043903	-0.0549477
ZNF526	0.0591178	0.0774944	0.0498428	0.0571544	zinc finger protein 526	1_5_2_Transcription factors	0.0110622	-0.186842	0.0454532	0.0400918	0.0355081	-0.0312058
ERF	0.251466	0.10426	0.122397	0.233497	ETS2 repressor factor	1_5_2_Transcription factors	0.130689	-0.381767	0.0635585	0.0489679	NA	-0.0217864
CIC	0.211874	0.241071	0.205079	0.249585	capicua transcriptional repressor	1_5_2_Transcription factors	-0.0385282	-0.146622	0.184317	0.0954879	0.0320851	-0.0783427
ZNF575	0.00417976	0.000439244	0.00327706	0.0120677	zinc finger protein 575	1_5_2_Transcription factors	0.00109944	NA	-0.0168735	0.0203673	NA	0.00463055
ZNF576	0.220213	0.214413	0.118658	0.127761	zinc finger protein 576	1_5_2_Transcription factors	0.0144092	0.0253004	-0.125601	0.0876493	0.220611	0.0590353
ZNF428	1.13529	1.15134	0.948758	1.09152	zinc finger protein 428	1_5_2_Transcription factors	0.0487833	-0.391649	-0.332997	0.166971	0.00626239	0.0334063
ZNF283	0.203177	0.0897099	0.195789	0.183565	zinc finger protein 283	1_5_2_Transcription factors	0.0107564	-0.292944	-0.0888914	0.0125548	-0.295136	-0.0232942
ZNF404	0.135833	0.0779248	0.0235037	0.0553113	zinc finger protein 404	1_5_2_Transcription factors	0.117551	0.033597	0.0904036	0.0421719	0.193937	0.0165806
ZNF45	0.0223616	0.0132029	0.00859443	0.0598496	zinc finger protein 45	1_5_2_Transcription factors	0.0155554	-0.124964	0.0126124	0.0243593	-0.0435192	0.0497187
ZNF221	0.0545945	0.0301745	0.0221215	0.0019057	zinc finger protein 221	1_5_2_Transcription factors	0.0358304	0.0182141	0.0176025	-0.00402415	0.129024	-0.000473211
ZNF155	0.0175175	0.0293614	0.0410139	0.0577855	zinc finger protein 155	1_5_2_Transcription factors	-0.0248395	-0.123346	0.0549657	0.0103772	0.0163405	0.0479018
ZNF230	0.107936	0.10173	0.0516276	0.152094	zinc finger protein 230	1_5_2_Transcription factors	0.0597807	-0.168681	-0.13771	0.00259783	0.0029724	0.0607473
ZNF222	0.0552107	0.0448401	0.0486538	0.0616183	zinc finger protein 222	1_5_2_Transcription factors	0.0458239	0.0535032	0.0426462	0.0379631	0.00142676	-0.00384614
ZNF223	0.00635629	0.0229328	0.0231497	0.0276295	zinc finger protein 223	1_5_2_Transcription factors	-0.0181849	-0.102345	0.0191944	-0.00571241	0.0256624	0.0185099
ZNF284	0.0192746	0.026566	0.0119333	0.0525977	zinc finger protein 284	1_5_2_Transcription factors	0.0084704	NA	0.0300862	0.00824594	0.000713004	-0.00612201
ZNF224	0.277622	0.266688	0.171236	0.721958	zinc finger protein 224	1_5_2_Transcription factors	0.10234	-0.487683	0.140993	0.0910681	NA	0.0273583
ZNF225	0.0211084	0.0729435	0.0378163	0.00759881	zinc finger protein 225	1_5_2_Transcription factors	-0.0136827	0.0671357	0.0557518	0.00040656	0.0662674	-0.00303162
ZNF234	0.128723	0.0370273	0.0502177	0.071446	zinc finger protein 234	1_5_2_Transcription factors	0.0860756	-0.262251	0.0452281	0.0183773	-0.0289677	-0.0137963
ZNF226	0.310595	0.379146	0.340491	0.303086	zinc finger protein 226	1_5_2_Transcription factors	0.0185338	-0.0440258	0.156371	0.102422	0.335612	0.000108724
ZNF227	0.228817	0.095043	0.0902219	0.0829239	zinc finger protein 227	1_5_2_Transcription factors	0.0440097	-0.190839	-0.0170085	0.0203673	-0.0555894	-0.0456597
ZNF235	0.0733514	0.0191833	0.118018	0.0111373	zinc finger protein 235	1_5_2_Transcription factors	0.0172986	NA	0.0230589	0.0123027	0.0993032	0.012582
ZNF233	0.0651746	0.0351458	0.0362238	0.0165546	zinc finger protein 233	1_5_2_Transcription factors	0.0471953	NA	0.0286712	0.0103371	-0.12299	-0.0128387
ZNF112	0.077457	0.0355902	0.0208411	0.0902973	zinc finger protein 112	1_5_2_Transcription factors	0.0613462	0.0551651	-0.0498491	0.0203673	NA	-0.00472022
ZNF285	0.0384141	0.0138063	0.0236021	0.0282238	zinc finger protein 285	1_5_2_Transcription factors	0.0167931	-0.112905	0.0333817	0.0243753	0.0264043	-0.0321238
ZNF229	0.197021	0.154973	0.206273	0.114476	zinc finger protein 229	1_5_2_Transcription factors	-0.00125162	0.0354661	0.100207	0.00449395	0.178931	-0.00655542
ZNF180	0.0270375	0.0717283	0.0396868	0.042877	zinc finger protein 180	1_5_2_Transcription factors	-0.012897	-0.0358579	-0.0151497	0.00449395	0.00103811	0.0359509
RELB	0	0.00185864	0.00187839	0.00759761	RELB proto-oncogene, NF-kB subunit	1_5_2_Transcription factors	-0.00208264	NA	NA	0.010256	NA	0.015326
ZNF296	0.0517047	0.00912496	0.00778443	0.0867334	zinc finger protein 296	1_5_2_Transcription factors	0.0483919	-0.2094	0.00977561	0.00417262	-0.00867459	-0.000788965
FOSB	0.958364	1.3355	0.675222	1.66383	FosB proto-oncogene, AP-1 transcription factor subunit	1_5_2_Transcription factors	0.230286	-0.558187	-0.381451	-0.0435522	NA	0.0442868
BHMG1	0	0	0	0	basic helix-loop-helix and HMG-box containing 1	1_5_2_Transcription factors	NA	NA	NA	NA	NA	NA
SIX5	0	0.0012527	0.0206905	0.0121211	SIX homeobox 5	1_5_2_Transcription factors	-0.0227045	NA	0.00245173	0.00209268	NA	-0.017489
FOXA3	0	0.00339593	0	0.00214546	forkhead box A3	1_5_2_Transcription factors	NA	NA	NA	NA	NA	NA
NPAS1	0.353632	0.348597	0.345712	0.399028	neuronal PAS domain protein 1	1_5_2_Transcription factors	0.0392538	0.0547319	-0.22898	-0.00803217	0.00699334	0.134993
ZC3H4	0.170329	0.14216	0.147554	0.296056	zinc finger CCCH-type containing 4	1_5_2_Transcription factors	0.0283576	-0.0270865	-0.0698625	0.027858	0.139044	-0.0387488
MEIS3	0.00682025	0.0751738	0.011517	0.151749	Meis homeobox 3	1_5_2_Transcription factors	-0.00499497	-0.400725	0.0206787	0.136029	0.0656229	0.00162064
ZNF541	0.01976	0.0214929	0.00510729	0.0519614	zinc finger protein 541	1_5_2_Transcription factors	0.0165143	-0.0337891	0.0192055	0.0283355	NA	0.00420587
TPRX1	0	0.00239378	0	0.00235715	tetrapeptide repeat homeobox 1	1_5_2_Transcription factors	NA	NA	0.00512988	NA	NA	-0.00126149
CRX	5.45106	5.47082	6.4602	6.29387	cone-rod homeobox	1_5_2_Transcription factors	-0.0849311	-0.156976	-0.0738252	-0.014724	-0.064123	0.0423042
ZNF114	0	0.00102782	0	0.0306809	zinc finger protein 114	1_5_2_Transcription factors	NA	NA	0.0145656	-0.0160003	NA	0.00129876
DBP	1.8088	3.21141	1.91662	1.74881	D-box binding PAR bZIP transcription factor	1_5_2_Transcription factors	-0.0346584	0.107587	0.194057	0.455114	0.028325	0.0295809
MAMSTR	0.0292309	0.0374558	0.0669549	0.0376526	MEF2 activating motif and SAP domain containing transcriptional regulator	1_5_2_Transcription factors	-0.00874999	NA	0.0799765	0.0283039	NA	-0.0500124
TEAD2	0	0.0125241	0.00451111	0.00205348	TEA domain transcription factor 2	1_5_2_Transcription factors	NA	NA	-0.0784217	-0.0020141	NA	-0.0197485
ATF5	0.00495616	0.0607351	0.0094178	0.0931604	activating transcription factor 5	1_5_2_Transcription factors	-0.00479229	-0.204842	-0.0561086	0.0992612	0.00875309	0.00317884
ZNF473	0.0406611	0.0392228	0.0273705	0.0192738	zinc finger protein 473	1_5_2_Transcription factors	0.0151651	0.0422832	0.0432751	0.00839111	0.022465	0.0105453
SPIB	0	0.00526176	0	0.00189548	Spi-B transcription factor	1_5_2_Transcription factors	NA	NA	0.0075525	NA	NA	0.00231887
ZNF175	0.157178	0.0531136	0.123844	0.0929271	zinc finger protein 175	1_5_2_Transcription factors	0.0385231	0.0860326	0.0385881	0.0104956	-0.00617263	-0.00546043
ZNF577	0.0952682	0.0923332	0.0908814	0.150902	zinc finger protein 577	1_5_2_Transcription factors	0.00651629	-0.122731	0.00794853	0.0430098	-0.416594	0.0360437
ZNF649	0.139793	0.0876435	0.055109	0.0256545	zinc finger protein 649	1_5_2_Transcription factors	0.0768597	0.0226204	0.00778609	0.000797207	0.0383971	-0.00564603
ZNF613	0.0197692	0.0365862	0.0306889	0.0386336	zinc finger protein 613	1_5_2_Transcription factors	-0.0113171	NA	0.0299136	0.0243593	0.135689	-6.30686e-06
ZNF350	0.0823594	0.0642191	0.0247912	0.122493	zinc finger protein 350	1_5_2_Transcription factors	0.0621689	-0.226583	0.075626	-0.00072648	0.189945	-0.0344608
ZNF615	0.0984079	0.0208371	0.10234	0.135287	zinc finger protein 615	1_5_2_Transcription factors	0.0448686	-0.253247	0.0630261	0.014409	0.0776577	-0.028114
ZNF614	0.0622956	0.066985	0.0766382	0.0283965	zinc finger protein 614	1_5_2_Transcription factors	-0.0133566	-0.0730855	0.0277737	0.0144792	0.0740395	-0.0101491
ZNF432	0.145938	0.110017	0.11546	0.160874	zinc finger protein 432	1_5_2_Transcription factors	0.0326088	-0.0403429	0.0420765	0.0301426	-0.379689	-0.0296449
ZNF841	0.0263623	0.0635864	0.0535873	0.047205	zinc finger protein 841	1_5_2_Transcription factors	-0.0254265	NA	0.0322391	0.0143852	0.0521359	-0.0182012
ZNF616	0.0388958	0.0613717	0.0203295	0.183089	zinc finger protein 616	1_5_2_Transcription factors	0.0208623	-0.267185	-0.0265946	0.00843873	-0.285691	4.30689e-05
ZNF836	0.0501498	0.0262046	0.0274307	0.00782053	zinc finger protein 836	1_5_2_Transcription factors	0.0302071	0.0642591	-0.0641746	0.010417	0.0754159	-0.057319
ZNF766	0.115704	0.117544	0.0503098	0.0841446	zinc finger protein 766	1_5_2_Transcription factors	0.0689853	-0.0238936	0.0796911	0.0240505	-0.18484	-0.0160028
ZNF480	0.198884	0.185815	0.104048	0.114118	zinc finger protein 480	1_5_2_Transcription factors	0.0941435	0.0147004	0.201453	0.0378945	-0.334868	-0.0196403
ZNF610	0.0252815	0.00606104	0.0151047	0.0247064	zinc finger protein 610	1_5_2_Transcription factors	0.0116483	NA	-0.0799012	0.0322959	0.0962035	-0.0111689
ZNF880	0.177014	0.14335	0.141128	0.0654409	zinc finger protein 880	1_5_2_Transcription factors	-0.0136253	-0.115728	0.16054	0.0165285	0.187445	-0.00287098
ZNF528	0.298301	0.108089	0.235608	0.0695302	zinc finger protein 528	1_5_2_Transcription factors	0.0942128	-0.256013	-0.00177993	0.00699557	-0.137606	0.018268
ZNF534	0	0.00198491	0	0.00181505	zinc finger protein 534	1_5_2_Transcription factors	NA	0.0251558	0.00510779	0.00629672	0.0501866	0.00439192
ZNF578	0.0741699	0.0391206	0.100751	0.0579935	zinc finger protein 578	1_5_2_Transcription factors	-0.0218958	0.0646042	0.0230667	0.000164596	-0.286016	0.042492
ZNF808	0.323036	0.139986	0.128522	0.0966266	zinc finger protein 808	1_5_2_Transcription factors	0.154468	-0.113903	0.0941216	0.026221	0.434595	0.00131998
ZNF701	0.256575	0.25397	0.201313	0.361079	zinc finger protein 701	1_5_2_Transcription factors	0.032925	-0.0696754	-0.0942827	0.0302979	0.0889696	-0.00494149
ZNF83	0.790519	0.642044	0.686046	1.50578	zinc finger protein 83	1_5_2_Transcription factors	0.0708747	-0.671633	0.258252	0.0878885	-0.60599	0.00408963
ZNF611	0.0394181	0.0193049	0.087062	0.139622	zinc finger protein 611	1_5_2_Transcription factors	-0.0591074	-0.38664	0.0675245	0.0105729	0.225527	0.00165712
ZNF600	0.0489897	0.0384615	0.0073144	0.0562203	zinc finger protein 600	1_5_2_Transcription factors	0.0459959	-0.211675	0.0151453	-0.00192339	0.00704254	-0.000366349
ZNF28	0.0844417	0.053354	0.00931324	0	zinc finger protein 28	1_5_2_Transcription factors	0.0853921	NA	0.0333981	0.0322959	0.0660479	-0.0179208
ZNF468	0.00326175	0.0124507	0.0241061	0.0570907	zinc finger protein 468	1_5_2_Transcription factors	-0.0227104	-0.078168	0.0283708	0.00423792	NA	0.0213698
ZNF320	0.00318408	0.00305089	0	0.0334552	zinc finger protein 320	1_5_2_Transcription factors	0.00360529	NA	0.0669987	0.00252738	0.199173	-0.00918423
ZNF888	0.0035424	0.00382124	0	0	zinc finger protein 888	1_5_2_Transcription factors	0.00401019	NA	NA	-0.0020141	NA	0.00109532
ZNF816	0.0577913	0.0586198	0.0321144	0.0479919	zinc finger protein 816	1_5_2_Transcription factors	0.0347054	-0.103046	0.0501689	0.00209268	0.0254974	-0.00870646
ZNF160	0.269566	0.23469	0.354216	0.311932	zinc finger protein 160	1_5_2_Transcription factors	-0.0756341	-0.132944	0.084934	0.0203673	0.138586	-0.0300693
ZNF415	0.106101	0.0436542	0.0728666	0.11892	zinc finger protein 415	1_5_2_Transcription factors	0.0739117	-0.0977888	0.0599841	0.00668185	-0.612856	-0.0239707
ZNF347	0.0933891	0.0696417	0.0142496	0.12804	zinc finger protein 347	1_5_2_Transcription factors	0.0849985	-0.0263171	-0.10056	0.018393	-0.537271	0.00766503
ZNF665	0.013876	0.0393539	0.00494802	0	zinc finger protein 665	1_5_2_Transcription factors	0.0101406	NA	-0.0329649	0.0045567	0.0376896	0.0122154
ZNF677	0.325342	0.367209	0.33514	0.273497	zinc finger protein 677	1_5_2_Transcription factors	0.013494	-0.411557	0.214909	0.0700229	0.00994816	-0.0494347
ZNF845	0.0225721	0.0211451	0.0137817	0.00140544	zinc finger protein 845	1_5_2_Transcription factors	0.0101015	NA	0.0152359	0.0163269	0.0144448	0.0113955
ZNF525	0.0531907	0.0806657	0.0136979	0.0616638	zinc finger protein 525	1_5_2_Transcription factors	0.0434968	NA	0.0415136	0.00223992	0.0812421	-0.0230117
ZNF765	0.115523	0.150579	0.0294197	0.0115135	zinc finger protein 765	1_5_2_Transcription factors	0.0910074	-0.00239329	0.0240387	0.0603346	0.141074	-0.0596149
ZNF761	0.0436324	0.046562	0.0454145	0.0578311	zinc finger protein 761	1_5_2_Transcription factors	0.0221726	-0.219948	0.030927	0.0401699	0.0945401	0.0365481
ZNF813	0	0.00818932	0.0380143	0.00374071	zinc finger protein 813	1_5_2_Transcription factors	-0.0413259	NA	0.0123551	0.0143371	NA	0.0100217
ZNF331	0.559611	0.455954	0.336325	0.673093	zinc finger protein 331	1_5_2_Transcription factors	0.140567	-0.404329	-0.210725	0.113344	-0.111946	0.0787801
DPRX	0	0	0	0	divergent-paired related homeobox	1_5_2_Transcription factors	NA	NA	NA	NA	NA	NA
ZNF628	0.00623242	0.00929439	0.0656343	0.0312644	zinc finger protein 628	1_5_2_Transcription factors	-0.0164227	-0.0186619	0.0272345	0.00635306	NA	-0.000811371
NAT14	0.461037	0.523552	0.537647	0.438975	N-acetyltransferase 14 (putative)	1_5_2_Transcription factors	-0.00991571	-0.0783582	-0.0716159	0.33537	-0.442437	-0.10722
ZNF579	0.103065	0.0992456	0.0431727	0.0587658	zinc finger protein 579	1_5_2_Transcription factors	0.0685505	0.141529	-0.027497	0.0468339	NA	0.0108487
FIZ1	0.0820564	0.11677	0.177717	0.120749	FLT3 interacting zinc finger 1	1_5_2_Transcription factors	-0.0884752	-0.209226	0.0259643	0.0183851	0.0631214	-0.00723016
ZNF524	0.182732	0.125297	0.112916	0.0579394	zinc finger protein 524	1_5_2_Transcription factors	0.0101201	0.0406942	-0.0272098	0.0144326	0.0390772	0.0312769
ZNF865	0.0482741	0.0191622	0.0348603	0.0293604	zinc finger protein 865	1_5_2_Transcription factors	0.0153506	NA	-0.0270352	0.0398611	-0.00930386	0.0265092
ZNF784	0.0317893	0.020469	0.0143663	0.0141949	zinc finger protein 784	1_5_2_Transcription factors	0.0196053	NA	-0.104242	0.0203673	0.0379023	0.0804753
ZNF580	0.517764	0.417205	0.478665	0.261448	zinc finger protein 580	1_5_2_Transcription factors	0.0964065	-0.00234705	0.154997	0.255681	0.00927677	0.0863599
ZNF581	0.0771588	0.0872182	0.0354843	0.0920202	zinc finger protein 581	1_5_2_Transcription factors	0.0493623	-0.0546757	-0.0738405	0.0337646	-0.101032	0.00806422
ZNF787	2.16933	2.61954	1.77009	1.41197	zinc finger protein 787	1_5_2_Transcription factors	0.133707	0.166895	0.323838	0.0837369	0.072045	-0.0277107
ZNF444	0.23303	0.310804	0.20082	0.310277	zinc finger protein 444	1_5_2_Transcription factors	0.0806756	-0.225607	-0.0494756	0.127522	-0.00473529	-0.0513605
ZSCAN5B	0.0402136	0	0	0	zinc finger and SCAN domain containing 5B	1_5_2_Transcription factors	0.0446057	NA	NA	NA	NA	NA
ZSCAN5C	0	0	0	0	zinc finger and SCAN domain containing 5C	1_5_2_Transcription factors	NA	NA	NA	NA	NA	NA
ZSCAN5A	0.088179	0.0663554	0.0942028	0.0263944	zinc finger and SCAN domain containing 5A	1_5_2_Transcription factors	-0.0706406	-0.0292548	0.0654079	-0.00334922	NA	-0.0303549
ZNF582	0.035352	0.0687812	0.0364952	0.0186024	zinc finger protein 582	1_5_2_Transcription factors	-0.000389198	0.0267389	-0.0870283	0.0359318	NA	0.0107224
ZNF583	0.178051	0.07848	0.170861	0.200506	zinc finger protein 583	1_5_2_Transcription factors	0.0134186	-0.259121	0.0370236	-0.013031	-0.175339	-0.00182007
ZNF667	0.101732	0.100198	0.341159	0.3725	zinc finger protein 667	1_5_2_Transcription factors	-0.166677	-0.236653	0.12505	0.0572459	-0.846482	-0.067832
ZNF471	0.112297	0.135566	0.164502	0.148792	zinc finger protein 471	1_5_2_Transcription factors	-0.0397472	-0.190344	0.033225	0.0359926	0.0309021	0.0114652
ZFP28	0.0540772	0.098625	0.0466779	0.111602	ZFP28 zinc finger protein	1_5_2_Transcription factors	0.0127588	0.0303982	0.0435449	0.0357522	-0.161864	0.0464398
ZNF470	0.134585	0.137685	0.298641	0.121551	zinc finger protein 470	1_5_2_Transcription factors	-0.104052	-0.141786	0.184693	0.0582506	0.292446	-0.054696
ZNF71	0.122749	0.0676069	0.0426634	0.075267	zinc finger protein 71	1_5_2_Transcription factors	0.0888866	-0.20262	0.0161968	0.0184084	0.0944253	-0.0238545
ZNF835	0.0135821	0.0167504	0.00997903	0.0195008	zinc finger protein 835	1_5_2_Transcription factors	0.0042744	0.0159046	0.00415246	0.00252738	-0.0342558	-0.0608672
ZIM2	0.0041377	0.0193156	0.00240356	0.00434337	zinc finger imprinted 2	1_5_2_Transcription factors	0.0020184	NA	NA	-0.00540221	0.00972833	-0.00517062
ZIM3	0	0	0	0	zinc finger imprinted 3	1_5_2_Transcription factors	NA	NA	NA	NA	NA	-0.00267152
DUXA	0	0	0	0	double homeobox A	1_5_2_Transcription factors	NA	NA	NA	NA	NA	NA
ZNF264	0.257965	0.224592	0.202197	0.6852	zinc finger protein 264	1_5_2_Transcription factors	0.0624225	-0.488947	-0.0813397	0.0184607	0.204859	0.0295242
ZNF805	0.0706636	0.0547682	0.044793	0.0432112	zinc finger protein 805	1_5_2_Transcription factors	0.0285862	-0.0578222	0.0203523	0.010256	-0.0966359	-0.0187669
ZNF460	0.116454	0.0408621	0.0257505	0.0517323	zinc finger protein 460	1_5_2_Transcription factors	0.0958924	-0.0837611	0.0310686	0.000485932	0.149106	-0.0533205
ZNF543	0.0261953	0.0620814	0.0853214	0.0734271	zinc finger protein 543	1_5_2_Transcription factors	-0.0611968	-0.121697	0.000675941	0.0163753	0.218144	0.00205209
ZNF304	0.0462517	0.0380956	0.0403686	0.045823	zinc finger protein 304	1_5_2_Transcription factors	0.00730475	-0.0913645	0.0170984	0.0163593	-0.0489869	0.00119339
ZNF547	0.0526507	0.0184614	0.0692514	0.0495662	zinc finger protein 547	1_5_2_Transcription factors	-0.0160431	-0.178126	-0.122628	0.0203673	-0.175503	-0.0224695
ZNF548	0.0504729	0.0450918	0.0810291	0.155432	zinc finger protein 548	1_5_2_Transcription factors	0.00234192	-0.385947	0.0185964	0.0023848	0.0518226	-0.0197867
ZNF17	0.0466567	0.0741793	0.0875307	0.172942	zinc finger protein 17	1_5_2_Transcription factors	-0.0375637	-0.197776	-0.0236421	0.00231265	0.0775122	0.00506876
ZNF749	0.00851975	0.00393203	0.0102234	0.00595902	zinc finger protein 749	1_5_2_Transcription factors	-0.00166521	NA	-0.0338942	NA	0.01892	-0.00272437
ZNF772	0.133262	0.0730112	0.0714196	0.0280896	zinc finger protein 772	1_5_2_Transcription factors	0.110672	-0.0730855	0.0663879	0.00436696	-0.00706519	0.000652125
ZNF419	0.13577	0.0692114	0.0518028	0.14417	zinc finger protein 419	1_5_2_Transcription factors	0.0873377	-0.0936654	0.0252259	0.0378945	0.0378802	-0.0184331
ZNF773	0.0951192	0.0467348	0.0659233	0.0153399	zinc finger protein 773	1_5_2_Transcription factors	0.0318484	-0.0224139	0.0540049	0.00853285	0.00479417	0.0207146
ZNF549	0.0676089	0.0483193	0.140416	0.214766	zinc finger protein 549	1_5_2_Transcription factors	-0.0665999	-0.23725	0.0535669	0.0341879	-0.100869	0.0216736
ZNF550	0.0352008	0.0644819	0.0202634	0.0811323	zinc finger protein 550	1_5_2_Transcription factors	0.0169117	0.017245	0.0573112	0.0280596	-0.283439	0.0296365
ZNF416	0.00681172	0.0204629	0.0212958	0.0428435	zinc finger protein 416	1_5_2_Transcription factors	-0.015664	-0.132149	-0.133667	0.000164596	0.154658	0.0252559
ZIK1	0.0884975	0.0469601	0.056504	0.082287	zinc finger protein interacting with K protein 1	1_5_2_Transcription factors	-0.0318034	NA	0.0132007	0.00040656	0.327589	0.0418741
ZNF530	0.0398344	0.0310754	0.00496709	0.0299587	zinc finger protein 530	1_5_2_Transcription factors	0.0386964	NA	0.0651625	0.0280596	0.00351404	0.0281126
ZNF134	0.129573	0.127242	0.117308	0.123449	zinc finger protein 134	1_5_2_Transcription factors	0.0182137	0.0041292	0.131033	0.0203673	0.0206186	0.0194451
ZNF211	0.0357251	0.0387377	0.0669642	0.151945	zinc finger protein 211	1_5_2_Transcription factors	0.0013028	-0.132548	0.0426575	0.018393	0.153933	-0.00208119
ZSCAN4	0	0	0	0	zinc finger and SCAN domain containing 4	1_5_2_Transcription factors	NA	NA	NA	NA	NA	NA
ZNF551	0.0636085	0.0481725	0.0441542	0.0273014	zinc finger protein 551	1_5_2_Transcription factors	0.0218254	-0.0343753	0.0192403	0.00436696	0.0106952	-0.00811802
ZNF154	0.0503854	0.0477566	0.0369691	0.0308224	zinc finger protein 154	1_5_2_Transcription factors	0.0153677	NA	0.0247137	0.014456	-0.0795058	-0.0224509
ZNF671	0.0119128	0.0495604	0.068034	0.111893	zinc finger protein 671	1_5_2_Transcription factors	-0.0593726	-0.113437	-0.00272633	0.0184084	-0.0970451	-0.0347029
ZNF776	0.0732722	0.110013	0.120374	0.128907	zinc finger protein 776	1_5_2_Transcription factors	-0.00941975	0.0236902	0.107228	0.0434453	-0.428976	0.00758881
ZNF586	0.0970611	0.0227365	0.0528851	0.0404762	zinc finger protein 586	1_5_2_Transcription factors	-0.0152082	-0.0870933	0.0583862	0.0203673	0.0991777	-0.0285111
ZNF552	0.0454516	0.0669925	0.115495	0.133303	zinc finger protein 552	1_5_2_Transcription factors	-0.0703397	-0.0919486	0.0339243	0.00040656	0.0727035	-0.0157871
ZNF587B	0.0220729	0.00253374	0.0207773	0.0499763	zinc finger protein 587B	1_5_2_Transcription factors	0.00193091	-0.048082	-0.0237308	-0.00192339	NA	-0.0283447
ZNF814	0.194086	0.128215	0.164194	0.47836	zinc finger protein 814	1_5_2_Transcription factors	0.034894	-0.544776	0.179821	-0.00570494	0.0801227	0.0193492
ZNF587	0.28423	0.139455	0.440961	0.353224	zinc finger protein 587	1_5_2_Transcription factors	-0.0788504	-0.0965627	0.0921123	0.0164988	-0.0401776	-0.0238069
ZNF417	0.06304	0.0347139	0.0452122	0.045491	zinc finger protein 417	1_5_2_Transcription factors	0.020105	NA	-0.0328889	0.0143371	0.0947871	0.00615762
ZNF418	0.0993964	0.0272879	0.0861602	0.0181873	zinc finger protein 418	1_5_2_Transcription factors	0.0911346	-0.0410234	0.0403213	0.0302979	-0.044783	0.00255581
ZNF256	0.0318966	0.0462785	0.0254528	0.0214653	zinc finger protein 256	1_5_2_Transcription factors	0.00768391	0.0157917	0.0705947	0.00231265	0.0411919	0.0172292
ZNF606	0.0973183	0.105413	0.117264	0.182304	zinc finger protein 606	1_5_2_Transcription factors	-0.0149355	-0.208281	0.0233448	0.0184084	-0.121583	0.0351673
ZSCAN1	0.0325669	0.0403332	0.0501582	0.0531008	zinc finger and SCAN domain containing 1	1_5_2_Transcription factors	-0.0141786	0.0766671	0.043929	0.0745355	-0.0500702	0.0211037
ZNF135	0.114479	0.0809102	0.177736	0.0541901	zinc finger protein 135	1_5_2_Transcription factors	-0.057951	-0.072137	0.110534	0.0722521	0.317679	-0.0179263
ZSCAN18	0.835243	1.0284	0.734155	1.21523	zinc finger and SCAN domain containing 18	1_5_2_Transcription factors	0.0976254	0.0142666	0.148678	0.178891	-0.121157	-0.0454208
ZNF329	0.051162	0.0851976	0.0752593	0.0940954	zinc finger protein 329	1_5_2_Transcription factors	0.0283451	-0.00859021	0.0469013	0.0242659	-0.298352	-0.0125782
ZNF274	0.192266	0.330683	0.148695	0.63726	zinc finger protein 274	1_5_2_Transcription factors	0.0445347	-0.725139	-0.184326	0.0185639	0.14398	0.000276392
ZNF544	0.360151	0.200058	0.339168	0.365712	zinc finger protein 544	1_5_2_Transcription factors	0.0662986	-0.166881	0.152128	0.0446449	-0.531687	-0.115414
ZNF8	0.0994863	0.0588769	0.0857201	0.0673675	zinc finger protein 8	1_5_2_Transcription factors	0.0188312	0.18038	-0.176445	0.00839111	-0.30598	0.0282067
ZSCAN22	0.0145988	0.00234545	0	0.0106138	zinc finger and SCAN domain containing 22	1_5_2_Transcription factors	0.0164243	NA	0.00530362	0.00417262	0.00361394	0.00101451
ZNF497	0.0482755	0.0122046	0	0.0295888	zinc finger protein 497	1_5_2_Transcription factors	0.0533135	-0.0468138	0.00410836	0.00410678	NA	0.0111293
ZNF837	0	0.00222264	0.00311234	0.0078551	zinc finger protein 837	1_5_2_Transcription factors	-0.00344841	NA	0.0143261	0.00829472	0.000811062	-0.0256388
ZNF584	0.0471509	0.0943486	0.144419	0.111333	zinc finger protein 584	1_5_2_Transcription factors	-0.0327306	-0.0877879	0.0732366	0.0658297	NA	0.017362
ZNF132	0.0152826	0.0221917	0.00935459	0.0129172	zinc finger protein 132	1_5_2_Transcription factors	0.00685794	NA	0.00903147	0.00618267	0.0863115	0.000187263
ZNF324B	0.0431547	0.051515	0.0031792	0.0228737	zinc finger protein 324B	1_5_2_Transcription factors	0.0442689	NA	-0.0149817	0.0283355	0.00349888	0.00654016
ZNF324	0.0812422	0.196415	0.131004	0.304805	zinc finger protein 324	1_5_2_Transcription factors	-0.0476005	-0.326608	0.0250647	-0.00210555	-0.530588	-0.00497695
ZNF446	0.0676224	0.0445784	0.0927035	0.107438	zinc finger protein 446	1_5_2_Transcription factors	-0.0240283	-0.0807828	-0.0291621	0.0223072	-0.0920993	0.0086044
ZBTB45	0.0161143	0.0183224	0.0196839	0.0131604	zinc finger and BTB domain containing 45	1_5_2_Transcription factors	-0.00349783	NA	0.0474984	0.0491877	0.00272063	-0.0411586
MZF1	0.364674	0.281233	0.246124	0.476501	myeloid zinc finger 1	1_5_2_Transcription factors	0.0672245	-0.161287	0.0248527	0.104105	-0.0812303	0.0261462
SRY	0	0	0	0	sex determining region Y	1_5_2_Transcription factors	NA	NA	NA	NA	NA	NA
ZFY	0.227263	0.103577	0.0301273	0.253002	zinc finger protein Y-linked	1_5_2_Transcription factors	0.0524271	-0.0722943	0.050258	0.000720305	0.0955273	0.0436279
TGIF2LY	0	0	0	0	TGFB induced factor homeobox 2 like Y-linked	1_5_2_Transcription factors	NA	NA	NA	NA	NA	NA
GSC2	0	0.00251641	0.00638201	0.00369407	goosecoid homeobox 2	1_5_2_Transcription factors	-0.00705836	NA	0.00133992	NA	NA	NA
TBX1	0	0	0.00856783	0	T-box transcription factor 1	1_5_2_Transcription factors	-0.00946443	NA	0.00580175	NA	NA	NA
ZDHHC8	0.103526	0.071078	0.123915	0.176395	zinc finger DHHC-type palmitoyltransferase 8	1_5_2_Transcription factors	-0.0784152	-0.249532	0.0203327	0.0592827	0.00217838	-0.0111868
ZNF74	0.0285399	0.0821783	0.0381498	0.0849011	zinc finger protein 74	1_5_2_Transcription factors	-0.00584028	-0.142018	0.00525532	0.0301809	NA	-0.0409584
LZTR1	0.051112	0.145753	0.211505	0.630839	leucine zipper like transcription regulator 1	1_5_2_Transcription factors	-0.107623	-0.60342	0.0213716	0.0322018	0.337145	-0.00330968
THAP7	0.203178	0.211592	0.104661	0.136187	THAP domain containing 7	1_5_2_Transcription factors	0.101997	0.0975318	0.0806771	0.073536	-0.108112	0.0163934
HIC2	0.085606	0.105911	0.0641278	0.197095	HIC ZBTB transcriptional repressor 2	1_5_2_Transcription factors	0.0239192	-0.0536571	0.0126142	0.0319728	-0.687125	-0.0147107
ZNF280B	0.162754	0.155553	0.0823328	0.181507	zinc finger protein 280B	1_5_2_Transcription factors	0.0878901	-0.230913	0.118444	0.014525	0.0633677	-0.034012
ZNF280A	0	0	0	0	zinc finger protein 280A	1_5_2_Transcription factors	NA	NA	NA	NA	NA	NA
ZNF70	0.0348409	0.0144296	0.0282544	0.0252102	zinc finger protein 70	1_5_2_Transcription factors	0.00788239	NA	-0.0557161	0.0183532	NA	-0.00716629
MN1	0	0.00514737	0	0.0259327	MN1 proto-oncogene, transcriptional regulator	1_5_2_Transcription factors	NA	-0.237704	0.00688778	0.0949899	0.000639642	0.0596099
ZNRF3	0.00630118	0.00780127	0.0431453	0.0213758	zinc and ring finger 3	1_5_2_Transcription factors	-0.0396531	-0.263336	0.0141262	0.00834311	0.0014255	-0.01441
EWSR1	0.605042	0.793796	0.635446	1.3669	EWS RNA binding protein 1	1_5_2_Transcription factors	-0.0128259	-0.876868	0.19347	0.213559	-0.0878718	-0.012984
ZMAT5	0.262428	0.283267	0.272832	0.327374	zinc finger matrin-type 5	1_5_2_Transcription factors	0.0588945	-0.0639502	0.0373027	0.0915003	-0.0464063	-0.00446212
PATZ1	0.203263	0.126118	0.120982	0.246715	POZ/BTB and AT hook containing zinc finger 1	1_5_2_Transcription factors	0.0814798	0.00398707	0.0390827	0.0260438	0.197672	0.0598921
ISX	0	0.0012622	0	0	intestine specific homeobox	1_5_2_Transcription factors	NA	NA	NA	NA	NA	NA
HMGXB4	0.48851	0.390008	0.481638	0.527958	HMG-box containing 4	1_5_2_Transcription factors	-0.021672	-0.0873722	0.277688	0.0899869	-0.0472395	0.0294289
SOX10	0	0.00619843	0	0	SRY-box transcription factor 10	1_5_2_Transcription factors	NA	NA	NA	NA	NA	NA
MAFF	0.0214905	0.106394	0.0881661	0.174291	MAF bZIP transcription factor F	1_5_2_Transcription factors	-0.0692731	-0.189447	-0.432507	0.0203673	-0.471192	0.00485468
CBY1	0.258124	0.205122	0.129975	0.159392	chibby family member 1, beta catenin antagonist	1_5_2_Transcription factors	0.151385	-0.350897	0.0955533	0.0426731	-0.334313	-0.0634563
ATF4	2.04985	1.74261	1.09466	1.41159	activating transcription factor 4	1_5_2_Transcription factors	0.363015	0.0442545	0.152015	0.511845	-0.0999413	0.112845
ZC3H7B	0.188666	0.261514	0.277272	0.334123	zinc finger CCCH-type containing 7B	1_5_2_Transcription factors	-0.0604523	-0.122237	0.152858	0.148419	0.153309	0.0361168
PHF5A	0.340128	0.338741	0.189828	0.335094	PHD finger protein 5A	1_5_2_Transcription factors	0.171112	-0.135813	0.224802	0.139319	0.0347508	0.030747
SREBF2	0.326594	0.264837	0.27174	0.358475	sterol regulatory element binding transcription factor 2	1_5_2_Transcription factors	0.0543932	0.114564	0.177254	0.192485	0.122671	0.0347715
TCF20	0.23245	0.106545	0.184867	0.188359	transcription factor 20	1_5_2_Transcription factors	0.0473929	-0.460222	0.000397696	0.0503321	-0.189568	0.0367549
PHF21B	0.209725	0.131423	0.27388	0.535178	PHD finger protein 21B	1_5_2_Transcription factors	-0.0495132	-0.273699	0.0525487	0.00423792	-0.406979	-0.00381864
CDPF1	0.0505361	0.111076	0.0580804	0.0970545	cysteine rich DPF motif domain containing 1	1_5_2_Transcription factors	-0.000664682	-0.0494107	0.117698	0.0529685	NA	0.012408
ZBED4	0.135018	0.074081	0.0652046	0.132787	zinc finger BED-type containing 4	1_5_2_Transcription factors	0.0726307	-0.242335	0.0384858	0.0321091	0.19547	-0.0518159
GABPA	0.223735	0.202673	0.13805	0.153532	GA binding protein transcription factor subunit alpha	1_5_2_Transcription factors	0.0836115	-0.0185013	0.105427	0.0203673	0.0494032	-0.00630248
BACH1	0.690511	0.323285	0.303707	0.191034	BTB domain and CNC homolog 1	1_5_2_Transcription factors	0.259005	0.0651764	0.122171	0.0165866	0.378275	-0.0628888
OLIG2	0	0	0	0	oligodendrocyte transcription factor 2	1_5_2_Transcription factors	NA	NA	NA	NA	NA	0.0176033
OLIG1	0	0	0.00306523	0	oligodendrocyte transcription factor 1	1_5_2_Transcription factors	-0.00339629	NA	NA	NA	NA	0.00109034
RCAN1	0.270058	0.40755	0.469574	0.390107	regulator of calcineurin 1	1_5_2_Transcription factors	-0.105612	-0.218768	0.104102	0.0996715	0.120472	0.0246317
RUNX1	0.00526232	0.0142918	0.00344219	0	RUNX family transcription factor 1	1_5_2_Transcription factors	0.00213828	NA	0.0111203	0.00618267	0.0100603	-0.00296805
SIM2	0	0	0	0	SIM bHLH transcription factor 2	1_5_2_Transcription factors	NA	NA	NA	NA	0.126737	-0.00156872
RIPPLY3	0	0	0	0	ripply transcriptional repressor 3	1_5_2_Transcription factors	NA	NA	NA	NA	NA	-0.00102372
ERG	0	0	0	0	ETS transcription factor ERG	1_5_2_Transcription factors	NA	NA	NA	NA	NA	NA
ETS2	0.0547956	0.0378522	0.0020582	0.00455138	ETS proto-oncogene 2, transcription factor	1_5_2_Transcription factors	0.0580192	0.0696001	-0.0905073	0.00651941	0.000222767	0.00603335
BRWD1	1.45976	1.07491	1.33349	1.44315	bromodomain and WD repeat domain containing 1	1_5_2_Transcription factors	0.0577666	-0.344697	0.535492	0.194458	-0.0763639	-0.000318001
PRDM15	0.0124031	0.022351	0	0.0720393	PR/SET domain 15	1_5_2_Transcription factors	0.0139711	NA	0.0196741	0.00829472	0.0403373	-0.0229528
ZBTB21	0.160698	0.124166	0.238475	0.173674	zinc finger and BTB domain containing 21	1_5_2_Transcription factors	-0.0579572	-0.0992229	0.072413	0.0637294	NA	-0.0194599
PKNOX1	0.155527	0.109039	0.096735	0.151306	PBX/knotted 1 homeobox 1	1_5_2_Transcription factors	0.0632492	-0.375078	-0.09007	0.0506727	0.107231	-0.037098
